# Supplementary material for: Benzo[1,2-d:4,5-d′]bis([1,2,3]thiadiazole) and Its Bromo Derivatives: Molecular Structure and Reactivity
Source: Int J Mol Sci. 2023 May 16;24(10):8835. doi: 10.3390/ijms24108835 (PMC10219027; doi:10.3390/ijms24108835)
Supplement: Supplementary file 1 [file ijms-24-08835-s001.zip]

Archive with 4 entries (4 files):
- 2210625.cif
- 2255420.cif
- 2256390.cif
- SuppInf_IJMS-12.pdf
