# Supplementary material for: Benzo[1,2-d:4,5-d′]bis([1,2,3]thiadiazole) and Its Bromo Derivatives: Molecular Structure and Reactivity
Source: Int J Mol Sci. 2023 May 16;24(10):8835. doi: 10.3390/ijms24108835 (PMC10219027; doi:10.3390/ijms24108835)
Supplement: Supplementary file 1 [file ijms-24-08835-s001.zip › 2210625.cif]

data_tim-31
_audit_creation_date               2023-05-08
_audit_creation_method
;
Olex2 1.5
(compiled 2022.04.07 svn.rca3783a0 for OlexSys, GUI svn.r6498)
;
_shelx_SHELXL_version_number       '2018/3'
_audit_contact_author_address      ?
_audit_contact_author_email        ?
_audit_contact_author_name         ''
_audit_contact_author_phone        ?
_publ_contact_author_id_orcid      ?
_publ_section_acknowledgements
;
Crystal structure determination was performed in the Department of Structural
Studies of Zelinsky Institute of Organic Chemistry, Moscow.
;
_publ_section_references
;
Dolomanov, O.V., Bourhis, L.J., Gildea, R.J, Howard, J.A.K. & Puschmann, H.
 (2009), J. Appl. Cryst. 42, 339-341.

Sheldrick, G.M. (2008). Acta Cryst. A64, 112-122.
;
_chemical_name_common              ?
_chemical_name_systematic          ?
_chemical_formula_moiety           '2(Br C3 N2 S)'
_chemical_formula_sum              'C6 Br2 N4 S2'
_chemical_formula_weight           352.04
_chemical_melting_point            ?
loop_
  _atom_type_symbol
  _atom_type_description
  _atom_type_scat_dispersion_real
  _atom_type_scat_dispersion_imag
  _atom_type_scat_source
 'Br' 'Br' -0.2901 2.4595
 'International Tables Vol C Tables 4.2.6.8 and 6.1.1.4'
 'C' 'C' 0.0033 0.0016 'International Tables Vol C Tables 4.2.6.8 and 6.1.1.4'
 'N' 'N' 0.0061 0.0033 'International Tables Vol C Tables 4.2.6.8 and 6.1.1.4'
 'S' 'S' 0.1246 0.1234 'International Tables Vol C Tables 4.2.6.8 and 6.1.1.4'

_shelx_space_group_comment
;
The symmetry employed for this shelxl refinement is uniquely defined
by the following loop, which should always be used as a source of
symmetry information in preference to the above space-group names.
They are only intended as comments.
;
_space_group_crystal_system        'monoclinic'
_space_group_IT_number             14
_space_group_name_H-M_alt          'P 1 21/n 1'
_space_group_name_Hall             '-P 2yn'
loop_
  _space_group_symop_operation_xyz
 'x, y, z'
 '-x+1/2, y+1/2, -z+1/2'
 '-x, -y, -z'
 'x-1/2, -y-1/2, z-1/2'

_cell_length_a                     16.1779(4)
_cell_length_b                     3.88730(10)
_cell_length_c                     16.1804(4)
_cell_angle_alpha                  90
_cell_angle_beta                   119.312(3)
_cell_angle_gamma                  90
_cell_volume                       887.28(4)
_cell_formula_units_Z              4
_cell_measurement_reflns_used      22563
_cell_measurement_temperature      100.00(10)
_cell_measurement_theta_max        35.5890
_cell_measurement_theta_min        2.8630
_shelx_estimated_absorpt_T_max     0.251
_shelx_estimated_absorpt_T_min     0.075
_exptl_absorpt_coefficient_mu      9.562
_exptl_absorpt_correction_T_max    1.00000
_exptl_absorpt_correction_T_min    0.12670
_exptl_absorpt_correction_type     multi-scan
_exptl_absorpt_process_details
;
CrysAlisPro 1.171.41.118a (Rigaku Oxford Diffraction, 2021)
Empirical absorption correction using spherical harmonics,
implemented in SCALE3 ABSPACK scaling algorithm.
;
_exptl_absorpt_special_details     ?
_exptl_crystal_colour              yellow
_exptl_crystal_colour_primary      yellow
_exptl_crystal_density_diffrn      2.635
_exptl_crystal_density_meas        ?
_exptl_crystal_density_method      'not measured'
_exptl_crystal_description         block
_exptl_crystal_F_000               664
_exptl_crystal_size_max            0.56
_exptl_crystal_size_mid            0.3
_exptl_crystal_size_min            0.2
_exptl_transmission_factor_max     ?
_exptl_transmission_factor_min     ?
_diffrn_reflns_av_R_equivalents    0.0815
_diffrn_reflns_av_unetI/netI       0.0292
_diffrn_reflns_Laue_measured_fraction_full  0.999
_diffrn_reflns_Laue_measured_fraction_max  0.999
_diffrn_reflns_limit_h_max         20
_diffrn_reflns_limit_h_min         -20
_diffrn_reflns_limit_k_max         4
_diffrn_reflns_limit_k_min         -4
_diffrn_reflns_limit_l_max         20
_diffrn_reflns_limit_l_min         -20
_diffrn_reflns_number              28713
_diffrn_reflns_point_group_measured_fraction_full  0.999
_diffrn_reflns_point_group_measured_fraction_max  0.999
_diffrn_reflns_theta_full          25.242
_diffrn_reflns_theta_max           26.996
_diffrn_reflns_theta_min           2.492
_diffrn_ambient_temperature        100.15
_diffrn_detector_area_resol_mean   10.0000
_diffrn_detector_type              HyPix
_diffrn_measured_fraction_theta_full  0.999
_diffrn_measured_fraction_theta_max  0.999
_diffrn_measurement_details
;
List of Runs (angles in degrees, time in seconds):

  # Type    Start    End  Width  t~exp~   \w     \q     \k     \f   Frames
--------------------------------------------------------------------------
  1  \w    -48.00   6.25   0.35    3.00    --  -17.87  96.00 -89.00  155
  2  \w    -29.00  48.00   0.35    3.00    --   18.03 -96.00 161.00  220
  3  \w    -29.00  55.70   0.35    3.00    --  -17.87  19.00-120.00  242
  4  \w    -90.00  -8.10   0.35    3.00    --  -17.87 -38.00 -30.00  234
  5  \w    -90.00  -5.30   0.35    3.00    --  -17.87 -57.00-120.00  242
  6  \w    -56.00   4.20   0.35    3.00    --   18.03 -19.00 120.00  172
  7  \w     -4.00  89.10   0.35    3.00    --   18.03  77.00 150.00  266
  8  \w     39.00  88.70   0.35    3.00    --   18.03-178.00  60.00  142
  9  \w      4.00  88.70   0.35    3.00    --   18.03  57.00  60.00  242
 10  \w    -56.00   4.20   0.35    3.00    --   18.03 -19.00-150.00  172
 11  \w    -32.00  52.70   0.35    3.00    --  -17.87  57.00  30.00  242
 12  \w      7.00  88.90   0.35    3.00    --   18.03  38.00-180.00  234
 13  \w    -23.00  49.10   0.35    3.00    --   18.03 -99.00-150.00  206
 14  \w    -23.00  49.10   0.35    3.00    --   18.03 -99.00 -90.00  206
 15  \w      4.00  88.70   0.35    3.00    --   18.03  57.00 -90.00  242
 16  \w    -23.00   2.20   0.35    3.00    --   18.03 -99.00  30.00   72
 17  \w    -54.00  21.25   0.35    3.00    --   18.03 -38.00  60.00  215
;
_diffrn_measurement_device         'four-circle diffractometer'
_diffrn_measurement_device_type    'XtaLAB Synergy, Dualflex, HyPix'
_diffrn_measurement_method         '\w scans'
_diffrn_radiation_type             MoK\a
_diffrn_radiation_wavelength       0.71073
_diffrn_source                     ?
_reflns_Friedel_coverage           0.000
_reflns_Friedel_fraction_full      .
_reflns_Friedel_fraction_max       .
_reflns_number_gt                  1906
_reflns_number_total               1924
_reflns_special_details
;
 Reflections were merged by SHELXL according to the crystal
 class for the calculation of statistics and refinement.
 
 _reflns_Friedel_fraction is defined as the number of unique
 Friedel pairs measured divided by the number that would be
 possible theoretically, ignoring centric projections and
 systematic absences. Completness statistics refer to single and
 composite reflections containing twin component 1 only.
;
_reflns_threshold_expression       'I > 2\s(I)'
_computing_cell_refinement         'CrysAlisPro 1.171.41.118a (Rigaku OD, 2021)'
_computing_data_collection         'CrysAlisPro 1.171.41.118a (Rigaku OD, 2021)'
_computing_data_reduction          'CrysAlisPro 1.171.41.118a (Rigaku OD, 2021)'
_computing_molecular_graphics      'Olex2 1.5 (Dolomanov et al., 2009)'
_computing_publication_material    'Olex2 1.5 (Dolomanov et al., 2009)'
_computing_structure_refinement    'XL  (Sheldrick, 2008)'
_computing_structure_solution      ?
_refine_diff_density_max           2.192
_refine_diff_density_min           -0.660
_refine_diff_density_rms           0.201
_refine_ls_extinction_coef         .
_refine_ls_extinction_method       none
_refine_ls_goodness_of_fit_ref     1.061
_refine_ls_hydrogen_treatment      undef
_refine_ls_matrix_type             full
_refine_ls_number_parameters       128
_refine_ls_number_reflns           1924
_refine_ls_number_restraints       0
_refine_ls_R_factor_all            0.0392
_refine_ls_R_factor_gt             0.0390
_refine_ls_restrained_S_all        1.061
_refine_ls_shift/su_max            0.000
_refine_ls_shift/su_mean           0.000
_refine_ls_structure_factor_coef   Fsqd
_refine_ls_weighting_details      
 'w=1/[\s^2^(Fo^2^)+(0.0786P)^2^+0.9573P] where P=(Fo^2^+2Fc^2^)/3'
_refine_ls_weighting_scheme        calc
_refine_ls_wR_factor_gt            0.1055
_refine_ls_wR_factor_ref           0.1057
_refine_special_details
;
 Refined as a 2-component twin.
;
_olex2_refinement_description
;
1. Twinned data refinement
 Scales: 0.521(3)
 0.479(3)
;
_atom_sites_solution_hydrogens     .
_atom_sites_solution_primary       ?
_atom_sites_solution_secondary     ?
loop_
  _atom_site_label
  _atom_site_type_symbol
  _atom_site_fract_x
  _atom_site_fract_y
  _atom_site_fract_z
  _atom_site_U_iso_or_equiv
  _atom_site_adp_type
  _atom_site_occupancy
  _atom_site_site_symmetry_order
  _atom_site_calc_flag
  _atom_site_refinement_flags_posn
  _atom_site_refinement_flags_adp
  _atom_site_refinement_flags_occupancy
  _atom_site_disorder_assembly
  _atom_site_disorder_group
 Br1 Br 0.86029(4) 0.7653(2) 0.28005(3) 0.01395(17) Uani 1 1 d . . . . .
 Br2 Br 0.28025(3) 1.27244(16) 0.36306(4) 0.01523(17) Uani 1 1 d . . . . .
 S1 S 0.89112(9) 0.1730(3) 0.59135(9) 0.0187(3) Uani 1 1 d . . . . .
 S2 S 0.59219(10) 0.7061(5) 0.38832(10) 0.0196(4) Uani 1 1 d . . . . .
 N1 N 0.8070(3) 0.3973(11) 0.4245(3) 0.0192(9) Uani 1 1 d . . . . .
 N2 N 0.7913(4) 0.2493(10) 0.4867(4) 0.0160(9) Uani 1 1 d . . . . .
 N3 N 0.4254(3) 0.9313(11) 0.3067(3) 0.0231(9) Uani 1 1 d . . . . .
 N4 N 0.4856(4) 0.7866(10) 0.2892(3) 0.0205(9) Uani 1 1 d . . . . .
 C1 C 1.0383(3) 0.6560(12) 0.4491(3) 0.0171(9) Uani 1 1 d . . . . .
 C2 C 0.9397(3) 0.6142(12) 0.4043(3) 0.0171(9) Uani 1 1 d . . . . .
 C3 C 0.9029(3) 0.4577(12) 0.4567(3) 0.0168(8) Uani 1 1 d . . . . .
 C4 C 0.4473(3) 1.1429(13) 0.5376(4) 0.0207(10) Uani 1 1 d . . . . .
 C5 C 0.4036(3) 1.1163(12) 0.4405(3) 0.0192(9) Uani 1 1 d . . . . .
 C6 C 0.4569(3) 0.9738(12) 0.4022(3) 0.0192(9) Uani 1 1 d . . . . .

loop_
  _atom_site_aniso_label
  _atom_site_aniso_U_11
  _atom_site_aniso_U_22
  _atom_site_aniso_U_33
  _atom_site_aniso_U_23
  _atom_site_aniso_U_13
  _atom_site_aniso_U_12
 Br1 0.0100(4) 0.0208(3) 0.0090(4) 0.00156(14) 0.0030(2) 0.00098(14)
 Br2 0.0088(4) 0.0235(3) 0.0110(4) 0.00062(14) 0.0030(2) 0.00139(13)
 S1 0.0131(6) 0.0295(7) 0.0137(6) 0.0011(5) 0.0067(4) -0.0007(5)
 S2 0.0102(6) 0.0374(9) 0.0122(6) -0.0021(4) 0.0064(5) 0.0006(4)
 N1 0.0152(17) 0.028(2) 0.0153(18) -0.0033(16) 0.0079(14) -0.0021(16)
 N2 0.018(2) 0.0218(19) 0.007(2) 0.0009(12) 0.0052(16) 0.0007(13)
 N3 0.020(2) 0.033(2) 0.0203(19) -0.0015(17) 0.0124(16) 0.0000(16)
 N4 0.019(2) 0.029(2) 0.007(2) -0.0001(15) 0.0007(16) 0.0027(16)
 C1 0.016(2) 0.027(2) 0.012(2) -0.0003(19) 0.0096(19) 0.0013(19)
 C2 0.017(2) 0.020(2) 0.0129(19) 0.0009(17) 0.0064(16) -0.0001(17)
 C3 0.016(2) 0.021(2) 0.0127(19) -0.0026(16) 0.0060(16) -0.0012(16)
 C4 0.017(2) 0.024(2) 0.022(2) -0.004(2) 0.0105(19) -0.003(2)
 C5 0.015(2) 0.019(2) 0.021(2) 0.0020(19) 0.0069(18) -0.0008(18)
 C6 0.013(2) 0.025(2) 0.017(2) 0.0049(18) 0.0053(17) -0.0005(18)

_geom_special_details
;
 All esds (except the esd in the dihedral angle between two l.s. planes)
 are estimated using the full covariance matrix.  The cell esds are taken
 into account individually in the estimation of esds in distances, angles
 and torsion angles; correlations between esds in cell parameters are only
 used when they are defined by crystal symmetry.  An approximate (isotropic)
 treatment of cell esds is used for estimating esds involving l.s. planes.
;
loop_
  _geom_bond_atom_site_label_1
  _geom_bond_atom_site_label_2
  _geom_bond_distance
  _geom_bond_site_symmetry_2
  _geom_bond_publ_flag
 Br1 C2 1.873(4) . ?
 Br2 C5 1.864(5) . ?
 S1 N2 1.699(5) . ?
 S1 C1 1.704(5) 3_766 ?
 S2 N4 1.713(5) . ?
 S2 C4 1.714(5) 3_676 ?
 N1 N2 1.288(6) . ?
 N1 C3 1.394(5) . ?
 N3 N4 1.270(7) . ?
 N3 C6 1.381(6) . ?
 C1 C2 1.402(6) . ?
 C1 C3 1.415(6) 3_766 ?
 C2 C3 1.393(5) . ?
 C4 C5 1.376(7) . ?
 C4 C6 1.441(6) 3_676 ?
 C5 C6 1.399(6) . ?

loop_
  _geom_angle_atom_site_label_1
  _geom_angle_atom_site_label_2
  _geom_angle_atom_site_label_3
  _geom_angle
  _geom_angle_site_symmetry_1
  _geom_angle_site_symmetry_3
  _geom_angle_publ_flag
 N2 S1 C1 92.2(3) . 3_766 ?
 N4 S2 C4 92.5(3) . 3_676 ?
 N2 N1 C3 113.1(4) . . ?
 N1 N2 S1 113.7(4) . . ?
 N4 N3 C6 113.5(4) . . ?
 N3 N4 S2 113.8(4) . . ?
 C2 C1 S1 130.8(4) . 3_766 ?
 C2 C1 C3 121.0(4) . 3_766 ?
 C3 C1 S1 108.2(3) 3_766 3_766 ?
 C1 C2 Br1 121.8(3) . . ?
 C3 C2 Br1 121.2(3) . . ?
 C3 C2 C1 117.0(4) . . ?
 N1 C3 C1 112.8(4) . 3_766 ?
 C2 C3 N1 125.2(4) . . ?
 C2 C3 C1 122.0(4) . 3_766 ?
 C5 C4 S2 131.7(4) . 3_676 ?
 C5 C4 C6 121.9(4) . 3_676 ?
 C6 C4 S2 106.4(4) 3_676 3_676 ?
 C4 C5 Br2 121.7(3) . . ?
 C4 C5 C6 116.9(4) . . ?
 C6 C5 Br2 121.4(4) . . ?
 N3 C6 C4 113.8(4) . 3_676 ?
 N3 C6 C5 125.0(4) . . ?
 C5 C6 C4 121.2(4) . 3_676 ?

loop_
  _geom_torsion_atom_site_label_1
  _geom_torsion_atom_site_label_2
  _geom_torsion_atom_site_label_3
  _geom_torsion_atom_site_label_4
  _geom_torsion
  _geom_torsion_site_symmetry_1
  _geom_torsion_site_symmetry_2
  _geom_torsion_site_symmetry_3
  _geom_torsion_site_symmetry_4
  _geom_torsion_publ_flag
 Br1 C2 C3 N1 0.0(6) . . . . ?
 Br1 C2 C3 C1 -179.5(3) . . . 3_766 ?
 Br2 C5 C6 N3 -0.6(7) . . . . ?
 Br2 C5 C6 C4 179.3(4) . . . 3_676 ?
 S1 C1 C2 Br1 -1.6(6) 3_766 . . . ?
 S1 C1 C2 C3 179.0(4) 3_766 . . . ?
 S2 C4 C5 Br2 2.4(7) 3_676 . . . ?
 S2 C4 C5 C6 -179.1(4) 3_676 . . . ?
 N2 N1 C3 C1 -0.3(6) . . . 3_766 ?
 N2 N1 C3 C2 -179.9(4) . . . . ?
 N4 N3 C6 C4 2.1(6) . . . 3_676 ?
 N4 N3 C6 C5 -178.0(5) . . . . ?
 C1 S1 N2 N1 -0.9(4) 3_766 . . . ?
 C1 C2 C3 N1 179.4(4) . . . . ?
 C1 C2 C3 C1 -0.2(7) . . . 3_766 ?
 C3 N1 N2 S1 0.9(5) . . . . ?
 C3 C1 C2 Br1 179.5(3) 3_766 . . . ?
 C3 C1 C2 C3 0.2(7) 3_766 . . . ?
 C4 S2 N4 N3 3.3(4) 3_676 . . . ?
 C4 C5 C6 N3 -179.1(5) . . . . ?
 C4 C5 C6 C4 0.8(8) . . . 3_676 ?
 C6 N3 N4 S2 -3.7(6) . . . . ?
 C6 C4 C5 Br2 -179.3(4) 3_676 . . . ?
 C6 C4 C5 C6 -0.8(8) 3_676 . . . ?

_shelx_res_file
;
TITL 21NDI_R016_v2 [P2(1)/n]
    tim-31.res
    created by SHELXL-2018/3 at 13:58:05 on 08-May-2023
CELL 0.71073 16.1779 3.8873 16.1804 90 119.312 90
ZERR 4 0.0004 0.0001 0.0004 0 0.003 0
LATT 1
SYMM 0.5-X,0.5+Y,0.5-Z
SFAC Br C N S
UNIT 8 24 16 8

L.S. 25
PLAN  2
SIZE 0.2 0.3 0.56
TEMP -173
CONF
LIST 4
MORE -1
fmap 2
acta
TWIN 0 0 -1 0 -1 0 -1 0 0 2
OMIT -3 54
REM <olex2.extras>
REM <HklSrc "%.\\tim-31.hkl">
REM </olex2.extras>

WGHT    0.078600    0.957300
BASF   0.47890
FVAR       0.30045
BR1   1    0.860295    0.765292    0.280052    11.00000    0.01000    0.02081 =
         0.00897    0.00156    0.00302    0.00098
BR2   1    0.280251    1.272439    0.363056    11.00000    0.00879    0.02350 =
         0.01100    0.00062    0.00297    0.00139
S1    4    0.891117    0.173006    0.591353    11.00000    0.01309    0.02952 =
         0.01367    0.00111    0.00671   -0.00072
S2    4    0.592193    0.706101    0.388323    11.00000    0.01020    0.03744 =
         0.01220   -0.00210    0.00638    0.00061
N1    3    0.806970    0.397323    0.424549    11.00000    0.01524    0.02760 =
         0.01528   -0.00332    0.00789   -0.00206
N2    3    0.791282    0.249276    0.486724    11.00000    0.01787    0.02178 =
         0.00721    0.00094    0.00516    0.00073
N3    3    0.425431    0.931294    0.306673    11.00000    0.01969    0.03252 =
         0.02033   -0.00154    0.01236   -0.00002
N4    3    0.485641    0.786593    0.289244    11.00000    0.01877    0.02856 =
         0.00681   -0.00012    0.00065    0.00270
C1    2    1.038349    0.656008    0.449061    11.00000    0.01592    0.02657 =
         0.01221   -0.00028    0.00964    0.00125
C2    2    0.939722    0.614187    0.404304    11.00000    0.01694    0.02010 =
         0.01293    0.00094    0.00636   -0.00006
C3    2    0.902902    0.457653    0.456739    11.00000    0.01570    0.02086 =
         0.01268   -0.00262    0.00599   -0.00118
C4    2    0.447314    1.142916    0.537644    11.00000    0.01705    0.02389 =
         0.02220   -0.00447    0.01045   -0.00279
C5    2    0.403623    1.116314    0.440501    11.00000    0.01504    0.01879 =
         0.02119    0.00202    0.00687   -0.00082
C6    2    0.456934    0.973831    0.402240    11.00000    0.01301    0.02481 =
         0.01712    0.00491    0.00530   -0.00055
HKLF 4


REM  21NDI_R016_v2 [P2(1)/n]
REM wR2 = 0.105743, GooF = S = 1.06062, Restrained GooF = 1.06062 for all data
REM R1 = 0.038987 for 1906 Fo > 4sig(Fo) and 0.039189 for all 1924 data
REM 128 parameters refined using 0 restraints

END

WGHT      0.0801      0.8757

REM Highest difference peak  2.192,  deepest hole -0.660,  1-sigma level  0.201
Q1    1   0.2802  1.0697  0.3639  11.00000  0.05    2.19
Q2    1   0.8621  0.5632  0.2785  11.00000  0.05    2.17
;
_shelx_res_checksum                8796
_shelx_hkl_file
;
   0   0   2   70.42    2.37
   0   0   2   65.67    2.36
   0   0  -2   71.94    2.51
   0   0   2   64.76    2.36
   0   0   2   78.37    2.84
   0   0  -3   -0.10    0.17
   0   0   3   -0.02    0.22
   0   0  -3   -0.12    0.15
   0   0  -3    0.32    0.28
   0   0  -3    0.27    0.17
   0   0   3   -0.11    0.22
   0   0   4  664.41   10.28
   0   0  -4  714.31   11.40
   0   0  -4  677.12   10.32
   0   0  -4  707.62   10.83
   0   0  -4  677.77    9.95
   0   0   4  732.13   12.44
   0   0  -5    1.69    0.77
   0   0   5    0.25    0.43
   0   0  -5    0.52    0.49
   0   0  -5    0.06    0.23
   0   0  -5    0.10    0.22
   0   0  -5    0.91    0.58
   0   0   5    0.88    0.67
   0   0   6  765.16   13.46
   0   0  -6  841.18   15.35
   0   0  -6  792.86   13.46
   0   0  -6  825.83   14.33
   0   0  -6  758.49   12.58
   0   0  -6  760.60   14.40
   0   0   6  881.50   16.92
   0   0   7    0.50    0.63
   0   0  -7   -0.05    0.47
   0   0  -7    0.50    0.67
   0   0   7   -0.41    0.57
   0   0  -7    0.04    0.42
   0   0  -7   -0.68    0.50
   0   0  -7    0.74    0.48
   0   0  -7    0.30    0.45
   0   0   7    0.38    0.46
   0   0   8  296.20    9.54
   0   0   8  298.84    9.41
   0   0  -8  311.72   10.16
   0   0  -8  274.32    9.05
   0   0  -8  328.20   11.19
   0   0  -8  315.07    9.58
   0   0  -8  294.22    8.93
   0   0   8  273.38    9.43
   0   0  -8  284.44    9.81
   0   0   8  350.75   12.48
   0   0  -9    1.19    0.82
   0   0   9   -0.43    0.95
   0   0  -9    0.37    0.90
   0   0   9    0.37    0.64
   0   0  -9    0.85    0.51
   0   0  -9   -0.23    0.76
   0   0   9    0.35    0.48
   0   0  -9    0.13    0.46
   0   0  -9    0.51    0.39
   0   0   9    0.05    0.86
   0   0  -9    0.42    0.69
   0   0   9   -0.63    1.04
   0   0  10   83.50    5.59
   0   0 -10   91.14    6.14
   0   0  10   80.96    5.38
   0   0 -10   72.70    4.97
   0   0  10   72.48    4.66
   0   0 -10   86.63    5.56
   0   0 -10   89.59    6.58
   0   0  10   88.58    6.43
   0   0  10   82.10    5.83
   0   0 -10   82.08    5.25
   0   0 -10   82.78    5.82
   0   0  10   93.91    7.15
   0   0 -11   -0.52    0.96
   0   0 -11    0.32    0.62
   0   0 -11   -4.80    3.84
   0   0  11   -0.46    0.64
   0   0  11    0.91    0.88
   0   0 -11   -0.59    0.78
   0   0  11   -0.80    0.80
   0   0 -11    0.30    0.58
   0   0  11    0.39    0.86
   0   0 -11    0.81    0.43
   0   0 -11   -0.25    0.86
   0   0  11   -0.34    1.02
   0   0 -12 2032.45   60.94
   0   0 -12  721.61   18.84
   0   0  12  615.29   14.75
   0   0  12  656.88   16.72
   0   0 -12  592.33   14.38
   0   0 -12  721.98   20.48
   0   0  12  744.02   20.61
   0   0  12  669.99   18.45
   0   0  12  775.97   22.43
   0   0 -12  655.11   17.71
   0   0 -13   -0.09    1.00
   0   0 -13    1.95    2.51
   0   0 -13    0.60    1.09
   0   0  13   -0.60    0.82
   0   0  13    0.61    0.87
   0   0 -13   -0.82    0.67
   0   0  13   -2.86    1.54
   0   0 -14  634.96   19.10
   0   0 -14 1237.75   41.43
   0   0 -14  490.63   12.60
   0   0  14  693.58   21.56
   0   0 -14  704.70   21.70
   0   0  14  609.39   18.80
   0   0  14  681.38   22.78
   0   0 -15   -0.91    0.95
   0   0  15    2.87    2.14
   0   0 -15   -5.54    4.22
   0   0 -15    0.95    0.99
   0   0 -15    0.17    0.88
   0   0  15   -0.43    1.00
   0   0  15    1.58    1.22
   0   0  16  439.03   18.05
   0   0 -16  421.79   17.71
   0   0 -16  610.98   28.25
   0   0  16  376.46   15.64
   0   0 -16  292.80    8.89
   0   0  16  395.87   17.91
   0   0 -17   -1.13    1.29
   0   0  17   -0.22    1.66
   0   0 -17   -1.08    2.11
   0   0  17    0.68    1.79
   0   0  17    1.45    1.28
   0   0 -18    9.01    2.84
   0   0 -18   12.30    4.27
   0   0  18    6.10    2.69
   0   0  18    5.44    2.43
   0   0  18    6.29    2.66
   0   0 -19    2.87    2.42
   0   0  19   -0.28    1.56
   0   0  19   -1.56    1.77
   0   0  19    0.75    2.42
   0   0 -19    0.25    1.89
   0   0 -20   17.24    4.99
   0   0  20    9.99    3.51
   0   0 -20    8.56    2.75
   0   0  20    8.49    3.14
   0   0 -20    9.71    3.25
   0   0 -21    2.69    2.43
   0   0  21   -0.14    1.71
   0   0 -21    1.57    1.72
   0   0  21    2.17    1.14
   0   0 -21    4.52    2.55
   0   1   0    0.25    0.54
   0  -1   0    0.45    0.29
   0   1   0    0.58    0.36
   0   1   0    6.80    0.96
   0  -1   0    0.33    0.20
   0   1   0   -0.18    0.55
   0  -1   0    3.01    1.16
   0   1   0    0.34    0.14
   0   1   0    1.85    0.39
   0  -1   0    0.95    0.39
   0  -1   1  146.62    2.81
   0  -1  -1   93.08    4.71
   0   1   1   88.96    4.30
   0   1  -1  130.80    2.67
   0   1   1  138.69    3.67
   0   1   1   84.09    4.47
   0  -1  -1  133.46    3.55
   0   1  -1   85.27    4.48
   0  -1  -1   96.97    4.88
   0  -1   1   91.91    6.14
   0   1  -1   96.71    4.02
   0   1   1  142.50    4.64
   0   1   1  127.55    3.48
   0  -1   1  216.02    7.71
   0  -1  -1  125.60    3.49
   0   1   1  153.23    4.00
   0  -1   1   76.54    5.56
   0  -1  -1   80.83    5.66
   0   1   1   83.26    5.12
   0   1  -1   90.89    3.60
   0  -1  -1  111.57    3.25
   0   1  -1   73.08    4.33
   0  -1  -2  160.74    3.60
   0  -1   2  167.70    3.93
   0  -1  -2  161.24    5.73
   0   1   2  158.84    4.70
   0   1   2  164.23    3.34
   0   1  -2  162.90    3.90
   0   1  -2  156.92    6.14
   0   1   2  168.12    4.58
   0  -1  -2  156.54    6.33
   0  -1   2  161.05    8.07
   0  -1   2  149.71    4.92
   0   1  -2  156.26    4.89
   0   1   2  175.52    5.49
   0  -1   2  175.14    7.40
   0   1   2  156.91    4.27
   0   1   2  176.87    4.97
   0  -1  -2  135.61    6.29
   0  -1  -2  151.70    8.07
   0   1   2  149.42    6.48
   0  -1  -2  157.03    4.49
   0   1  -2  152.87    6.72
   0   1  -2  144.82    5.34
   0  -1  -3   64.00    3.53
   0   1   3   73.84    3.01
   0   1  -3   85.80    3.47
   0   1   3   87.49    3.10
   0  -1  -3   79.80    3.23
   0  -1   3   96.40    3.61
   0  -1  -3   66.40    4.65
   0   1   3   86.95    3.82
   0  -1   3   71.26    2.68
   0  -1   3   65.89    5.49
   0   1  -3  115.17    4.27
   0   1  -3   57.85    3.31
   0  -1   3   56.55    3.29
   0  -1   3  141.02    7.30
   0   1   3   90.62    3.70
   0   1   3   87.49    4.25
   0   1  -3   79.59    2.21
   0  -1  -3   56.52    4.21
   0  -1  -3   41.30    5.17
   0  -1   3   98.39    2.48
   0   1   3   56.29    3.95
   0   1   3  100.54    4.39
   0   1  -3   62.24    4.64
   0  -1  -4   42.70    2.86
   0   1   4   30.63    2.12
   0  -1   4   30.09    2.28
   0   1  -4   29.18    2.25
   0  -1  -4   32.15    2.33
   0  -1   4   35.60    2.12
   0   1   4   28.28    2.36
   0  -1  -4   39.47    3.65
   0  -1   4   40.94    4.61
   0  -1   4   34.75    2.98
   0  -1   4   35.43    2.86
   0   1  -4   36.71    2.76
   0  -1   4   34.36    1.67
   0   1  -4   30.02    3.61
   0   1  -4   29.23    2.17
   0   1   4   30.55    2.33
   0   1  -4   29.13    1.89
   0   1   4   33.40    2.82
   0  -1   4   35.01    4.08
   0  -1  -4   34.17    3.17
   0   1  -4   32.87    1.77
   0  -1   4   31.27    1.76
   0   1   4   33.64    2.76
   0  -1  -4   31.83    1.24
   0   1   4   31.94    1.81
   0   1  -4   31.32    3.49
   0   1  -5   32.02    2.81
   0  -1   5   33.39    2.74
   0  -1  -5   40.67    3.05
   0   1  -5   32.88    2.76
   0  -1  -5   34.81    2.84
   0   1   5   28.72    2.48
   0  -1  -5   53.68    4.79
   0   1   5   43.93    3.59
   0   1   5   32.93    2.92
   0  -1   5   32.35    2.37
   0  -1   5   28.15    3.16
   0  -1   5   47.28    5.24
   0   1  -5   34.70    4.22
   0  -1   5   34.70    2.11
   0  -1   5   46.20    3.91
   0   1  -5   36.09    3.04
   0  -1   5   20.20    3.62
   0   1  -5   34.82    2.42
   0   1   5   35.12    3.27
   0   1   5   31.73    2.66
   0  -1   5   31.07    2.22
   0   1   5   33.76    3.19
   0  -1  -5   37.53    3.52
   0   1  -5   30.23    2.10
   0   1   5   32.51    2.11
   0   1  -5   28.88    3.68
   0  -1  -5   34.15    1.79
   0   1   6 2000.40   21.25
   0  -1  -6 2053.69   22.92
   0   1  -6 2011.96   22.99
   0  -1   6 2094.61   23.08
   0  -1  -6 1970.04   22.52
   0  -1   6 2052.99   19.64
   0   1   6 2007.54   23.24
   0  -1  -6 2083.82   32.20
   0   1   6 1540.22   20.93
   0  -1   6 2138.99   28.60
   0  -1   6 1873.73   28.51
   0   1  -6 1859.36   30.73
   0   1  -6 2086.17   23.53
   0  -1   6 1928.42   17.19
   0   1  -6 2072.86   19.60
   0   1  -6 2098.06   22.95
   0  -1   6 2280.59   41.36
   0   1   6 2034.30   22.02
   0   1   6 2081.50   25.87
   0  -1   6 2083.58   19.52
   0   1  -6 1989.31   18.16
   0  -1  -6 1750.94   22.02
   0   1   6 2082.24   25.34
   0  -1  -6 2007.98   16.15
   0   1   6 2098.69   18.13
   0  -1   7   69.18    4.62
   0   1  -7   71.23    4.73
   0   1   7   73.17    4.42
   0  -1  -7   76.38    4.91
   0  -1  -7   74.42    4.92
   0  -1   7   67.01    3.99
   0   1   7   71.13    4.86
   0  -1  -7   87.78    7.45
   0  -1   7   69.97    3.71
   0  -1   7   77.54    6.05
   0  -1   7   82.91    7.53
   0   1  -7   61.95    6.14
   0   1  -7   75.86    4.08
   0   1   7   71.35    5.29
   0  -1   7   81.55    9.26
   0   1  -7   74.90    4.77
   0  -1  -7   59.51    4.18
   0   1   7   73.50    5.28
   0  -1   7   71.74    4.17
   0   1  -7   75.81    4.01
   0  -1   7   88.75    7.99
   0  -1  -7   72.29    4.46
   0   1   7   74.72    4.05
   0   1  -8 3741.09   36.01
   0  -1   8 3929.84   35.80
   0  -1  -8 3589.41   36.36
   0   1   8 3822.34   33.55
   0  -1  -8 3951.58   53.27
   0   1   8 3597.11   35.24
   0  -1   8 3844.92   31.24
   0  -1  -8 3645.11   36.24
   0  -1   8 4056.34   46.92
   0  -1   8 3582.15   27.75
   0   1  -8 3385.38   43.40
   0  -1   8 3389.61   54.53
   0   1  -8 3908.27   30.57
   0  -1   8 4897.80   80.91
   0   1  -8 3893.55   35.85
   0   1   8 3859.89   39.47
   0   1   8 3578.28   32.05
   0   1  -8 3812.82   29.60
   0   1   8 3815.28   38.79
   0  -1   8 3818.81   32.17
   0  -1  -8 3378.13   33.15
   0  -1  -8 3003.69   28.13
   0  -1  -8 3695.33   33.69
   0  -1   8 4280.52   55.38
   0   1   8 4111.65   32.37
   0   1  -8 3570.09   42.19
   0  -1  -9   79.46    5.70
   0   1  -9   74.55    5.48
   0  -1  -9   50.73    4.85
   0  -1   9   86.79    5.71
   0   1   9   83.30    5.24
   0   1   9   81.01    5.58
   0  -1  -9   80.68    5.80
   0  -1  -9   42.74    6.52
   0  -1   9   74.99    4.81
   0   1  -9   50.90    5.47
   0  -1   9   71.88    4.32
   0  -1   9  116.20    8.58
   0  -1   9  158.83   16.94
   0  -1  -9   84.63    6.25
   0   1  -9   82.66    4.74
   0   1   9   75.11    4.94
   0   1   9   78.14    6.01
   0  -1  -9   64.20    5.86
   0   1  -9   88.39    5.84
   0  -1  -9   47.59    3.59
   0   1  -9   74.35    4.45
   0  -1  -9   76.00    5.32
   0  -1   9   88.34    5.33
   0   1   9   83.52    6.13
   0  -1   9   66.60    7.41
   0   1  -9   73.51    6.29
   0   1   9   81.72    5.03
   0  -1  -9   54.87    4.60
   0  -1 -10   81.67    6.04
   0   1 -10   79.66    5.88
   0  -1  10   84.32    5.77
   0   1  10   79.60    5.39
   0  -1 -10   78.12    6.18
   0  -1 -10   97.05    9.71
   0  -1 -10   95.39    6.54
   0  -1  10   85.35    5.14
   0  -1  10   94.11    8.41
   0  -1  10   69.26    4.36
   0  -1  10   13.86    5.20
   0   1 -10   81.21    4.93
   0   1  10   69.60    6.02
   0  -1 -10   84.95    6.87
   0   1 -10   87.87    6.14
   0  -1 -10   62.32    3.87
   0  -1  10   79.68    5.34
   0   1  10   76.89    6.12
   0   1 -10   80.11    4.81
   0  -1 -10   77.16    5.64
   0  -1  10   92.40    8.75
   0   1  10   88.02    5.54
   0   1 -10   77.39    6.43
   0  -1 -11   20.46    3.30
   0  -1 -11   19.81    3.53
   0   1 -11   21.65    3.36
   0  -1 -11   19.71    3.27
   0  -1 -11   35.29    6.56
   0  -1  11   18.85    2.68
   0  -1  11   19.91    5.95
   0  -1  11   20.67    4.30
   0   1 -11   18.79    2.54
   0  -1 -11   20.76    3.88
   0   1 -11   20.66    3.37
   0  -1  11   14.55    2.51
   0  -1 -11   15.15    1.88
   0   1 -11   20.84    2.70
   0   1  11   15.97    3.22
   0  -1  11   30.82    5.29
   0   1  11   21.69    2.98
   0  -1 -11   23.93    3.41
   0  -1 -12  164.84    9.34
   0   1 -12  162.68    9.12
   0  -1 -12  138.57    9.24
   0  -1 -12  169.50    9.38
   0  -1 -12  196.89   15.73
   0  -1 -12  133.94    4.58
   0  -1  12  214.02   14.03
   0  -1  12  214.49   17.16
   0  -1  12  163.46    7.14
   0   1 -12  125.21    8.55
   0  -1 -12  193.91   11.35
   0   1 -12  180.62    9.64
   0   1 -12  169.56    7.64
   0  -1  12  176.16    8.81
   0  -1 -12  125.18    4.75
   0   1  12  168.77    8.75
   0  -1 -12  158.97    8.99
   0  -1  12  172.54   12.50
   0   1 -13    6.07    2.26
   0  -1 -13    1.19    0.88
   0  -1 -13    2.18    1.54
   0   1 -13    2.55    1.46
   0  -1 -13    1.99    1.22
   0  -1 -13    2.95    2.79
   0  -1 -13    2.49    1.20
   0  -1  13    3.34    2.07
   0  -1  13    4.35    1.32
   0  -1  13    3.07    2.43
   0  -1 -13    2.05    0.46
   0  -1  13    2.97    1.25
   0   1 -13    2.75    1.59
   0  -1 -13    3.04    0.65
   0  -1 -13    3.59    2.03
   0  -1  13    3.35    1.83
   0   1  13    3.86    1.54
   0   1 -14  266.52   12.61
   0  -1 -14  288.37   13.20
   0  -1 -14  263.87   12.48
   0  -1 -14  460.33   25.14
   0   1 -14  221.09   11.17
   0  -1  14  358.17   20.02
   0  -1  14  249.85    9.44
   0  -1 -14  311.68   15.62
   0   1 -14  307.21   13.54
   0  -1  14  542.48   38.60
   0  -1  14  263.46   11.66
   0  -1 -14  286.09   13.48
   0  -1 -14  249.87   10.89
   0  -1  14  314.62   17.49
   0   1  14  296.35   12.58
   0   1 -15    4.04    1.60
   0  -1 -15    1.73    2.12
   0  -1 -15    5.62    2.26
   0   1 -15    3.80    1.65
   0  -1 -15   11.23    5.01
   0  -1 -15    6.55    2.30
   0  -1  15    7.15    3.23
   0  -1  15    8.54    6.14
   0  -1 -15    3.93    1.66
   0   1 -15    3.13    1.76
   0  -1  15    2.21    1.69
   0  -1  15    7.92    3.18
   0   1  15    4.62    1.47
   0   1 -16  471.63   17.73
   0  -1 -16  471.74   17.88
   0  -1 -16  788.26   34.41
   0  -1 -16  462.71   17.52
   0  -1  16  645.02   27.76
   0   1  16  533.22   19.98
   0  -1 -16  545.67   21.81
   0  -1  16  921.41   49.53
   0   1 -16  518.38   18.50
   0  -1  16  482.32   16.99
   0  -1 -16  444.28   15.38
   0   1  16  514.92   17.87
   0  -1 -17    8.10    2.71
   0   1 -17    6.43    2.54
   0  -1 -17    9.30    3.60
   0   1 -17    4.57    2.53
   0  -1 -17    5.13    2.23
   0  -1 -17   10.36    3.92
   0  -1  17    6.50    3.05
   0  -1 -17    3.46    2.02
   0   1  17    7.90    2.60
   0  -1  17   14.37    7.22
   0   1  17    7.35    2.60
   0  -1  17    5.23    1.30
   0   1  17    6.50    2.71
   0  -1 -18  195.35   12.11
   0   1 -18  190.49   11.78
   0  -1 -18  200.76   12.17
   0   1 -18  290.94   18.09
   0  -1 -18  311.17   21.69
   0  -1  18  263.28   18.32
   0  -1 -18  210.84   14.29
   0   1 -18  210.89   12.49
   0  -1  18  346.57   28.97
   0   1  18  218.59   13.53
   0   1  18  195.09   12.33
   0  -1 -18  280.75   33.24
   0  -1  18  195.12   11.49
   0  -1 -18  179.20   10.17
   0   1  18  200.70   11.56
   0   1 -19   -0.33    1.22
   0  -1 -19    4.47    2.68
   0   1 -19    0.74    1.89
   0  -1 -19    0.99    1.66
   0   1 -19    2.13    2.77
   0  -1 -19    4.98    3.81
   0  -1  19   -2.02    3.21
   0  -1 -19    2.46    2.31
   0   1  19    2.14    2.11
   0  -1  19   -3.33    3.04
   0  -1 -19    3.94    3.79
   0   1  19    4.80    2.24
   0  -1  19    2.26    2.01
   0   1  19    2.62    1.65
   0   1 -20  212.02   12.89
   0   1 -20  293.66   17.24
   0  -1 -20  368.68   23.65
   0  -1  20  319.32   20.56
   0   1 -20  236.75   13.76
   0  -1 -20  255.92   16.33
   0   1  20  242.15   14.58
   0  -1  20  350.80   28.80
   0   1  20  209.97   13.31
   0  -1  20  217.34   12.55
   0  -1 -20  336.16   33.08
   0  -1 -20  206.29   11.10
   0  -1 -21    5.03    3.13
   0   1 -21    1.01    1.84
   0  -1  21    7.34    3.71
   0  -1  21    4.66    4.44
   0   1  21    5.45    3.00
   0  -1  21    4.44    2.48
   0  -1 -21    2.53    4.99
   0   1  21    2.81    1.40
   0  -1 -21    7.28    3.71
   0   1 -21    4.59    2.59
   0   1 -21    5.39    2.61
   0   2   0 4248.83   45.87
   0  -2   0 4125.85   22.74
   0   2   0 4154.38   40.46
   0   2   0 4094.34   37.57
   0   2   0 2718.00   34.50
   0   2   0 3974.50   30.67
   0   2   0 4039.80   18.81
   0  -2   0 4114.07   54.24
   0   2   0 4044.96   50.23
   0  -2   0 4314.03   31.79
   0   2   0 4004.36   24.18
   0   2  -1  115.11    2.59
   0   2   1  142.33    7.90
   0   2   1  151.91    4.89
   0   2  -1  148.50    9.63
   0  -2  -1  174.64    9.25
   0  -2   1  135.53    3.87
   0   2  -1  171.36    8.49
   0  -2  -1  125.02    4.51
   0   2   1  155.71    8.30
   0  -2  -1  152.68   10.39
   0   2  -1  173.42    7.66
   0   2   1  149.85    4.91
   0   2  -1  119.17    5.51
   0   2   1  128.86    5.90
   0  -2   1  166.70   11.33
   0   2   1  148.53    9.78
   0   2  -1  134.10    2.38
   0  -2  -1  132.96    4.67
   0  -2  -1  172.79   11.56
   0   2   1  122.04    4.30
   0   2  -1  133.44    7.97
   0  -2  -1  137.96    5.63
   0  -2   1  138.35    6.23
   0   2  -1  135.35    5.27
   0  -2  -2  642.43   16.92
   0   2  -2  595.31   19.92
   0   2   2  649.34   14.64
   0   2   2  685.36   11.19
   0  -2   2  678.85    7.89
   0   2  -2  666.40    8.16
   0  -2  -2  690.28   18.37
   0   2  -2  653.92   16.12
   0  -2  -2  686.61   11.39
   0  -2  -2  621.40   20.32
   0  -2   2  632.86   22.00
   0   2  -2  650.42   14.10
   0   2   2  682.61   10.91
   0   2   2  680.11   13.72
   0   2   2  679.31   19.66
   0   2   2  699.99   11.27
   0  -2  -2  657.85   22.88
   0  -2  -2  687.21   11.48
   0  -2  -2  668.88   11.77
   0   2  -2  618.70   17.09
   0   2  -2  630.40   12.25
   0   2   3    2.02    0.81
   0  -2   3    5.47    0.93
   0   2   3    4.16    0.91
   0  -2  -3    2.68    1.23
   0   2   3    4.40    0.62
   0   2  -3    4.18    0.82
   0  -2  -3    5.14    1.83
   0   2  -3    2.77    1.35
   0  -2  -3    3.97    1.07
   0   2   3    3.65    0.96
   0   2  -3    2.06    0.92
   0  -2  -3    4.69    1.39
   0   2   3    4.45    1.14
   0  -2  -3    1.60    1.55
   0  -2   3    3.60    2.00
   0   2   3    2.61    1.36
   0  -2  -3    2.26    1.77
   0   2   3    4.35    1.09
   0  -2  -3    3.96    1.07
   0   2   3    3.53    0.63
   0   2  -3    3.21    1.12
   0   2  -3    3.68    1.45
   0  -2  -3    2.87    0.97
   0   2   4   80.80    4.19
   0   2  -4   82.17    3.94
   0  -2  -4   84.55    6.11
   0  -2   4   86.72    3.92
   0   2   4   84.73    3.23
   0   2   4   85.36    4.58
   0  -2  -4   83.14    4.62
   0  -2  -4   89.39    6.99
   0  -2  -4   73.47    6.75
   0  -2   4   79.75    4.96
   0  -2   4   90.84    8.79
   0   2  -4   83.39    4.55
   0   2  -4   81.06    4.99
   0   2   4   85.02    5.24
   0   2   4   71.66    3.92
   0  -2  -4   89.25    4.85
   0   2   4   84.93    6.43
   0   2   4   87.02    4.80
   0   2  -4   71.97    6.10
   0   2  -4   77.30    5.33
   0  -2   5   40.87    3.00
   0  -2  -5   25.10    3.54
   0   2   5   27.45    2.34
   0   2  -5   32.37    2.82
   0   2   5   37.37    2.52
   0   2   5   21.81    3.14
   0   2   5   18.40    3.33
   0   2   5   36.48    3.26
   0  -2   5   30.00    2.02
   0  -2  -5   23.53    3.81
   0   2  -5   43.48    3.33
   0   2  -5   22.78    4.21
   0   2  -5   22.50    2.70
   0  -2   5   20.81    2.78
   0  -2  -5   22.89    3.74
   0  -2   5   26.71    4.92
   0   2  -5   50.29    5.10
   0   2   5   29.76    2.64
   0  -2  -5   46.53    4.61
   0   2   5   32.13    3.54
   0   2   5   19.84    3.94
   0   2   5   39.45    3.52
   0   2   5   23.05    3.47
   0   2  -5   27.16    3.59
   0   2  -5   22.03    3.51
   0   2   6    5.97    1.15
   0   2  -6    5.45    1.27
   0  -2  -6    7.02    1.84
   0   2   6    5.76    1.32
   0  -2   6    5.33    1.27
   0  -2  -6    8.88    1.87
   0   2   6    5.29    1.10
   0  -2   6    6.27    1.01
   0  -2  -6    6.84    1.60
   0   2   6    9.02    1.71
   0  -2   6    6.80    2.27
   0  -2  -6   12.91    2.82
   0   2   6    6.26    1.63
   0   2  -6    8.22    1.54
   0  -2   6    4.97    1.39
   0   2  -6    4.65    1.10
   0   2  -6    5.38    0.90
   0   2   6    6.65    1.65
   0  -2  -6    5.00    1.92
   0   2  -6   10.98    2.37
   0  -2   6    7.37    2.78
   0   2  -6    5.22    2.25
   0  -2  -6    6.24    1.80
   0   2   6    6.69    1.56
   0   2  -6    6.63    0.83
   0  -2  -6    5.99    1.41
   0   2  -6    4.93    1.65
   0   2   6    5.23    0.94
   0   2  -6    5.19    1.84
   0   2   7   61.33    3.96
   0  -2  -7   57.16    4.30
   0  -2  -7   43.43    4.60
   0   2  -7   58.06    4.36
   0  -2   7   68.23    4.55
   0  -2   7   29.86    4.80
   0  -2  -7   57.38    4.74
   0  -2  -7   32.34    5.06
   0  -2   7   58.21    3.31
   0   2   7   57.64    4.58
   0   2   7   30.74    3.73
   0  -2   7   51.32    7.13
   0   2  -7   42.92    3.81
   0   2  -7   39.52    5.73
   0  -2  -7   37.74    4.54
   0   2   7   55.32    4.00
   0  -2   7   74.21    8.63
   0   2   7   60.30    5.14
   0  -2  -7   51.87    4.89
   0   2  -7   61.37    3.47
   0  -2  -7   78.18    6.38
   0  -2  -7   58.32    4.60
   0   2   7   59.78    4.97
   0   2  -7   55.46    2.91
   0   2  -7   46.27    5.31
   0   2   7   58.51    3.01
   0  -2  -8  515.53   16.79
   0   2   8  565.94   12.42
   0   2  -8  569.70   14.21
   0  -2   8  586.92   13.97
   0   2   8  539.10   14.42
   0  -2   8  580.83   11.03
   0   2   8  514.28   14.38
   0  -2  -8  593.02   15.54
   0  -2   8  524.53   20.88
   0  -2  -8  647.04   22.27
   0   2  -8  571.85   13.92
   0  -2  -8  505.43   15.50
   0   2  -8  503.80   19.97
   0   2   8  576.90   16.38
   0   2   8  520.91   12.53
   0  -2  -8  630.49   18.36
   0  -2  -8  644.21   18.01
   0  -2   8  512.12   23.61
   0   2  -8  580.27   11.16
   0   2  -8  561.90   13.23
   0   2   8  565.14   16.02
   0   2  -8  569.39   10.19
   0  -2  -8  590.15   15.17
   0   2   8  564.93    9.74
   0  -2   9   35.41    3.76
   0   2  -9   29.64    3.63
   0  -2  -9   20.10    3.74
   0  -2  -9   31.17    3.68
   0   2   9   36.47    3.41
   0  -2   9   31.89    2.83
   0  -2  -9   19.47    4.22
   0  -2   9   17.58    4.12
   0  -2  -9   29.32    3.75
   0  -2   9   14.61    2.87
   0   2  -9   29.71    3.35
   0  -2   9   18.07    1.96
   0   2  -9   22.19    4.43
   0  -2  -9   21.89    3.19
   0   2  -9   30.64    3.32
   0   2   9   30.80    3.95
   0  -2  -9   27.10    4.00
   0  -2   9   42.48    7.55
   0   2  -9   31.04    2.73
   0  -2   9   32.08    2.77
   0   2  -9   31.19    2.66
   0   2   9   31.19    4.07
   0   2   9   30.04    2.45
   0  -2 -10    0.21    1.34
   0   2 -10    4.28    1.58
   0   2  10    1.77    0.82
   0  -2 -10    2.54    1.09
   0   2 -10    1.47    0.73
   0  -2 -10    1.76    1.31
   0  -2 -10    1.84    0.99
   0  -2  10    1.60    1.43
   0  -2  10    2.49    0.96
   0  -2 -10    1.46    1.55
   0  -2  10    1.92    1.51
   0  -2  10    2.87    0.94
   0  -2 -10    1.97    0.54
   0  -2  10    8.66    4.00
   0   2  10    1.51    0.97
   0   2 -10    1.73    0.76
   0   2  10    1.81    1.07
   0   2 -10    1.79    0.67
   0  -2  10    1.73    1.02
   0  -2 -10    0.56    0.58
   0   2  10    1.23    0.48
   0  -2 -11   12.43    2.75
   0   2 -11   13.25    2.87
   0   2 -11   11.76    2.21
   0  -2 -11    8.93    2.50
   0  -2 -11   12.48    3.13
   0  -2 -11   12.08    2.78
   0  -2  11   10.18    1.72
   0  -2 -11    6.94    2.74
   0  -2  11    6.88    3.06
   0  -2  11    7.21    2.51
   0  -2  11    8.60    1.78
   0   2  11   12.22    2.74
   0  -2 -11    7.56    1.25
   0  -2  11   18.75    6.20
   0   2 -11   12.53    1.96
   0   2 -11   13.40    2.05
   0  -2  11   15.86    2.35
   0  -2 -11    9.87    1.89
   0   2  11   12.42    2.85
   0  -2 -11    6.97    3.99
   0   2  11   11.31    1.73
   0   2 -12  361.45   13.68
   0  -2 -12  279.86   17.01
   0  -2 -12  390.13   14.37
   0  -2  12  361.68   10.58
   0  -2 -12  458.55   23.05
   0  -2  12  313.65   20.25
   0  -2 -12  306.73    9.17
   0  -2  12  366.99   10.70
   0  -2  12  286.01   15.32
   0  -2 -12  412.72   17.50
   0  -2  12  373.42   28.13
   0   2  12  384.75   15.48
   0   2 -12  409.13   13.57
   0  -2  12  371.04   11.47
   0   2 -12  393.70   10.92
   0  -2 -12  338.54   37.41
   0   2  12  359.02   14.91
   0  -2 -12  285.54    8.19
   0   2  12  382.96   10.80
   0  -2 -13    9.64    2.42
   0  -2 -13   12.29    3.32
   0   2 -13    9.06    2.56
   0  -2 -13    8.41    3.22
   0   2 -13   12.74    2.56
   0  -2 -13   15.51    4.81
   0  -2  13    4.39    2.45
   0  -2  13   10.77    2.18
   0  -2  13    9.31    4.44
   0  -2  13    7.20    4.41
   0  -2 -13    8.53    1.77
   0   2  13    8.93    2.52
   0  -2  13    9.94    2.11
   0   2  13    9.00    2.80
   0  -2 -13    6.38    0.99
   0   2 -13    9.81    1.83
   0  -2 -13    4.56    5.81
   0   2  13    8.66    1.78
   0  -2 -14  340.38   21.35
   0   2 -14  569.44   18.43
   0  -2 -14  606.36   19.17
   0  -2 -14  715.31   31.28
   0  -2  14  405.59   24.95
   0  -2  14  581.26   30.03
   0   2  14  603.33   20.40
   0   2 -14  610.14   17.75
   0  -2  14  729.84   44.03
   0   2  14  575.31   19.94
   0  -2  14  569.87   15.75
   0  -2 -14  529.63   52.38
   0   2  14  577.60   14.71
   0  -2 -14  411.61   11.69
   0   2 -15   59.06    6.22
   0  -2  15   52.50    9.68
   0  -2 -15   97.77   12.10
   0  -2  15   47.47    9.49
   0  -2  15   47.55   12.29
   0   2 -15   64.12    6.18
   0   2  15   59.87    6.83
   0   2  15   51.82    6.24
   0  -2 -15   54.50   18.70
   0  -2  15   54.33    5.16
   0   2  15   61.53    5.15
   0  -2 -15   42.64    4.13
   0   2 -16  159.21   10.28
   0  -2  16  110.05   13.58
   0  -2 -16  186.57   17.37
   0  -2  16  192.56   18.53
   0  -2  16  278.76   29.10
   0   2 -16  170.27   10.22
   0   2  16  175.02   11.56
   0  -2 -16  156.78   30.29
   0   2  16  163.01   11.18
   0  -2 -16  105.64    6.59
   0   2  16  158.93    8.31
   0  -2  17    9.76    4.83
   0  -2 -17   10.31    4.04
   0  -2  17   34.25    7.66
   0   2  17   20.27    4.18
   0  -2  17   36.24   10.27
   0   2  17   21.40    4.19
   0  -2 -17   23.88   13.45
   0   2 -17   21.42    3.81
   0   2 -17   21.26    4.13
   0  -2 -18   12.68    4.92
   0  -2 -18    7.83    2.67
   0  -2  18   10.07    4.23
   0  -2  18   11.37    5.30
   0   2  18    8.88    2.30
   0  -2 -18   15.40   10.46
   0   2 -18    8.08    2.54
   0   2 -18    9.17    2.70
   0  -2  18   24.21    9.89
   0  -2  19   27.23    7.00
   0  -2 -19   55.06    9.84
   0  -2 -19   43.75    6.10
   0  -2 -19   43.07   14.48
   0   2  19   44.18    6.19
   0   2 -19   47.57    6.13
   0  -2  19   64.87   13.96
   0   2 -19   43.42    5.54
   0  -2  20   24.83    6.72
   0  -2 -20   61.59   10.22
   0  -2  20   50.14   12.24
   0   2 -20   39.78    5.16
   0  -2 -20   61.28   15.96
   0   2  20   35.47    5.77
   0   2 -20   38.22    5.61
   0   3   0    1.74    0.70
   0   3   0    1.38    1.31
   0  -3   0    1.67    0.65
   0  -3   0   -0.51    0.83
   0   3   0    1.33    1.36
   0   3   0    3.04    1.10
   0  -3   0    2.03    2.08
   0   3   0    2.02    1.71
   0  -3   0    1.38    1.53
   0   3   0    1.81    1.30
   0  -3   0    0.82    0.85
   0   3   1   47.86    5.48
   0   3  -1   47.70    6.42
   0  -3  -1   65.69    3.81
   0  -3   1   66.34    3.15
   0  -3   1   40.20    5.69
   0   3  -1   45.58    4.78
   0  -3  -1   50.95    7.55
   0   3   1   45.36    5.25
   0   3   1   61.62    3.61
   0   3   1   70.18    4.98
   0   3  -1   68.78    4.74
   0  -3  -1   40.84    7.38
   0   3   1   68.38    3.37
   0   3   1   49.93    6.74
   0  -3  -1   50.93    4.35
   0   3  -1   51.41    3.44
   0   3   1   44.98    4.95
   0   3  -1   52.16    5.60
   0   3  -2   45.59    6.33
   0   3   2   52.48    5.03
   0  -3  -2   58.90    3.85
   0  -3   2   56.11    2.56
   0   3  -2   48.51    2.57
   0  -3  -2   54.20    7.43
   0   3  -2   49.68    4.75
   0   3   2   50.82    5.50
   0   3   2   52.32    3.43
   0   3   2   56.90    4.58
   0   3  -2   56.53    4.17
   0   3   2   58.17    3.45
   0  -3  -2   58.35    3.78
   0   3   2   53.60    6.61
   0  -3  -2   52.44    7.94
   0   3   2   50.85    3.70
   0   3  -2   52.24    5.60
   0   3  -2   52.87    3.71
   0  -3  -2   52.92    4.13
   0   3   3  108.11    6.71
   0   3  -3  117.68   11.03
   0   3   3  135.41    5.97
   0  -3   3  135.52    3.58
   0  -3  -3  115.37    9.68
   0   3  -3  113.27    3.13
   0  -3  -3  114.32   11.14
   0   3  -3  101.26    6.76
   0  -3   3  122.39   11.99
   0   3   3  137.37    7.42
   0   3  -3  158.58    7.31
   0   3   3  131.89    5.58
   0  -3  -3  137.27    6.37
   0  -3  -3   85.42   10.84
   0   3   3  147.56    6.21
   0   3   3  101.07    9.16
   0   3   3   97.82    4.25
   0  -3  -3  117.28    6.33
   0   3  -3  108.81    8.21
   0   3  -3  113.89    6.16
   0   3   4   10.13    1.96
   0   3  -4    8.54    1.27
   0   3  -4    9.85    3.39
   0  -3  -4    8.86    1.75
   0   3   4   10.50    1.82
   0  -3  -4   13.94    3.31
   0  -3   4   10.58    0.94
   0   3  -4   10.39    2.24
   0   3   4    9.69    1.68
   0   3   4    7.88    1.88
   0   3   4    8.35    2.46
   0   3   4    8.29    1.71
   0  -3  -4   11.53    3.27
   0  -3   4   13.48    4.39
   0   3   4    8.69    0.70
   0   3  -4    8.08    1.67
   0  -3  -4   11.65    2.22
   0   3  -5   78.29    4.35
   0   3   5   77.81    4.73
   0   3   5   82.60    5.27
   0  -3   5   76.59    2.59
   0   3   5   82.61    2.87
   0   3  -5   83.38   10.08
   0  -3  -5   90.25    8.80
   0  -3   5   73.52    2.48
   0  -3  -5   78.23    5.43
   0   3  -5   82.49    5.87
   0  -3   5  102.56   11.76
   0   3  -5   83.09    5.27
   0  -3  -5   77.35    8.70
   0   3   5   68.82    4.35
   0   3   5   79.40    6.05
   0  -3  -5   88.30    5.77
   0   3   5   85.74    7.99
   0   3   5   77.24    5.42
   0  -3  -5   75.35    5.22
   0   3  -5   69.83    5.69
   0   3   6  768.37   13.59
   0   3   6  859.32   11.09
   0   3  -6  813.73   14.98
   0  -3  -6  797.91   21.98
   0  -3   6  865.02   14.36
   0  -3  -6  887.39   18.62
   0  -3   6  704.48   24.56
   0  -3   6  831.89    8.89
   0  -3  -6  840.26   26.64
   0   3   6  828.36   17.09
   0  -3   6  902.25   33.61
   0   3  -6  833.90   15.88
   0  -3  -6  756.94   25.93
   0   3  -6  781.86   17.71
   0   3   6  895.29   16.16
   0   3   6  814.23   19.51
   0  -3  -6  892.79   18.60
   0   3   6  840.43   18.21
   0  -3  -6  785.16   16.93
   0   3  -6  727.09   19.28
   0   3   7  120.27    5.30
   0  -3  -7  144.85    9.72
   0   3  -7  131.24    6.69
   0  -3   7  118.51    5.93
   0   3   7  117.48    4.89
   0  -3   7  125.06    3.87
   0  -3  -7  139.11    7.87
   0  -3  -7  191.74   13.22
   0  -3   7  152.74   12.21
   0   3  -7  147.29    7.83
   0  -3   7  189.26   15.88
   0  -3  -7  137.93   11.09
   0   3  -7  113.45    5.86
   0   3   7  130.48    8.28
   0   3  -7  123.35    4.92
   0   3   7  131.45    7.79
   0   3   7  119.36    4.60
   0   3  -7  125.29    8.71
   0   3  -8  801.31   15.35
   0   3  -8  802.73   17.12
   0  -3   8  845.33   16.27
   0  -3  -8  772.32   22.39
   0   3   8  835.22   13.73
   0  -3  -8  832.03   27.88
   0  -3  -8  855.68   20.03
   0  -3   8  680.59   25.73
   0  -3   8  809.98   10.71
   0  -3  -8  722.94   23.83
   0   3  -8  753.23   17.37
   0  -3   8  710.14   18.12
   0   3   8  783.23   20.35
   0   3  -8  793.92   12.61
   0   3   8  823.86   20.03
   0   3   8  765.35   11.12
   0  -3  -9   89.91    7.82
   0   3  -9  107.04    6.71
   0  -3   9  134.31    6.95
   0   3   9  131.07    5.93
   0  -3   9  114.43    4.40
   0  -3  -9   64.77    8.37
   0  -3   9   62.14    8.49
   0  -3  -9  109.55    7.57
   0   3  -9   90.43    6.07
   0  -3   9   61.76    5.45
   0  -3  -9   84.42    8.03
   0   3  -9  117.16    6.07
   0   3   9  112.56    8.28
   0   3  -9  114.31    5.00
   0   3   9  122.25    8.24
   0   3   9  107.01    4.10
   0  -3 -10   15.21    3.73
   0   3  10   21.89    2.59
   0   3 -10   14.71    2.15
   0   3 -10   14.49    2.43
   0  -3  10   16.43    1.84
   0  -3 -10   17.89    4.45
   0  -3 -10   18.64    3.28
   0  -3  10   17.34    4.34
   0   3 -10   11.96    2.32
   0  -3  10   14.89    2.83
   0   3  10   15.91    3.02
   0   3 -10   12.84    1.77
   0   3  10   15.26    2.89
   0  -3 -10    9.52    2.47
   0   3  10   13.05    1.51
   0   3 -11    9.74    2.01
   0   3 -11   10.52    2.04
   0  -3 -11    9.41    2.80
   0  -3 -11   11.90    2.83
   0  -3  11    6.15    2.79
   0  -3  11   10.86    1.65
   0  -3 -11    7.09    2.81
   0   3 -11    8.93    2.00
   0   3  11   11.07    3.00
   0  -3 -11   11.71    2.80
   0   3  11   12.89    3.14
   0  -3 -11    5.66    3.59
   0   3  11   10.64    1.42
   0   3 -12    6.81    1.58
   0   3 -12    6.69    2.00
   0   3  12    6.68    2.32
   0  -3 -12   10.55    3.57
   0  -3  12   10.20    3.54
   0  -3 -12   10.46    2.81
   0  -3 -12    5.37    1.65
   0  -3 -12    6.15    5.65
   0   3  12    6.23    2.12
   0   3  12    5.63    1.19
   0  -3  13   11.73    3.74
   0  -3 -13   15.29    3.46
   0  -3 -13   19.27    5.65
   0  -3 -13   10.47    2.07
   0   3  13   14.20    3.55
   0  -3 -13   12.63    8.57
   0   3 -13   18.54    3.55
   0   3 -13   14.35    2.53
   0   3  13   14.53    3.15
   0  -3 -14   82.37   10.76
   0  -3  14   45.62    8.40
   0  -3 -14   68.30    6.67
   0  -3 -14   39.70   12.73
   0   3  14   67.85    7.03
   0   3 -14   65.74    6.20
   0   3 -14   79.33    6.03
   0   3  14   72.13    7.25
   0  -3 -15   23.34    4.26
   0  -3  15   17.86    4.97
   0  -3 -15   29.18    6.97
   0   3  15   23.03    4.54
   0  -3 -15   25.25   13.89
   0   3 -15   20.80    3.93
   0   3  15   23.50    4.19
   0   3 -15   21.95    3.54
   0  -3 -16  126.48    9.46
   0  -3 -16  155.28   15.67
   0  -3  16   77.42   11.72
   0   3  16  113.87    9.54
   0  -3 -16  111.13   25.30
   0   3 -16  127.70    9.32
   0   3 -16  127.80    8.27
   0   3  16  131.39   10.17
   0  -3 -17   21.75    4.16
   0  -3 -17   17.57    6.26
   0  -3  17    8.93    4.29
   0  -3 -17    3.91    4.96
   0   3  17   17.84    4.27
   0   3 -17   15.22    3.24
   0   3 -17   19.56    3.11
   0   3  17   18.85    4.32
   0  -3  17   20.23    9.78
   0   3  18    8.80    3.26
   0  -3  18    4.27    5.85
   0  -3 -18   20.21   13.89
   0   3  18    8.61    3.01
   0  -3 -18    7.93    4.57
   0  -3 -18    8.24    2.58
   0  -3  18    2.45    2.11
   0  -4   0  436.18   25.11
   0   4   0  437.18   16.98
   0   4   0  407.96   10.22
   0   4   0  445.50   13.23
   0   4   0  388.24    9.42
   0  -4   0  462.56    9.58
   0   4   0  410.95   18.32
   0   4  -1   77.81    8.66
   0   4   1   79.98    7.61
   0  -4   1   77.63    9.05
   0  -4   1   76.22    3.40
   0   4  -1   85.88    7.40
   0   4   1   78.29    7.75
   0  -4   1  100.41   12.45
   0   4   1   80.64    4.87
   0   4  -1   84.23    4.28
   0  -4  -1   83.47   11.06
   0   4   1   91.07    6.33
   0   4  -1   76.19    4.10
   0   4  -1   82.07    5.65
   0   4   1   80.12    4.38
   0  -4  -1   91.40   12.16
   0   4   1   76.15    5.71
   0   4  -2  247.85   15.93
   0   4   2  233.27   11.59
   0  -4  -2   51.41    3.93
   0  -4   2  257.66    4.80
   0   4  -2  228.40    5.99
   0   4   2  242.12    8.73
   0   4  -2  268.21   12.63
   0  -4  -2  245.55   18.34
   0   4   2  256.01   13.95
   0   4   2  245.09   10.26
   0   4  -2  257.83    7.32
   0   4   2  229.25    7.57
   0   4  -2  253.42    9.61
   0  -4  -2  257.27   20.37
   0   4   2  258.50   12.00
   0  -4  -2  260.85   10.16
   0   4   2  235.17    8.37
   0   4  -3    5.35    1.11
   0   4   3    5.86    1.93
   0   4   3    5.24    1.28
   0   4  -3    6.98    3.37
   0  -4  -3    5.66    1.44
   0   4  -3    3.23    0.50
   0   4  -3    2.47    1.84
   0   4  -3    5.26    0.61
   0   4   3    4.28    1.94
   0   4  -3    7.83    1.86
   0   4   3    4.60    0.99
   0   4   3    6.93    2.00
   0  -4  -3    3.76    2.63
   0   4   3    5.15    1.34
   0   4   3    4.04    1.31
   0   4  -3    4.49    1.20
   0  -4  -3    5.90    1.64
   0   4   4    1.52    0.67
   0   4  -4    1.27    1.74
   0  -4  -4    0.72    0.89
   0   4  -4    1.53    0.93
   0   4   4   -1.17    1.91
   0   4   4    1.25    0.27
   0   4  -4    2.05    1.08
   0   4   4    1.30    0.30
   0   4   4    2.26    1.02
   0  -4  -4    0.18    1.54
   0   4   4    2.79    1.05
   0   4  -4    1.16    0.76
   0  -4  -4    2.20    1.37
   0   4   4    2.22    1.59
   0   4   5   17.78    2.58
   0   4  -5   18.11    5.08
   0  -4  -5   22.20    3.16
   0  -4   5    8.36    3.21
   0   4  -5   13.14    2.77
   0   4   5   21.85    3.50
   0   4  -5   24.22    2.90
   0   4   5   22.67    2.89
   0  -4   5   23.62    6.03
   0  -4  -5   18.36    5.33
   0  -4  -5   16.97    2.74
   0   4  -6   15.10    5.37
   0   4   6   13.08    2.09
   0  -4   6   12.95    3.77
   0  -4  -6   16.83    2.78
   0   4  -6   16.45    2.87
   0   4   6   15.88    2.83
   0   4  -6   15.11    2.37
   0  -4  -6   12.84    3.78
   0   4   6   13.11    2.43
   0  -4   6   17.72    4.88
   0  -4  -6   16.48    2.79
   0   4   7   40.74    3.32
   0   4  -7   37.66    7.83
   0  -4  -7   35.17    6.57
   0  -4   7   32.84    6.50
   0  -4  -7   46.96    4.90
   0   4  -7   29.21    3.80
   0  -4  -7   38.52    6.51
   0   4  -7   60.24    4.80
   0   4   7   50.61    5.46
   0   4   7   55.75    5.10
   0   4   7   35.90    2.75
   0  -4  -7   34.99    4.41
   0   4   8  138.40    5.79
   0   4  -8  135.34   14.67
   0   4  -8  145.64    6.18
   0  -4  -8  171.40    9.43
   0  -4   8  149.85   13.29
   0  -4  -8  179.21   14.38
   0  -4  -8  138.33   11.86
   0   4  -8  144.49    8.18
   0   4   8  163.32    9.74
   0   4   8  148.46    8.59
   0   4   8  131.04    4.58
   0  -4  -8  151.89    8.97
   0   4  -9   42.77    8.31
   0  -4   9   34.59    6.83
   0  -4  -9   39.77    7.38
   0  -4  -9   54.15    5.56
   0   4  -9   41.58    4.49
   0  -4  -9   39.57    6.11
   0   4   9   56.22    5.96
   0   4  -9   54.72    3.81
   0   4   9   64.29    5.99
   0  -4  -9   35.33    4.50
   0   4 -10    9.02    3.70
   0   4 -10   13.38    1.88
   0  -4  10   11.75    4.00
   0  -4 -10   10.99    2.39
   0  -4 -10    5.11    2.80
   0   4 -10    7.68    2.16
   0   4  10   14.65    3.18
   0  -4 -10    7.73    2.46
   0  -4 -10    5.32    5.38
   0   4  10   10.74    2.67
   0  -4 -10    5.56    1.62
   0   4 -11   34.41    8.09
   0  -4  11   25.08    6.14
   0  -4 -11   41.96    5.36
   0  -4 -11   24.02    6.00
   0   4 -11   34.82    3.73
   0  -4 -11   35.45    5.33
   0   4  11   49.59    5.81
   0  -4 -11   32.89   11.26
   0   4  11   48.05    5.60
   0  -4 -11   24.33    4.13
   0   4 -12   97.93   13.60
   0  -4 -12  138.60   13.67
   0  -4  12   86.69   11.09
   0  -4 -12  119.50    8.74
   0  -4 -12   91.64    7.82
   0   4 -12   91.30    6.09
   0   4  12  108.69    8.74
   0  -4 -12   90.37   17.46
   0   4  12  101.50    8.25
   0  -4 -12   97.70    8.64
   0   4 -13   36.12    9.24
   0   4  13   33.62    4.99
   0  -4 -13   38.41    5.33
   0  -4 -13   39.69    7.72
   0  -4  13   31.53    7.20
   0   4  13   37.73    5.54
   0  -4 -13   23.34   10.56
   0  -4 -13   24.36    4.99
   0   4 -14  164.96   17.60
   0   4  14  228.40   13.03
   0  -4 -14  225.03   12.52
   0  -4 -14  221.97   18.48
   0  -4  14  142.87   15.08
   0  -4 -14  154.43   25.63
   0   4  14  219.14   12.88
   0  -4 -14  172.91   12.60
   0  -4 -15   86.14   11.91
   0  -4  15   45.17    9.00
   0  -4 -15   62.22    7.09
   0   4  15   56.03    6.98
   0  -4 -15   65.35   17.54
   0   4 -15   60.31   11.06
   0   4  15   67.27    7.42
   0  -4 -16   35.69    8.07
   0  -4  16   23.93    6.31
   0  -4 -16   43.41    5.68
   0   4  16   47.04    6.15
   0  -4 -16   26.54   11.96
   0   4  16   43.32    6.17
   0   4 -16   39.57    8.98
   0   5   0    2.48    2.10
   0   5   0    4.10    1.49
   0  -5   0    1.03    2.37
   0   5   0    1.43    1.56
   0   5   1   29.83    5.10
   0   5  -1   34.08    5.08
   0   5  -1   42.68    4.06
   0   5   1   45.13    4.37
   0  -5  -1   42.36    8.75
   0  -5   1   46.46    9.68
   0   5   1   39.60    5.51
   0   5  -1   40.66    6.32
   0  -5  -2   62.22   10.40
   0  -5   2   88.37   12.97
   0   5  -2   69.57    7.07
   0   5   2   60.86    7.08
   0   5   2   75.94    5.81
   0  -5  -2   77.61    4.48
   0   5   2   63.49    6.16
   0   5  -2   62.10    8.02
   0   5   3   36.13    5.84
   0  -5   3   61.38   11.11
   0   5  -3   30.95    4.83
   0  -5  -3   50.82    9.22
   0   5   3   55.75    5.26
   0  -5  -3   54.53    4.18
   0   5   3   41.98    4.91
   0   5  -3   38.89    7.06
   0  -5  -4   59.69    9.79
   0   5  -4   61.72    6.42
   0   5   4   53.33    7.02
   0   5   4   59.97    5.48
   0  -5  -4   58.57    4.56
   0   5   4   53.38    4.89
   0   5  -4   50.78    8.23
   0  -5  -5   17.56    2.71
   0  -5   5   21.16    5.64
   0   5   5   19.05    4.61
   0   5  -5   19.30    3.67
   0   5   5   20.11    3.31
   0  -5  -5   16.88    5.20
   0   5  -5   15.37    4.90
   0   5   5   12.65    2.20
   0  -5  -6  141.31   14.19
   0   5   6  126.18   11.29
   0   5  -6  134.59    8.80
   0   5   6  133.78    8.58
   0  -5  -6  153.98    8.27
   0  -5   6  125.63   12.78
   0   5  -6  116.25   13.38
   0   5  -7   85.21    7.02
   0  -5  -7   86.58   11.14
   0   5   7   81.24    9.45
   0   5   7   85.48    7.25
   0  -5   7   92.71   11.47
   0  -5  -7   99.20    7.16
   0   5  -7   91.12   12.53
   0  -5  -8  124.93   12.51
   0   5  -8  119.69    7.89
   0   5   8  107.25   10.85
   0   5   8  130.63    8.87
   0  -5   8  119.08   12.71
   0  -5  -8  129.78    8.16
   0   5  -8  113.17   14.17
   0  -5  -9   32.80    4.33
   0  -5   9   17.45    5.22
   0   5   9   22.79    5.71
   0   5   9   31.51    4.52
   0  -5  -9   14.77    7.45
   0  -5  -9   30.84    6.15
   0   5  -9   24.17    6.92
   0  -5 -10    3.17    2.02
   0  -5  10   -0.82    2.55
   0   5  10    9.60    3.79
   0  -5 -10    0.30    1.82
   0  -5 -10    4.32    3.86
   0   5 -10   -3.09    4.57
   0   5  10    4.55    1.94
   0  -5 -11   20.61    3.82
   0  -5  11   15.32    5.57
   0   5  11   20.44    4.23
   0  -5 -11   27.25    9.82
   0   5 -11   17.26    6.58
   1   0 -22   -2.73    3.52
  -1   0  22    3.40    2.56
   1   0 -22   -0.11    1.34
  -1   0  22   -0.11    1.54
   1   0 -22   -0.53    1.78
   1   0 -21    8.00    3.79
  -1   0  21    3.96    2.96
   1   0 -21    4.80    1.66
  -1   0  21    2.70    1.47
   1   0 -21    4.76    2.56
   1   0 -20    0.25    2.21
   1   0 -20    4.32    3.34
  -1   0  20   -3.48    2.64
   1   0 -20    0.11    1.92
  -1   0  20   -0.55    1.28
  -1   0  20    1.31    1.37
   1   0 -19  932.38   33.10
  -1   0  19  754.89   27.59
  -1   0  19  671.31   24.17
   1   0 -19  669.16   23.81
  -1   0  19  607.97   21.42
  -1   0  19  625.76   23.79
   1   0 -18    3.45    2.28
  -1   0  18   -2.06    2.43
   1   0 -18   -2.55    2.90
  -1   0  18   -0.10    1.47
  -1   0  18   -0.38    1.98
  -1   0  17  881.31   26.28
   1   0 -17  878.25   25.99
   1   0 -17 1392.91   40.28
   1   0 -17  822.60   23.19
  -1   0  17  788.76   23.04
  -1   0  17  886.42   27.63
   1   0 -16    2.14    1.39
   1   0 -16   -2.05    2.50
   1   0 -16   -1.12    1.56
  -1   0  16    0.72    1.46
  -1   0  16    1.35    1.28
   1   0 -16    0.16    0.86
  -1   0  16    0.47    1.13
   1   0 -15   42.02    4.93
   1   0 -15   72.44    9.58
   1   0 -15   33.03    3.72
   1   0 -15   47.71    5.73
  -1   0  15   48.64    5.83
  -1   0  15   42.51    5.16
  -1   0  15   44.87    5.94
   1   0 -14    1.50    1.42
   1   0 -14    5.51    3.64
   1   0 -14    1.67    1.05
  -1   0  14    1.72    1.47
  -1   0  14    0.08    1.01
   1   0 -14   -0.46    0.64
  -1   0  14   -0.83    1.29
   1   0 -13  623.63   17.70
   1   0 -13 1363.09   43.08
   1   0 -13  513.86   14.53
  -1   0  13  552.11   15.02
  -1   0  13  662.34   20.02
   1   0 -13  679.24   19.78
  -1   0  13  583.63   17.54
  -1   0  13  698.05   21.82
   1   0 -12   -1.27    1.44
   1   0 -12    2.45    2.44
   1   0 -12    0.65    0.83
  -1   0  12    0.08    0.95
   1   0 -12   -0.58    0.63
  -1   0  12   -0.33    0.78
  -1   0  12    2.34    1.79
   1   0 -12    1.36    1.34
  -1   0  11  147.97    7.39
  -1   0  11  151.94    7.32
   1   0 -11  144.22    7.80
   1   0 -11  487.12   31.33
   1   0 -11  126.40    7.16
   1   0 -11  151.92    7.42
  -1   0  11  156.33    8.81
   1   0 -11  160.15    8.77
  -1   0  11  142.43    7.87
   1   0 -11  138.88    6.87
   1   0 -11  140.87    7.77
  -1   0  11  156.01    9.43
   1   0 -10   -0.42    1.15
  -1   0  10    1.75    1.14
  -1   0  10    0.10    0.68
   1   0 -10   -0.05    0.54
  -1   0  10   -0.06    0.91
   1   0 -10    0.11    0.58
  -1   0  10   -0.60    0.60
  -1   0  10    0.94    0.92
   1   0 -10   -0.79    0.74
   1   0 -10    1.63    1.07
   1   0 -10    0.39    0.66
  -1   0  10    0.37    0.63
  -1   0   9  138.66    6.69
   1   0  -9  151.40    7.61
   1   0  -9  143.12    6.65
  -1   0   9  140.86    6.58
  -1   0   9  132.61    6.30
   1   0  -9  148.81    7.18
   1   0  -9  141.57    6.37
  -1   0   9  138.54    6.94
   1   0  -9  141.19    7.08
  -1   0   9  158.01    8.54
  -1   0   8    0.44    0.54
   1   0  -8    0.56    0.49
   1   0  -8   -0.67    0.62
  -1   0   8    0.45    0.67
   1   0  -8    0.73    0.54
   1   0  -8    0.51    0.49
   1   0  -8   -0.22    0.69
  -1   0   8   -0.28    0.71
  -1   0   7  688.01   13.14
   1   0  -7  688.38   14.06
   1   0  -7  704.13   13.11
  -1   0   7  655.77   12.35
   1   0  -7  702.90   13.52
   1   0  -7  689.78   12.70
  -1   0   7  743.31   15.80
   1   0  -7  648.98   13.55
   1   0  -6    0.37    0.46
  -1   0   6    0.61    0.56
   1   0  -6   -0.33    0.43
   1   0  -6    0.89    0.58
   1   0  -6    0.18    0.25
  -1   0   6    0.33    0.44
   1   0  -6   -0.47    0.44
  -1   0   5 4023.86   26.71
   1   0  -5 4059.31   27.01
   1   0  -5 4086.91   27.82
   1   0  -5 4160.07   27.03
   1   0  -5 4240.24   27.22
  -1   0   5 4260.27   31.46
  -1   0   4   -0.06    0.23
   1   0  -4    0.26    0.33
  -1   0   4   -0.07    0.16
   1   0  -4    0.66    0.33
   1   0  -4    0.06    0.24
  -1   0   4    0.42    0.22
  -1   0   3  692.46    8.38
  -1   0   3  707.89    8.94
   1   0  -3  710.92    8.45
   1   0  -3  687.58    8.10
   1   0  -3  691.50    8.20
  -1   0   3  706.61    9.16
  -1   0   2   -0.09    0.17
   1   0  -2   -0.03    0.13
  -1   0   2   -0.04    0.12
  -1   0   2    0.01    0.11
   1   0  -2    0.14    0.12
  -1   0  -1    0.26    0.18
  -1   0  -1    0.55    0.28
   1   0   1    0.24    0.20
   1   0   1   -0.01    0.14
   1   0   2    0.10    0.21
  -1   0  -2    0.06    0.27
   1   0   2    0.23    0.25
  -1   0  -2   -0.11    0.18
  -1   0  -2    0.09    0.12
  -1   0  -2    0.21    0.16
   1   0   2    0.55    0.44
   1   0   3 2271.48   18.56
  -1   0  -3 2435.99   19.74
  -1   0  -3 2189.65   14.80
  -1   0  -3 2390.25   20.75
  -1   0  -3 2359.14   18.21
  -1   0  -3 2297.48   17.86
   1   0   3 2525.65   22.55
   1   0   4   -0.13    0.44
  -1   0  -4    0.32    0.30
  -1   0  -4    1.15    0.55
  -1   0  -4   -0.50    0.36
  -1   0  -4   -0.06    0.16
  -1   0  -4   -0.05    0.18
   1   0   4    0.21    0.30
  -1   0  -4    0.39    0.41
   1   0   5 1443.00   18.04
  -1   0  -5 1539.43   19.26
  -1   0  -5 1328.30   14.97
   1   0   5 1395.09   16.55
  -1   0  -5 1515.41   17.96
  -1   0  -5 1547.35   20.48
  -1   0  -5 1464.71   17.23
  -1   0  -5 1445.85   20.14
   1   0   5 1578.45   22.02
  -1   0  -6    1.46    0.78
   1   0   6    0.22    0.42
  -1   0  -6    0.89    0.83
   1   0   6    0.03    0.30
  -1   0  -6    0.31    0.33
  -1   0  -6    0.17    0.46
  -1   0  -6    0.34    0.28
   1   0   6   -0.71    0.67
  -1   0  -6   -0.04    0.72
   1   0   7  681.21   14.28
   1   0   7  627.45   13.55
  -1   0  -7  745.00   15.57
  -1   0  -7  637.87   12.01
   1   0   7  666.64   13.02
   1   0   7  727.28   15.74
  -1   0  -7  752.71   14.49
  -1   0  -7  769.26   16.88
  -1   0  -7  710.13   13.78
   1   0   7  774.24   17.75
  -1   0  -7  664.13   15.09
   1   0   8    2.13    1.13
  -1   0  -8    0.12    0.66
   1   0   8   -0.18    0.42
  -1   0  -8    0.05    0.47
   1   0   8    0.06    0.52
  -1   0  -8   -0.26    0.50
   1   0   8   -0.05    0.54
  -1   0  -8    0.21    0.56
  -1   0  -8    0.59    0.42
   1   0   8    0.73    0.96
  -1   0  -8   -0.31    0.66
   1   0   9  840.47   17.44
  -1   0  -9  738.02   17.38
   1   0   9  824.15   17.18
  -1   0  -9  859.14   18.80
   1   0   9  726.01   15.05
   1   0   9  734.92   17.15
  -1   0  -9  698.57   13.58
   1   0   9  899.99   19.75
  -1   0  -9  902.69   17.52
  -1   0  -9  906.21   20.75
   1   0   9  835.37   18.35
  -1   0  -9  842.58   16.57
  -1   0  -9  772.76   17.62
   1   0   9  928.04   21.88
  -1   0 -10   -0.30    0.80
  -1   0 -10    0.13    0.82
   1   0  10    1.30    0.83
   1   0  10   -0.09    0.50
   1   0  10    0.94    0.97
  -1   0 -10   -0.10    0.70
   1   0  10   -0.14    1.16
   1   0  10   -0.63    0.67
  -1   0 -10   -0.50    0.99
  -1   0 -10   -0.57    0.44
   1   0  10   -1.63    1.13
  -1   0 -10    0.48    0.72
  -1   0 -11  445.76   14.84
  -1   0 -11 1458.39   61.85
   1   0  11  377.61   13.00
   1   0  11  402.94   11.90
  -1   0 -11  329.82    9.51
  -1   0 -11  479.33   16.72
   1   0  11  477.24   16.04
   1   0  11  432.00   14.60
  -1   0 -11  402.81   13.40
   1   0  11  461.33   17.00
  -1   0 -12   -0.18    1.58
   1   0  12    1.23    1.42
  -1   0 -12   -1.13    1.50
  -1   0 -12    3.32    3.74
   1   0  12   -0.45    0.68
  -1   0 -12    0.04    0.59
   1   0  12   -0.19    1.07
  -1   0 -12   -0.27    0.94
   1   0  13  124.02    8.82
  -1   0 -13  123.73    9.14
  -1   0 -13  286.40   21.47
  -1   0 -13   91.99    4.88
   1   0  13  108.79    7.93
   1   0  13  129.65    9.56
  -1   0 -14    0.50    1.53
   1   0  14   -2.07    1.85
  -1   0 -14    1.05    3.56
   1   0  14    0.08    1.30
  -1   0 -14    0.03    0.71
   1   0  14   -2.22    2.06
  -1   0 -15  129.80    9.81
   1   0  15  140.02   10.04
  -1   0 -15  272.06   19.29
   1   0  15  114.43    8.55
  -1   0 -15  103.73    4.44
   1   0  15  136.95   10.23
  -1   0 -16    1.24    1.64
   1   0  16   -2.66    2.49
  -1   0 -16    4.52    2.16
   1   0  16    1.04    1.56
   1   0  16   -0.69    1.21
   1   0  17  300.98   14.58
  -1   0 -17  525.86   26.29
  -1   0 -17  348.12   17.02
   1   0  17  351.27   16.57
  -1   0 -18    3.64    3.15
   1   0  18   -2.71    2.41
  -1   0 -18   -0.86    1.53
   1   0  18    0.23    1.43
   1   0  19  448.81   19.65
  -1   0 -19  426.78   19.67
   1   0  19  374.33   17.09
  -1   0 -19  569.57   27.29
  -1   0 -20    0.18    2.01
   1   0  20    2.10    2.36
   1   0  20    0.98    2.15
   1   0  20   -1.01    1.85
  -1   0 -20    0.54    1.66
  -1   0 -21   19.56    5.11
   1   0  21   14.07    3.99
  -1   0 -21   16.65    3.93
   1   0  21   12.38    3.28
  -1   0 -21   10.52    3.73
   1  -1 -21   91.00   11.33
   1   1 -21   70.86    8.53
  -1  -1  21   83.30   10.76
  -1   1  21   66.39    7.69
   1   1 -21   67.09    7.57
  -1  -1  21  108.06   16.13
   1  -1 -21   83.91    9.27
   1  -1 -21   83.42   16.38
  -1   1  21   63.80    7.58
   1  -1 -21   63.27    7.40
   1   1 -21   59.50    6.73
   1   1 -20    8.69    2.62
   1   1 -20   11.07    3.07
   1  -1 -20    7.75    3.09
   1  -1 -20   11.91    3.93
   1  -1 -20   10.13    4.68
   1   1 -20   13.70    3.92
  -1  -1  20    8.13    3.79
  -1  -1  20   18.42    7.17
  -1   1  20   11.65    3.73
   1  -1 -20    8.78    2.48
   1  -1 -20   16.56    8.30
  -1  -1  20   10.77    3.01
  -1   1  20    6.45    2.71
  -1   1  20    8.23    2.49
   1   1 -19    5.71    2.24
   1   1 -19    4.34    1.70
   1  -1 -19    6.28    2.29
   1  -1 -19    9.43    3.73
   1  -1 -19    6.12    2.11
   1   1 -19   11.91    3.34
   1  -1 -19   20.98    5.55
  -1  -1  19   13.18    4.68
   1  -1 -19    5.43    2.25
  -1   1  19    6.91    2.37
  -1  -1  19   10.66    4.76
  -1  -1  19    7.58    2.70
  -1   1  19    7.77    2.62
   1  -1 -19   15.03    9.57
  -1   1  19   10.07    2.84
   1  -1 -18    3.17    1.92
   1   1 -18    2.70    1.30
   1   1 -18    4.84    1.93
   1  -1 -18    6.65    2.85
   1   1 -18    3.09    2.63
   1  -1 -18    5.32    3.65
   1  -1 -18    2.73    1.48
  -1  -1  18    9.20    3.76
   1  -1 -18    4.20    1.57
  -1   1  18    3.06    2.15
  -1  -1  18    9.42    4.85
  -1  -1  18    2.76    1.60
  -1   1  18    2.91    1.48
  -1  -1  18    6.63    3.28
  -1   1  18    3.58    2.00
   1  -1 -17   14.22    3.65
   1   1 -17   11.54    2.92
   1   1 -17   14.43    3.15
   1  -1 -17   12.56    2.78
   1  -1 -17   26.40    6.04
   1  -1 -17   13.45    3.18
  -1  -1  17   17.15    5.01
  -1   1  17    9.97    3.08
   1  -1 -17    9.56    2.35
  -1  -1  17   16.56    6.76
  -1   1  17    7.68    2.84
  -1  -1  17    5.96    2.14
  -1   1  17   18.14    3.71
  -1  -1  17   16.07    4.53
   1   1 -16   19.70    3.61
   1   1 -16   14.42    3.18
   1  -1 -16   16.69    3.58
   1  -1 -16   17.27    3.98
   1  -1 -16    7.31    3.31
   1  -1 -16   15.82    3.29
  -1  -1  16   25.29    5.17
  -1  -1  16   34.37   10.94
   1  -1 -16   14.35    2.72
   1  -1 -16    6.52    0.77
  -1  -1  16   18.22    3.56
   1   1 -16   10.89    2.91
   1  -1 -16    5.45    0.76
  -1  -1  16    9.64    3.14
  -1   1  16   14.59    3.15
   1  -1 -15   55.31    5.81
   1   1 -15   50.03    5.54
   1  -1 -15   66.88    9.17
   1  -1 -15   51.34    5.59
   1  -1 -15   38.63    2.70
  -1  -1  15   67.45    8.95
   1   1 -15   39.78    5.09
   1  -1 -15   56.08    6.74
   1   1 -15   52.36    5.44
  -1  -1  15  100.41   16.03
  -1  -1  15   56.91    5.59
   1  -1 -15   36.70    2.82
  -1   1  15   56.88    5.67
  -1  -1  15   59.19    8.01
   1  -1 -15   48.53    4.96
   1  -1 -14    1.38    1.21
   1  -1 -14    1.64    1.24
   1   1 -14    1.92    1.60
   1   1 -14    1.98    1.62
   1  -1 -14   -0.08    0.83
   1  -1 -14   -0.49    1.73
  -1  -1  14   -0.19    2.61
  -1  -1  14    0.81    0.77
  -1  -1  14    2.07    1.89
   1  -1 -14    1.84    1.11
  -1  -1  14   10.92    6.42
   1  -1 -14    1.20    0.73
  -1  -1  14    0.57    1.03
   1  -1 -14    1.45    0.64
   1   1 -14    1.60    1.30
  -1  -1  14    3.78    2.42
  -1   1  14    0.30    1.00
   1  -1 -14    1.02    1.40
   1   1 -13  357.56   13.72
   1  -1 -13  335.07   15.01
   1  -1 -13  372.74   14.16
   1  -1 -13  379.43   14.26
   1  -1 -13  462.22   22.69
  -1  -1  13  469.42   25.93
  -1  -1  13  351.57   10.52
  -1  -1  13  491.07   21.66
   1   1 -13  308.90   14.08
  -1  -1  13  692.95   40.90
   1  -1 -13  393.27   16.53
   1   1 -13  447.10   15.21
  -1  -1  13  372.52   13.21
   1  -1 -13  276.69    9.65
  -1   1  13  390.22   13.79
   1  -1 -13  368.96   14.63
   1  -1 -13  372.53   12.58
  -1  -1  13  402.88   19.73
   1  -1 -12    7.16    2.34
   1  -1 -12    6.90    2.50
   1   1 -12    9.33    2.37
   1   1 -12    6.32    1.89
   1  -1 -12    9.62    2.35
   1  -1 -12    7.07    1.69
  -1  -1  12    7.09    1.67
   1  -1 -12   13.57    3.84
  -1  -1  12    8.79    2.91
  -1  -1  12    5.37    3.45
  -1  -1  12    0.33    1.09
   1  -1 -12    4.47    1.49
  -1  -1  12    4.19    3.41
  -1   1  12    6.00    2.08
   1   1 -12    5.42    1.85
  -1  -1  12    6.25    1.66
   1   1 -12    5.53    1.51
  -1   1  12    4.61    1.55
   1  -1 -12    4.36    1.49
  -1  -1  12   10.26    3.39
  -1   1  12    7.68    2.06
  -1   1  11 1422.59   23.02
   1  -1 -11 1324.32   26.75
   1  -1 -11 1394.91   25.18
   1   1 -11 1366.95   24.73
   1  -1 -11 1737.47   39.40
   1  -1 -11 1402.60   25.42
  -1  -1  11 1352.70   20.42
   1   1 -11  793.36   22.49
  -1  -1  11 1627.61   35.40
   1   1 -11 1469.37   24.77
  -1  -1  11 2178.88   64.41
   1  -1 -11 1525.97   29.59
   1   1 -11 1405.75   21.13
  -1   1  11 1462.58   27.61
  -1   1  11 1362.02   26.05
   1   1 -11 1378.21   20.25
  -1  -1  11 1418.09   23.19
  -1  -1  11 1601.49   36.76
  -1   1  11 1479.91   23.80
   1  -1 -11 1415.56   25.85
   1  -1 -11 1327.07   21.33
  -1  -1  10   66.16    5.12
   1  -1 -10   67.83    5.46
   1  -1 -10   73.44    5.97
   1   1 -10   68.27    5.42
  -1   1  10   65.86    4.79
  -1  -1  10   62.87    4.40
   1  -1 -10   74.96    5.81
  -1   1  10   58.78    4.81
   1  -1 -10   98.28    8.94
   1   1 -10   74.97    5.42
  -1  -1  10   68.50    9.93
  -1  -1  10   61.94    4.02
  -1  -1  10   75.59    7.40
   1   1 -10   72.10    5.33
   1   1 -10   66.61    4.49
  -1   1  10   69.90    6.05
   1  -1 -10   77.38    6.62
   1  -1 -10   74.46    5.97
  -1  -1  10   88.66   12.27
  -1   1  10   63.03    4.69
   1  -1 -10   70.85    5.30
  -1  -1  10   64.79    4.81
  -1   1  10   58.62    5.43
   1   1 -10   66.86    4.35
   1   1 -10   57.49    5.54
  -1  -1  10   86.15    8.52
   1  -1 -10   72.04    5.71
   1  -1 -10   64.76    4.55
  -1   1  10   67.10    4.86
   1   1  -9  497.07   13.44
   1  -1  -9  532.22   14.96
  -1   1   9  521.01   12.61
  -1  -1   9  525.26   13.39
   1  -1  -9  515.23   13.67
  -1   1   9  497.11   13.22
   1   1  -9  519.07   12.94
   1  -1  -9  648.92   20.71
   1  -1  -9  526.98   14.14
  -1  -1   9  489.69   11.09
  -1  -1   9  532.07   22.49
  -1  -1   9  533.04   17.78
  -1  -1   9  479.10   10.15
  -1  -1   9  606.28   28.31
   1  -1  -9  535.43   14.77
   1   1  -9  520.84   11.80
   1  -1  -9  550.28   16.22
   1   1  -9  560.09   13.66
  -1   1   9  480.65   12.12
  -1   1   9  550.58   15.22
  -1   1   9  500.91   14.36
   1   1  -9  503.90   11.01
   1  -1  -9  523.42   13.32
  -1  -1   9  521.92   12.39
   1  -1  -9  530.09   13.83
   1  -1  -9  492.43   11.11
  -1  -1   9  631.76   21.65
  -1   1   9  548.98   12.64
   1   1  -9  478.33   15.18
   1   1  -8  154.08    7.22
  -1  -1   8  154.96    7.07
  -1   1   8  148.48    6.62
   1  -1  -8  165.65    7.86
   1   1  -8  177.48    7.29
   1  -1  -8  229.00   11.71
  -1  -1   8  143.76    5.82
  -1   1   8  150.65    7.02
  -1  -1   8  154.29    9.03
  -1  -1   8  143.18    5.33
  -1  -1   8  173.04   11.03
   1   1  -8  148.69    9.41
   1   1  -8  163.03    6.90
  -1   1   8  157.99    8.10
   1   1  -8  160.96    6.36
   1  -1  -8  166.25    8.55
  -1  -1   8  161.10   13.18
  -1   1   8  155.67    7.69
  -1  -1   8  157.83    6.49
   1   1  -8  153.68    5.82
  -1  -1   8  196.57   11.80
  -1   1   8  149.60    6.07
   1  -1  -8  146.95    5.68
   1  -1  -7  285.19    8.87
   1  -1  -7  278.07    9.25
   1   1  -7  283.90    8.90
  -1   1   7  294.57    8.34
  -1  -1   7  293.75    8.92
  -1  -1   7  284.88    7.32
   1  -1  -7  291.72   11.80
   1   1  -7  297.40    8.41
  -1   1   7  202.19    7.64
  -1   1   7  292.58    9.10
  -1  -1   7  314.19   11.71
   1   1  -7  254.09   11.86
  -1  -1   7  259.28    6.21
  -1  -1   7  248.13   10.79
   1   1  -7  297.66    8.52
  -1  -1   7  337.85   16.62
   1   1  -7  291.30    7.84
  -1   1   7  301.58   10.04
   1   1  -7  276.58    7.09
   1  -1  -7  224.96   21.29
  -1   1   7  287.92    9.55
  -1  -1   7  290.69    7.82
   1  -1  -7  254.53   10.44
   1  -1  -7  280.93    6.78
  -1   1   7  299.07    7.61
   1   1  -6    6.42    1.24
   1  -1  -6    6.23    1.39
  -1   1   6    4.18    1.03
   1  -1  -6    7.38    1.35
  -1   1   6    5.90    1.17
  -1  -1   6    7.39    1.40
  -1   1   6    4.43    1.10
   1  -1  -6    5.36    1.72
   1   1  -6    6.08    1.20
  -1  -1   6    6.62    1.06
  -1   1   6    7.62    1.38
  -1  -1   6    5.62    1.48
   1   1  -6    5.80    1.23
  -1  -1   6    5.82    0.85
  -1  -1   6   11.07    2.06
  -1  -1   6    9.74    2.43
  -1   1   6    6.14    1.38
   1   1  -6    6.09    1.22
   1   1  -6    6.36    1.19
   1  -1  -6    6.25    1.72
   1   1  -6    6.55    1.05
  -1   1   6    7.97    1.61
   1   1  -6    6.11    1.93
  -1  -1   6    7.38    1.17
   1  -1  -6    6.46    2.76
   1   1  -6    5.60    1.57
   1  -1  -6    6.25    0.89
  -1   1   6    7.32    1.17
   1   1  -5   59.91    3.45
  -1  -1   5   60.67    3.46
  -1   1   5   59.35    3.14
   1  -1  -5   63.23    3.36
   1  -1  -5   60.24    3.83
   1  -1  -5   70.10    4.94
  -1  -1   5   59.74    2.69
  -1   1   5   59.05    3.87
  -1   1   5   59.33    3.63
  -1  -1   5   56.22    4.17
   1   1  -5   60.11    3.34
   1   1  -5   76.94    3.85
  -1  -1   5   65.14    2.28
   1   1  -5   72.39    5.94
  -1  -1   5   61.10    3.54
  -1  -1   5   63.54    5.70
   1   1  -5   59.61    3.10
  -1   1   5   64.81    3.58
   1   1  -5   64.45    3.27
  -1   1   5   66.26    4.12
   1  -1  -5   63.86    4.96
  -1  -1   5   58.24    2.77
   1   1  -5   62.42    2.78
   1  -1  -5   58.20    7.03
  -1   1   5   61.99    3.77
   1  -1  -5   60.78    2.40
   1   1  -5   59.08    4.61
  -1   1   5   60.47    2.95
   1  -1  -4  119.67    4.27
  -1   1   4  150.70    4.85
   1   1  -4  122.85    4.63
   1  -1  -4  150.92    5.93
  -1   1   4  117.36    3.96
   1   1  -4  125.13    4.13
  -1  -1   4  124.13    4.50
  -1   1   4  134.23    5.05
  -1  -1   4  114.37    3.28
   1  -1  -4  205.25    7.93
  -1   1   4  180.20    6.78
   1   1  -4  168.75    5.21
  -1  -1   4  178.97    5.28
   1   1  -4  131.77    5.08
  -1   1   4  134.12    5.35
  -1   1   4  148.12    5.13
  -1  -1   4  102.38    6.67
  -1   1   4  122.48    5.03
   1   1  -4  123.27    3.32
   1  -1  -4  153.13   10.08
   1  -1  -4  152.08    7.71
   1   1  -4  123.24    6.50
   1  -1  -4  144.32    3.63
   1   1  -3 1926.74   15.29
  -1   1   3 1984.17   17.78
  -1   1   3 1938.92   12.69
   1  -1  -3 1951.01   13.64
  -1  -1   3 2009.35   15.33
   1  -1  -3 1907.84   20.92
   1   1  -3 2049.96   22.05
  -1  -1   3 1948.59    9.47
   1  -1  -3 2045.94   22.86
  -1   1   3 1958.04   17.19
   1   1  -3 1960.52   15.97
  -1  -1   3 1907.48   16.02
   1   1  -3 1889.98   18.48
  -1  -1   3 2120.37   31.03
  -1  -1   3 2044.20   26.34
  -1   1   3 1960.85   18.18
  -1   1   3 1880.53   16.49
   1  -1  -3 1886.63   26.15
  -1   1   3 1971.75   17.21
   1  -1  -3 1967.46   31.37
   1   1  -3 1933.25   10.16
   1  -1  -3 1869.38   17.33
  -1   1   3 1977.79   10.41
   1  -1  -3 1883.48   14.67
   1   1  -3 1922.29   23.29
   1  -1  -2  187.66    7.05
   1   1  -2  184.79    4.10
   1  -1  -2  168.14    3.10
  -1   1   2  193.67    6.38
  -1   1   2  187.11    3.02
  -1   1   2  216.17    5.22
  -1  -1   2  198.07    4.23
   1   1  -2  249.12    7.45
   1  -1  -2  265.55    7.90
  -1  -1   2  204.85    9.37
   1   1  -2  247.63    5.63
  -1   1   2  176.95    5.17
  -1  -1   2  206.58    7.89
  -1   1   2  216.43    5.26
   1  -1  -2  186.69    5.48
   1  -1  -2  214.81    9.41
  -1   1   2  180.00    4.62
  -1   1   2  184.40    7.86
   1  -1  -2  188.96    5.00
   1   1  -2  179.68    6.97
  -1   1   2  172.55    4.31
   1   1  -1    0.34    0.15
  -1   1   1    1.60    0.70
   1   1  -1    0.44    0.26
   1  -1  -1    0.44    0.29
   1   1  -1    0.35    0.41
   1  -1  -1    0.12    0.29
   1   1  -1    0.65    0.27
  -1   1   1    1.36    0.46
   1  -1  -1    0.91    0.31
  -1   1   1    0.25    0.25
  -1  -1   1    1.05    0.57
   1  -1  -1    0.95    0.33
  -1   1   1    1.08    0.39
   1   1  -1    3.69    1.25
   1  -1  -1    3.32    1.10
   1   1  -1    0.71    0.27
   1   1  -1    0.05    0.24
  -1   1   1    0.27    0.21
   1   1  -1    0.54    0.22
   1   1   0  130.30    5.32
  -1   1   0  141.13    6.69
   1   1   0  114.98    2.88
  -1  -1   0  101.57    2.85
  -1   1   0  184.86    6.39
   1   1   0  200.34    6.78
  -1  -1   0  193.71    6.92
  -1   1   0  187.59    6.06
   1   1   0  138.44    6.98
  -1   1   0   96.14    2.85
   1   1   0  100.78    4.51
  -1   1   0   87.87    4.53
   1   1   0  117.74    2.85
   1  -1   0  158.42    7.48
   1   1   0  113.72    3.38
   1  -1   0  142.56    7.76
   1  -1   0  100.14    2.13
   1   1   0  158.09    6.98
  -1  -1   0  126.71    2.83
   1   1   0  129.08    4.57
  -1   1   0  136.99    4.50
  -1  -1  -1 1447.97   15.33
   1  -1   1 1418.17   10.38
   1   1   1 1423.54   13.90
  -1   1  -1 1452.23   23.05
  -1   1  -1 1404.19   10.60
  -1  -1  -1 1422.33   19.12
  -1   1  -1 1452.64   18.42
   1   1   1 1400.02   18.76
  -1  -1  -1 1448.30   12.37
   1   1   1 1415.15   12.21
   1   1   1 1386.23   19.62
  -1   1  -1 1469.34   16.22
   1  -1   1 1485.24   24.38
  -1  -1  -1 1396.85   12.53
  -1   1  -1 1466.18   18.46
   1   1   1 1398.36   16.21
   1   1   1 1489.23   11.71
  -1  -1  -1 1405.57   13.39
   1   1   1 1406.76   13.52
   1   1   1 1530.93   22.02
  -1   1  -1 1401.11   16.28
  -1  -1  -2    8.23    1.17
  -1   1  -2   10.58    1.17
   1   1   2    9.72    0.94
   1   1   2    9.60    1.04
   1  -1   2   12.55    1.27
   1   1   2   11.21    1.36
  -1  -1  -2    8.12    1.76
   1  -1   2   10.15    2.03
   1  -1   2    5.85    1.16
  -1   1  -2   10.65    0.88
  -1   1  -2   14.96    1.35
  -1  -1  -2    7.48    1.37
  -1   1  -2    8.91    1.41
   1   1   2   11.93    1.62
  -1  -1  -2    8.30    1.22
  -1   1  -2   17.25    2.20
   1   1   2   12.00    1.33
   1  -1   2   10.74    0.73
   1   1   2    6.85    1.42
   1   1   2    6.59    1.72
   1   1   2   11.11    1.36
  -1   1  -2    8.62    1.54
  -1   1  -2    5.36    1.47
   1   1   3 2859.65   20.34
  -1  -1  -3 2774.43   20.03
   1  -1   3 2942.99   21.58
   1   1   3 2811.00   14.94
  -1   1  -3 2858.34   21.55
   1   1   3 2916.58   23.29
  -1  -1  -3 2782.86   31.00
  -1   1  -3 2865.93   15.79
   1  -1   3 2766.37   16.91
   1  -1   3 2759.98   25.94
  -1   1  -3 2927.46   25.23
  -1   1  -3 2727.95   18.69
   1  -1   3 3184.38   38.54
  -1  -1  -3 2667.26   24.91
   1   1   3 2983.77   22.26
   1   1   3 2938.70   26.85
  -1   1  -3 2889.22   16.18
   1   1   3 2941.93   25.51
  -1   1  -3 2979.11   16.78
   1  -1   3 3038.87   16.26
   1   1   3 2951.52   24.66
   1   1   3 3048.67   35.48
   1   1   3 2916.83   13.10
  -1   1  -3 2786.10   33.24
  -1  -1  -4   91.76    4.55
   1  -1   4   96.15    4.44
  -1   1  -4   88.53    4.38
  -1  -1  -4   80.43    3.68
   1   1   4   88.28    3.95
  -1  -1  -4   75.53    5.90
   1   1   4  104.75    4.97
   1  -1   4   83.59    3.81
  -1   1  -4   85.99    4.71
   1  -1   4   78.30    3.32
  -1   1  -4   69.74    5.51
  -1  -1  -4   65.51    3.80
  -1   1  -4   89.13    3.13
   1  -1   4   64.68    4.74
   1  -1   4  123.45    5.67
   1  -1   4   78.37    6.65
   1   1   4   90.91    5.16
  -1   1  -4  102.42    3.59
   1   1   4   92.69    4.29
   1  -1   4  100.06    3.74
   1   1   4   95.20    5.00
  -1   1  -4   90.96    3.54
   1   1   4   99.71    2.93
  -1   1  -5  246.77    7.77
   1   1   5  239.12    7.14
   1  -1   5  252.56    7.72
  -1  -1  -5  228.33    6.75
  -1  -1  -5  242.75    7.79
  -1  -1  -5  236.21   10.94
   1   1   5  246.38    8.07
   1  -1   5  252.81    7.10
   1  -1   5  256.34   11.85
   1  -1   5  218.60    9.73
  -1   1  -5  250.87    8.43
  -1  -1  -5  203.34    6.17
  -1   1  -5  211.39    9.74
   1  -1   5  240.46    6.26
   1  -1   5  254.07    9.11
   1   1   5  241.88    8.67
  -1   1  -5  251.31    6.22
   1   1   5  231.23    7.16
  -1   1  -5  244.83    6.32
   1  -1   5  260.83    6.72
   1   1   5  250.98    8.61
   1   1   5  265.98    5.83
   1  -1   6    6.34    1.45
  -1  -1  -6    5.84    1.27
  -1  -1  -6    8.27    1.68
  -1   1  -6    6.77    1.54
   1   1   6    6.70    1.44
  -1   1  -6    6.69    1.61
   1  -1   6    7.48    1.37
  -1  -1  -6   10.39    2.61
   1   1   6    7.10    1.70
  -1  -1  -6    6.11    1.09
   1  -1   6    7.78    1.83
   1  -1   6    6.81    1.30
  -1   1  -6    6.47    1.51
   1  -1   6    9.76    2.67
   1  -1   6    5.60    1.27
   1   1   6    7.87    1.52
  -1   1  -6    7.37    1.15
   1   1   6    5.62    1.48
  -1   1  -6    6.02    1.95
  -1   1  -6    6.98    1.24
   1  -1   6    6.87    1.91
   1   1   6    7.00    1.71
   1  -1   6    7.42    1.38
   1  -1   6    8.46    2.34
  -1  -1  -6    8.42    1.39
   1   1   6    6.84    1.24
   1  -1   7    4.39    1.26
  -1   1  -7    7.03    1.58
   1   1   7    4.79    1.35
  -1   1  -7    5.17    1.40
  -1  -1  -7    6.53    1.58
   1   1   7    6.78    1.50
   1  -1   7    5.64    1.25
  -1  -1  -7    5.67    2.54
   1   1   7    6.67    1.66
   1  -1   7    5.55    1.08
   1  -1   7    7.10    2.73
   1  -1   7    5.45    1.56
   1   1   7    5.67    1.44
   1  -1   7    6.20    1.62
  -1   1  -7    6.03    1.23
  -1   1  -7    5.88    1.25
  -1   1  -7    5.64    1.62
   1  -1   7    6.11    1.30
  -1  -1  -7    4.58    0.84
   1   1   7    6.50    1.86
   1  -1   7   16.92    3.40
  -1   1  -7    5.37    1.53
   1   1   7    5.93    1.17
  -1  -1  -7    6.67    1.37
  -1  -1  -8    2.95    1.12
   1  -1   8    4.49    1.33
  -1  -1  -8    3.61    1.43
  -1   1  -8    3.39    1.36
   1   1   8    2.62    0.86
   1   1   8    4.16    1.38
  -1   1  -8    3.42    1.24
   1  -1   8    3.34    1.14
   1   1   8    2.88    1.31
  -1  -1  -8    2.31    2.13
  -1  -1  -8    2.73    1.16
   1  -1   8    3.47    1.77
   1  -1   8    3.16    0.98
  -1   1  -8    3.68    1.17
   1  -1   8    4.50    1.46
  -1  -1  -8    2.97    1.08
   1   1   8    2.31    1.29
   1  -1   8    2.50    0.98
  -1  -1  -8    5.17    1.64
  -1  -1  -8    2.74    0.68
  -1   1  -8    2.77    1.00
  -1   1  -8    4.22    1.12
   1   1   8    5.05    1.64
   1   1   8    5.03    1.32
  -1  -1  -8    4.25    1.15
   1  -1   8    3.76    1.77
  -1   1  -8    3.05    1.37
  -1   1  -9  291.48   10.95
  -1  -1  -9  267.93   10.95
   1  -1   9  302.20   10.72
   1   1   9  295.45   10.17
  -1  -1  -9  304.84   11.35
   1   1   9  286.46    9.78
   1   1   9  281.37   10.58
   1  -1   9  297.65    9.70
  -1  -1  -9  378.74   20.53
  -1  -1  -9  297.08   11.33
  -1   1  -9  256.72   11.53
   1  -1   9  321.02   14.99
   1  -1   9  287.11    8.98
   1  -1   9  331.77   19.37
  -1  -1  -9  322.74   11.96
  -1   1  -9  301.37   11.27
   1  -1   9  303.91   11.54
  -1   1  -9  304.46    9.17
  -1   1  -9  309.23    9.47
   1   1   9  295.45   11.79
  -1  -1  -9  312.11   10.77
   1  -1   9  302.11   10.16
   1  -1   9  346.70   16.38
  -1  -1  -9  307.85   10.36
   1   1   9  331.75   10.30
  -1   1  -9  275.81   12.45
   1   1  10    5.37    1.37
  -1   1 -10    7.35    2.00
  -1   1 -10    6.27    1.73
  -1  -1 -10    7.06    1.91
  -1  -1 -10    4.85    1.63
   1  -1  10    7.15    1.90
  -1  -1 -10   16.49    4.47
  -1  -1 -10    4.98    1.66
   1  -1  10    6.49    2.48
   1  -1  10    6.89    2.48
   1  -1  10    6.18    2.07
  -1   1 -10    6.72    1.61
  -1   1 -10    8.34    1.86
   1  -1  10    5.09    1.45
   1   1  10    7.40    2.03
   1   1  10    7.26    1.81
   1  -1  10    7.16    2.68
  -1  -1 -10    8.63    1.92
  -1  -1 -11 1955.56   31.64
  -1   1 -11 1845.23   30.37
  -1  -1 -11 1640.51   30.81
   1  -1  11 1883.33   26.54
  -1  -1 -11 2595.11   59.99
  -1  -1 -11 1889.02   30.91
   1  -1  11 2259.29   44.79
   1  -1  11 1582.85   22.69
   1  -1  11 2425.99   57.01
  -1   1 -11 1940.45   25.11
  -1   1 -11 2073.94   32.62
  -1  -1 -11 2057.73   36.61
   1  -1  11 2034.65   33.63
  -1   1 -11 1991.26   26.11
   1  -1  11 1956.71   28.68
  -1  -1 -11 1881.01   29.25
   1   1  11 2016.43   28.97
   1  -1  11 2082.85   42.58
  -1   1 -12   26.64    3.98
  -1  -1 -12   28.82    4.22
  -1  -1 -12   27.36    4.39
  -1  -1 -12   65.78   10.09
  -1  -1 -12   25.09    3.79
   1  -1  12   24.00    3.05
   1  -1  12   44.50    8.08
   1  -1  12   29.23    5.84
   1  -1  12   23.82    4.00
  -1  -1 -12   30.35    4.68
  -1   1 -12   24.56    4.04
   1  -1  12   20.82    3.24
  -1   1 -12   15.10    3.01
   1  -1  12   34.92    5.89
   1   1  12   26.73    3.65
  -1  -1 -12   33.26    4.31
  -1   1 -13    5.02    1.83
  -1  -1 -13    5.81    2.17
  -1   1 -13    5.41    1.80
  -1  -1 -13    6.52    2.05
  -1  -1 -13    7.58    2.63
  -1  -1 -13   14.84    5.00
  -1  -1 -13    5.42    1.93
   1  -1  13   10.35    3.97
   1  -1  13    3.91    1.15
   1  -1  13    4.48    1.51
  -1   1 -13    4.41    1.78
   1   1  13    6.65    1.81
  -1  -1 -13    4.25    1.59
  -1  -1 -14   13.17    3.01
  -1   1 -14   15.08    3.07
  -1   1 -14   17.84    3.61
  -1  -1 -14   16.77    3.95
  -1  -1 -14   13.79    3.16
  -1  -1 -14   22.39    6.50
   1  -1  14   28.47    5.73
   1   1  14   16.50    3.69
   1  -1  14   16.51    3.14
  -1   1 -14   13.61    2.79
  -1  -1 -14   16.12    3.54
   1   1  14   14.05    2.92
  -1  -1 -15  625.38   20.62
  -1   1 -15  603.47   19.82
  -1  -1 -15  613.92   20.02
  -1  -1 -15 1032.01   40.83
   1  -1  15  783.23   29.64
  -1   1 -15  682.16   21.49
   1  -1  15 1217.16   57.76
  -1  -1 -15  680.65   24.21
   1   1  15  664.62   22.13
  -1   1 -15  505.47   16.23
   1  -1  15  618.99   18.75
   1   1  15  646.91   19.31
  -1  -1 -16    4.53    2.07
  -1  -1 -16    6.35    1.75
  -1   1 -16    5.39    1.98
  -1   1 -16    6.83    2.72
  -1  -1 -16    3.76    1.95
  -1  -1 -16    8.66    4.44
   1  -1  16    8.58    4.00
   1  -1  16    8.04    5.39
  -1  -1 -16    3.84    1.83
   1   1  16    5.68    2.62
   1   1  16    5.67    2.56
   1  -1  16    3.62    1.71
   1   1  16    2.49    1.31
  -1   1 -17   91.49    8.12
  -1  -1 -17  143.63   15.84
   1  -1  17  125.54   12.49
   1   1  17  107.63    9.36
   1  -1  17  183.00   21.51
  -1  -1 -17  109.66   10.33
  -1   1 -17  114.82    9.16
  -1  -1 -17  125.19   22.09
   1   1  17   99.16    8.78
   1  -1  17  103.31    8.13
  -1  -1 -17   90.26    7.15
  -1   1 -18    0.31    2.25
  -1  -1 -18   -2.84    3.71
   1  -1  18    3.68    2.46
   1  -1  18    5.71    3.41
  -1  -1 -18    5.10    2.12
   1   1  18    2.88    2.27
   1   1  18    0.90    1.78
   1  -1  18    0.48    1.29
  -1  -1 -18    4.27    5.13
  -1  -1 -18    3.06    2.02
  -1   1 -18    2.85    1.80
  -1   1 -18    4.31    1.83
  -1  -1 -19    4.92    2.95
  -1   1 -19    0.15    2.64
   1  -1  19    6.07    3.89
  -1  -1 -19    2.04    1.21
   1  -1  19    0.33    3.45
   1   1  19    0.72    1.51
   1  -1  19    3.10    1.81
  -1  -1 -19   -4.83    4.99
   1   1  19    5.56    2.58
  -1   1 -19    2.28    1.60
  -1  -1 -19    1.01    2.03
  -1   1 -19    1.48    1.60
  -1   1 -20    9.55    3.30
  -1  -1 -20   12.31    4.98
   1  -1  20   15.16    5.14
   1   1  20   13.26    4.01
   1  -1  20   20.07    7.09
  -1  -1 -20   20.51    8.26
   1   1  20   12.32    2.99
   1  -1  20   14.17    3.34
  -1  -1 -20   13.78    4.60
  -1   1 -20   14.39    3.75
  -1  -2  20   32.87    9.78
   1  -2 -20   15.66    3.75
   1  -2 -20   28.20    6.89
  -1  -2  20   10.18    4.58
  -1   2  20   15.07    4.12
   1  -2 -20   25.44    9.97
   1   2 -20   18.22    3.88
   1   2 -20   20.82    4.06
  -1  -2  19  604.76   42.24
  -1   2  19  377.35   17.87
   1   2 -19  397.94   15.80
   1  -2 -19  531.34   28.28
  -1  -2  19  256.56   20.13
   1  -2 -19  356.68   16.37
  -1   2  19  371.47   17.71
   1  -2 -19  440.74   47.83
   1   2 -19  357.24   16.18
  -1  -2  18   24.88    8.86
  -1   2  18   17.49    4.28
  -1  -2  18   13.49    5.33
   1  -2 -18   17.23    3.77
   1  -2 -18   29.37    6.67
  -1   2  18   19.62    4.18
   1  -2 -18   27.09   16.16
   1   2 -18   18.81    4.04
   1   2 -18   18.37    3.49
   1  -2 -17  419.43   17.03
   1   2 -17  384.55   16.05
  -1  -2  17  273.01   20.54
   1  -2 -17  581.78   28.57
   1   2 -17  414.32   15.38
  -1   2  17  422.34   18.26
  -1  -2  17  572.45   40.88
  -1   2  17  375.53   17.14
   1  -2 -17  426.40   50.49
  -1   2  17  404.66   13.85
   1  -2 -17  311.62   12.12
   1   2 -16   16.45    3.48
   1   2 -16   15.16    2.82
   1  -2 -16   16.51    3.45
  -1  -2  16    4.80    2.72
   1  -2 -16   11.92    4.55
  -1  -2  16   27.81    6.92
  -1   2  16   15.99    3.82
  -1  -2  16   44.50   11.72
   1  -2 -16    5.34    1.69
   1  -2 -16    4.22    5.34
  -1   2  16   18.55    3.89
  -1   2  16   14.87    2.78
   1   2 -15   19.93    3.25
   1  -2 -15   23.72    3.90
   1   2 -15   20.77    3.74
   1  -2 -15   11.95    3.99
  -1  -2  15   10.08    3.93
   1  -2 -15   13.75    1.51
  -1   2  15   20.17    3.82
   1  -2 -15    7.40    2.02
  -1  -2  15   34.38    9.47
   1  -2 -15   20.41   11.20
  -1   2  15   19.69    3.88
  -1   2  15   19.96    2.94
   1   2 -14    0.54    0.83
   1   2 -14    1.46    1.27
   1  -2 -14    4.72    1.97
  -1  -2  14    4.42    3.03
   1  -2 -14    4.32    3.15
  -1  -2  14    2.21    1.81
  -1  -2  14    2.94    1.26
  -1   2  14    2.74    1.72
  -1  -2  14    3.58    2.23
   1  -2 -14    3.62    1.43
  -1   2  14    1.68    1.30
   1  -2 -14    1.29    0.88
  -1   2  14    2.58    1.15
   1   2 -13  258.77   11.77
   1  -2 -13  182.09   14.77
   1  -2 -13  275.22   12.09
   1  -2 -13  315.74   18.49
  -1  -2  13  245.04    8.66
  -1  -2  13  192.57   15.27
  -1  -2  13  255.79    8.50
   1  -2 -13  204.26    8.69
  -1  -2  13  169.98   11.24
   1   2 -13  263.49   10.75
  -1   2  13  274.42   13.16
  -1  -2  13  313.49   25.54
   1   2 -13  282.45    9.35
  -1   2  13  243.49   12.38
   1  -2 -13  206.48    8.10
  -1   2  13  255.64    9.31
   1  -2 -12    6.62    2.47
   1  -2 -12   11.62    2.57
   1   2 -12    9.20    2.37
   1   2 -12    7.49    1.71
   1  -2 -12    7.41    3.00
  -1  -2  12    5.68    3.04
  -1  -2  12    8.51    1.66
  -1  -2  12    3.23    1.11
  -1  -2  12    3.71    1.17
   1  -2 -12    5.50    1.44
  -1  -2  12   20.70    6.70
  -1   2  12   10.06    2.51
   1  -2 -12    8.20    1.97
  -1   2  12   10.10    2.46
   1   2 -12    9.68    1.84
  -1   2  12   10.37    1.87
  -1   2  11  190.72    8.14
   1   2 -11  169.95    8.83
   1  -2 -11  145.36   11.35
   1  -2 -11  184.00    9.10
  -1  -2  11  141.97   11.69
   1  -2 -11  180.33   12.95
   1  -2 -11  158.40    8.98
  -1  -2  11  184.11    6.86
  -1  -2  11  147.91    5.69
  -1  -2  11  141.78    8.87
  -1   2  11  197.78   10.40
   1   2 -11  191.00    8.33
  -1  -2  11  224.75   18.83
   1  -2 -11  185.29   10.96
   1   2 -11  191.22    7.28
   1  -2 -11  137.27    8.11
   1   2 -11  188.81    6.93
  -1   2  11  185.43   10.04
  -1  -2  11  209.94   15.48
   1  -2 -11  150.01    6.10
  -1   2  11  191.89    7.18
   1  -2 -10    3.00    1.38
   1   2 -10    2.93    1.08
  -1   2  10    4.71    1.40
   1  -2 -10    3.90    1.98
   1   2 -10    3.14    1.36
  -1  -2  10    4.23    1.38
   1  -2 -10    3.68    2.23
  -1  -2  10    2.65    0.92
   1  -2 -10   10.42    3.20
  -1  -2  10    3.70    1.67
   1  -2 -10    5.04    1.62
  -1  -2  10    2.97    0.77
   1   2 -10    3.73    1.09
   1  -2 -10    2.34    0.73
  -1   2  10    5.79    1.99
  -1  -2  10    0.56    1.47
   1  -2 -10    3.71    1.61
   1   2 -10    3.02    1.04
  -1   2  10    3.09    1.31
  -1  -2  10    4.38    2.65
  -1   2  10    0.78    0.61
   1  -2  -9   39.81    5.23
   1  -2  -9   49.83    4.35
  -1   2   9   45.84    3.63
  -1  -2   9   44.05    3.95
   1   2  -9   43.52    4.01
  -1  -2   9   46.53    6.18
   1  -2  -9   48.25    4.61
   1  -2  -9   56.42    6.45
  -1  -2   9   42.08    2.91
  -1   2   9   41.21    4.00
   1   2  -9   37.74    5.63
   1   2  -9   43.69    3.72
   1   2  -9   43.88    3.28
   1   2  -9   44.32    3.66
  -1   2   9   42.53    4.45
  -1  -2   9   34.62    6.21
   1  -2  -9   53.35    5.41
  -1   2   9   44.54    4.52
   1  -2  -9   37.53    4.66
   1   2  -9   48.12    3.06
  -1   2   9   41.82    2.98
  -1  -2   9   54.25    7.32
   1  -2  -9   42.82    2.59
  -1  -2   8   27.62    2.95
   1  -2  -8   16.85    3.28
  -1   2   8   28.15    2.68
   1   2  -8   21.54    2.85
  -1   2   8   15.11    2.62
  -1  -2   8   13.98    3.48
   1  -2  -8   15.35    3.36
   1  -2  -8   25.82    3.36
  -1   2   8   25.50    3.19
  -1  -2   8   22.74    2.01
  -1  -2   8   10.76    1.95
   1   2  -8   21.13    2.63
  -1   2   8   23.99    2.76
  -1  -2   8   37.81    6.47
   1  -2  -8   21.28    3.37
   1  -2  -8   29.52    4.09
  -1   2   8   23.27    3.27
   1   2  -8   23.27    2.45
   1   2  -8   24.95    2.40
   1   2  -8   21.68    1.97
  -1   2   8   25.76    3.37
   1  -2  -8   24.27    3.06
   1   2  -8   15.58    3.83
   1  -2  -8   16.46    3.35
  -1   2   8   23.28    2.18
   1   2  -7  366.56   10.38
   1  -2  -7  371.69   10.06
   1  -2  -7  346.50   13.71
   1   2  -7  353.37    8.94
  -1   2   7  372.03    8.93
  -1   2   7  360.63    9.00
  -1  -2   7  383.81   10.32
   1  -2  -7  390.74   15.62
  -1   2   7  347.50   11.81
   1  -2  -7  382.37   11.78
  -1   2   7  373.76   11.25
  -1  -2   7  366.51    7.14
  -1  -2   7  342.26   14.92
   1   2  -7  351.05   10.09
   1   2  -7  347.03    9.65
  -1  -2   7  338.36   10.27
   1   2  -7  328.06   16.30
  -1   2   7  371.13   12.17
   1  -2  -7  399.53   13.93
   1   2  -7  354.95    8.51
  -1  -2   7  386.43   18.25
  -1   2   7  358.87   10.01
   1  -2  -7  387.73   11.42
   1   2  -7  365.57    6.76
   1  -2  -7  314.76   14.05
   1  -2  -7  281.15   19.74
  -1   2   7  374.68   11.73
  -1   2   7  375.00    8.29
   1   2  -7  336.76   13.47
  -1   2   6   26.01    2.49
   1  -2  -6   27.66    2.55
   1  -2  -6   24.40    3.62
  -1  -2   6   32.20    2.86
  -1   2   6   34.47    2.48
   1   2  -6   28.34    2.77
  -1   2   6   21.43    3.43
   1  -2  -6   30.59    3.25
   1  -2  -6   20.81    3.59
  -1  -2   6   18.00    3.62
  -1   2   6   29.52    3.06
  -1   2   6   20.46    2.89
  -1  -2   6   28.43    1.80
  -1  -2   6   20.65    2.48
  -1  -2   6   22.87    4.77
   1   2  -6   35.54    3.15
   1   2  -6   24.82    4.50
   1   2  -6   21.15    2.53
  -1   2   6   29.74    3.37
   1   2  -6   38.59    4.62
  -1  -2   6   47.74    6.11
   1  -2  -6   40.55    4.27
  -1   2   6   30.72    2.85
   1  -2  -6    5.33    1.45
   1  -2  -6   19.23    3.52
  -1   2   6   31.07    3.30
   1  -2  -6   18.14    5.01
   1   2  -6   28.18    1.63
   1   2  -6   24.54    3.61
   1   2  -5 1605.89   18.53
   1  -2  -5 1670.97   17.10
  -1   2   5 1627.34   19.45
  -1   2   5 1661.89   14.94
  -1  -2   5 1700.15   18.60
   1  -2  -5 1633.99   28.68
  -1   2   5 1671.04   21.51
  -1  -2   5 1600.43   29.38
  -1   2   5 1588.72   27.23
   1  -2  -5 1770.57   30.99
  -1  -2   5 1642.36   11.11
  -1   2   5 1606.84   25.30
  -1  -2   5 1830.50   39.60
  -1  -2   5 1689.42   21.79
   1   2  -5 1645.59   21.61
   1   2  -5 1667.20   20.93
  -1   2   5 1542.16   19.00
  -1  -2   5 1625.14   33.66
  -1   2   5 1612.87   22.70
  -1   2   5 1647.81   21.51
   1  -2  -5 1563.38   39.73
   1  -2  -5 1537.03   31.58
   1   2  -5 1605.04    8.67
   1   2  -5 1564.20   27.79
   1   2  -5 1543.33   24.50
  -1   2   5 1598.91    8.47
   1  -2  -4   83.31    6.68
   1   2  -4   72.08    3.65
  -1   2   4   80.17    4.84
  -1   2   4   77.77    2.77
  -1  -2   4   85.54    3.87
   1   2  -4   89.65    6.23
  -1   2   4   86.12    6.23
   1  -2  -4   82.15    4.66
  -1   2   4   84.30    4.65
  -1  -2   4   71.04    1.90
   1  -2  -4   93.34    7.13
   1   2  -4   86.52    4.80
  -1  -2   4   95.85    8.94
   1  -2  -4   79.29    7.37
  -1  -2   4   81.81    7.44
  -1   2   4   75.88    4.93
  -1   2   4   73.90    4.10
   1  -2  -4   83.20    5.54
  -1   2   4   72.04    4.38
  -1   2   4   85.41    6.91
   1  -2  -4   77.93    4.46
   1  -2  -4   80.72    8.66
   1  -2  -4   82.54    4.72
  -1   2   4   73.97    2.45
   1   2  -4   69.85    5.03
   1   2  -4   73.63    5.97
   1   2  -3 1216.59   12.75
  -1   2   3 1166.48   19.51
  -1   2   3 1248.22   16.15
   1  -2  -3 1244.63   25.17
   1  -2  -3 1244.36   24.51
   1  -2  -3 1211.80   16.28
   1   2  -3 1180.48   21.43
   1   2  -3 1205.24   21.72
   1   2  -3 1116.16    7.46
   1  -2  -3 1094.77   27.46
   1   2  -3 1202.90   18.21
  -1  -2   3 1225.19   30.80
  -1   2   3 1181.39   15.54
   1  -2  -3 1271.03   19.97
  -1  -2   3 1293.66   27.01
  -1   2   3 1188.12   17.50
   1  -2  -3 1246.98   15.74
  -1   2   3 1147.29   24.80
   1  -2  -3 1246.97   31.76
  -1   2   3 1224.85   15.29
   1   2  -3 1103.40   16.75
  -1   2   3 1122.36   13.13
   1  -2  -3 1214.93   17.14
   1   2  -3 1149.86   22.34
   1  -2  -2   19.47    3.38
   1   2  -2   23.38    1.52
  -1   2   2   19.28    2.83
   1   2  -2   17.48    2.84
   1  -2  -2   22.78    2.10
   1  -2  -2    9.17    2.38
  -1  -2   2   22.57    1.18
   1   2  -2   19.40    2.84
   1   2  -2   20.83    1.47
   1  -2  -2   18.46    3.92
   1   2  -2   20.85    2.57
  -1   2   2   22.60    2.38
  -1   2   2   22.85    2.12
   1  -2  -2   22.63    1.99
  -1   2   2   23.01    1.95
   1  -2  -2   17.85    3.93
  -1   2   2   19.04    3.43
   1   2  -2   24.41    1.11
  -1   2   2   18.25    2.14
   1  -2  -2   21.21    2.34
   1   2  -2   19.39    2.88
   1   2  -2   19.04    1.97
   1   2  -1    3.29    1.46
   1   2  -1    4.11    0.49
   1   2  -1    3.17    0.54
  -1   2   1    3.60    1.47
  -1  -2   1    3.60    0.58
   1  -2  -1    3.20    0.79
   1   2  -1    4.30    1.41
   1   2  -1    3.33    0.70
  -1   2   1    3.41    0.98
   1   2  -1    3.99    1.17
  -1   2   1    3.49    1.28
  -1   2   1    5.00    0.98
   1   2  -1    4.95    1.41
   1   2  -1    3.78    0.66
  -1   2   1    3.63    1.66
  -1  -2   1    3.74    1.70
   1   2  -1    4.50    1.91
  -1   2   1    3.75    0.68
   1  -2  -1    5.91    0.87
   1  -2  -1    3.98    1.78
   1   2  -1    3.86    1.17
   1  -2  -1    4.16    1.10
   1   2  -1    3.21    0.69
   1   2   0  137.16    4.12
   1   2   0  111.83    7.30
  -1   2   0  106.97    7.95
   1   2   0  145.67    2.52
   1  -2   0  146.00    4.74
  -1   2   0   92.62    6.37
  -1  -2   0  112.84    7.41
   1   2   0   98.14    6.70
  -1  -2   0  144.09    4.31
  -1   2   0  117.59    6.67
  -1  -2   0  107.46    8.56
   1   2   0  151.76    6.55
  -1   2   0  149.81    5.40
  -1   2   0  196.55    9.17
   1   2   0  133.22    4.12
   1   2   0  104.73    8.16
   1   2   0  143.59    4.53
   1  -2   0  110.97    9.20
   1  -2   0  124.44    3.27
  -1  -2   0  111.25    4.59
   1   2   0   95.16    5.76
   1  -2   0  114.24    5.90
  -1   2   0  113.56    4.91
   1  -2   1    7.75    0.73
   1  -2   1    9.22    1.13
  -1   2  -1    6.41    2.26
   1   2   1    9.72    1.89
   1   2   1   10.42    0.78
  -1  -2  -1    7.35    2.06
  -1   2  -1    7.96    2.02
   1   2   1    8.29    1.18
   1   2   1    8.08    1.81
  -1  -2  -1    8.72    1.20
  -1   2  -1    7.22    1.66
  -1   2  -1    7.53    1.77
   1   2   1    7.04    1.02
   1   2   1    8.82    1.67
  -1   2  -1    8.72    1.28
   1  -2   1   10.90    2.77
   1   2   1   10.94    1.42
  -1  -2  -1    8.25    2.24
   1  -2   1   13.12    2.96
  -1  -2  -1   10.32    1.45
   1   2   1    7.86    2.18
   1  -2   1    7.78    1.61
  -1  -2  -1    8.05    1.14
  -1   2  -1    7.55    1.48
  -1   2  -2   23.65    1.78
  -1   2  -2   20.29    3.96
   1   2   2   23.80    1.49
   1   2   2   21.66    2.52
   1  -2   2   26.47    1.82
  -1  -2  -2   24.79    2.33
   1   2   2   20.85    3.20
   1   2   2   25.21    2.26
  -1   2  -2   23.84    3.35
  -1  -2  -2   26.23    3.85
   1  -2   2   24.44    3.00
  -1  -2  -2   24.06    3.92
   1  -2   2   26.03    4.74
  -1   2  -2   25.98    2.94
   1   2   2   25.57    2.92
   1   2   2   24.26    2.04
  -1   2  -2   31.55    3.73
   1   2   2   27.08    2.59
  -1  -2  -2   25.53    2.50
   1   2   2   23.32    3.72
  -1   2  -2   22.21    3.54
  -1   2  -2   25.67    2.81
  -1  -2  -2   22.71    2.07
  -1   2  -3  779.51   11.51
   1   2   3  772.26   12.51
   1   2   3  783.81    9.79
  -1  -2  -3  781.16   16.86
   1  -2   3  814.02   11.28
   1   2   3  776.06   13.22
  -1  -2  -3  792.30   21.00
  -1  -2  -3  817.11   13.83
   1  -2   3  769.91   16.24
   1  -2   3  803.96   25.71
  -1   2  -3  777.90   15.95
  -1   2  -3  761.94    7.48
  -1   2  -3  803.62   13.39
  -1  -2  -3  727.65   20.48
   1   2   3  738.42   11.89
  -1   2  -3  842.73   19.48
   1   2   3  782.23   16.46
   1   2   3  823.37   20.82
   1   2   3  847.51   15.80
  -1  -2  -3  827.66   14.38
   1   2   3  777.34   21.55
  -1   2  -3  712.54   16.06
  -1   2  -3  711.59   20.11
   1   2   4  231.77    6.19
   1  -2   4  209.78    6.78
  -1   2  -4  220.41    7.09
   1   2   4  196.35    5.86
  -1  -2  -4  233.23    9.65
  -1  -2  -4  306.09   13.86
   1   2   4  218.70    7.83
  -1   2  -4  263.67    9.25
   1  -2   4  280.64   10.12
  -1  -2  -4  232.77   11.62
  -1   2  -4  185.89    3.15
   1  -2   4  289.07   15.94
  -1   2  -4  215.95    7.05
  -1   2  -4  182.24    9.51
  -1  -2  -4   67.83    5.72
  -1  -2  -4  274.09    9.44
   1   2   4  217.01    9.17
   1   2   4  220.59    7.09
   1   2   4  262.20   13.10
   1   2   4  224.40    8.94
   1   2   4  261.42   11.21
  -1   2  -4  213.59   12.54
  -1   2  -4  231.14   11.76
  -1   2  -4  214.48    9.86
   1   2   5  330.88    6.99
  -1   2  -5  327.64    9.12
   1  -2   5  359.07    9.29
   1   2   5  340.94    8.13
  -1  -2  -5  318.73   11.12
  -1  -2  -5  305.89   14.01
   1  -2   5  330.69    7.67
   1   2   5  334.33   10.02
   1  -2   5  338.50   17.24
  -1   2  -5  318.59   10.58
  -1   2  -5  336.47    8.40
  -1  -2  -5  287.37   12.12
   1   2   5  323.59   11.31
  -1  -2  -5  335.36   11.05
  -1  -2  -5  361.54   12.82
   1   2   5  330.48    9.01
  -1   2  -5  364.04   13.46
  -1   2  -5  332.56    6.89
   1   2   5  358.05   11.35
   1   2   5  314.74   14.45
  -1   2  -5  265.30   13.83
   1   2   5  309.39   11.62
  -1  -2  -5  174.09    7.49
   1   2   5  311.88    5.79
  -1   2  -5  283.54   13.04
  -1   2  -5  297.59   12.00
   1   2   6   62.81    3.87
  -1  -2  -6   51.48    4.64
   1  -2   6   70.85    4.55
  -1   2  -6   59.72    4.32
   1  -2   6   57.67    3.50
  -1  -2  -6   62.14    4.87
   1   2   6   64.41    4.73
   1   2   6   40.43    4.16
  -1  -2  -6   46.64    5.87
  -1  -2  -6   48.35    4.98
  -1   2  -6   54.58    4.53
   1  -2   6   60.98    7.61
   1   2   6   60.23    5.18
  -1  -2  -6   80.92    6.39
  -1  -2  -6   61.13    5.17
   1   2   6   68.66    4.25
  -1   2  -6   65.86    3.31
  -1   2  -6   47.88    6.15
  -1  -2  -6   64.07    4.83
   1   2   6   64.63    5.21
   1  -2   6   68.86    2.90
  -1   2  -6   52.45    5.82
   1   2   6   63.96    2.74
  -1   2  -6   52.56    5.44
   1   2   7  372.01    9.93
   1  -2   7  379.91   10.95
  -1  -2  -7  343.80   12.28
  -1   2  -7  366.84   11.21
   1   2   7  325.30   11.52
  -1  -2  -7  379.12   12.22
   1  -2   7  328.85   16.60
   1   2   7  362.51   11.49
   1  -2   7  379.86    9.22
  -1  -2  -7  398.00   17.72
   1  -2   7   19.87    3.49
   1  -2   7  425.00   20.01
  -1  -2  -7  332.59   12.15
  -1   2  -7  365.80   11.52
   1   2   7  340.12    9.84
  -1  -2  -7  409.93   14.05
   1   2   7  364.75   13.06
  -1   2  -7  367.30    8.20
  -1  -2  -7  409.29   14.67
  -1   2  -7  319.23   15.55
  -1  -2  -7  405.81   12.48
   1   2   7  378.22   12.99
   1  -2   7  371.65    7.76
  -1   2  -7  340.63   14.22
   1   2   7  361.86    6.77
  -1   2  -8  132.81    7.13
   1  -2   8  132.75    7.06
   1   2   8  130.59    6.42
  -1  -2  -8  143.19    8.58
  -1   2  -8  139.69    7.52
   1  -2   8  191.72   13.81
  -1  -2  -8  207.95   13.82
   1  -2   8  140.02    6.00
  -1  -2  -8  152.04    8.26
  -1  -2  -8  138.73    7.66
   1  -2   8  143.73    5.50
   1  -2   8  173.14    9.89
  -1   2  -8  139.69    7.33
   1   2   8  142.52    8.64
  -1  -2  -8  182.06   10.19
   1   2   8  118.11    6.15
  -1   2  -8  138.08    5.38
   1   2   8  133.84    8.50
   1  -2   8  131.39    5.39
  -1   2  -8  140.05   10.52
  -1  -2  -8  149.53   16.99
   1   2   8  118.42    4.53
  -1   2  -9  749.20   17.89
  -1  -2  -9  657.61   19.68
   1  -2   9  800.64   17.76
   1   2   9  771.22   16.02
  -1  -2  -9  772.62   27.51
  -1  -2  -9  773.59   19.04
   1  -2   9  607.97   26.12
   1  -2   9  767.80   14.38
  -1   2  -9  779.37   17.56
   1  -2   9  623.16   19.94
   1  -2   9  598.88   12.52
  -1  -2  -9  611.77   14.22
  -1  -2  -9  818.39   21.99
  -1   2  -9  763.18   17.32
   1   2   9  771.88   20.35
  -1   2  -9  749.55   12.98
  -1   2  -9  614.10   21.70
   1  -2   9  721.14   13.71
  -1   2  -9  801.49   14.02
   1   2   9  758.90   20.04
  -1  -2  -9  642.15   38.60
   1   2   9  775.53   12.32
  -1  -2 -10    7.95    2.19
   1   2  10    6.55    1.56
  -1   2 -10    8.85    2.10
  -1   2 -10    7.36    2.00
  -1  -2 -10    9.15    2.84
   1  -2  10    2.77    2.27
  -1  -2 -10    9.01    3.89
  -1  -2 -10    7.75    1.95
   1  -2  10    8.25    1.82
   1  -2  10    8.87    2.73
   1  -2  10    5.86    1.48
   1   2  10    9.08    2.52
  -1   2 -10    7.28    1.48
   1   2  10    7.36    2.26
  -1   2 -10    8.38    1.57
  -1  -2 -10    6.25    4.10
   1  -2  10    6.31    1.42
  -1  -2 -10    4.81    1.22
   1   2  10    7.86    1.41
  -1   2 -11  178.56    9.54
  -1  -2 -11  144.66   11.04
   1  -2  11  146.52   14.46
  -1  -2 -11  197.21   10.20
  -1  -2 -11  220.43   16.55
   1  -2  11  187.21    7.76
   1  -2  11  166.69    7.55
  -1  -2 -11  147.42    4.91
   1  -2  11  140.04   11.22
  -1   2 -11  184.09    7.09
  -1   2 -11  198.37    9.48
   1   2  11  207.93   11.16
  -1  -2 -11  206.27   12.25
   1  -2  11  186.82    7.89
   1   2  11  202.56   11.16
  -1  -2 -11  147.07   22.58
  -1   2 -11  195.98    7.76
  -1  -2 -11  134.44    4.47
  -1  -2 -11  164.90    5.25
   1   2  11  181.34    6.89
  -1  -2 -12   27.15    4.62
  -1   2 -12   30.31    4.15
  -1  -2 -12   20.89    4.99
  -1  -2 -12   29.25    4.33
  -1  -2 -12   14.02    4.83
   1  -2  12   17.64    2.90
   1  -2  12   40.61    6.98
  -1   2 -12   35.22    4.17
   1   2  12   38.90    5.19
  -1   2 -12   32.78    3.44
  -1  -2 -12   12.69    8.46
   1   2  12   35.59    4.89
   1  -2  12   37.95    3.86
  -1  -2 -12   26.79    2.60
   1   2  12   24.19    2.84
  -1  -2 -12   16.62    1.93
  -1   2 -13   24.87    3.78
  -1  -2 -13   22.44    5.35
  -1  -2 -13   28.55    6.63
   1  -2  13   23.25    6.46
  -1   2 -13   26.44    3.99
   1   2  13   24.78    4.01
  -1  -2 -13   28.21    5.15
  -1  -2 -13   16.00    1.96
  -1  -2 -13   25.59   11.07
   1  -2  13   23.55    3.22
   1   2  13   28.28    4.51
   1   2  13   24.07    2.88
  -1  -2 -13   20.59    2.26
  -1   2 -14   42.31    5.37
  -1  -2 -14   42.02    8.39
   1  -2  14   50.39    9.13
  -1  -2 -14   36.04    6.03
   1   2  14   46.08    6.00
  -1   2 -14   52.83    5.56
   1   2  14   42.88    5.67
  -1  -2 -14   43.28   15.35
   1  -2  14   47.32    4.78
  -1  -2 -14   24.46    2.89
   1   2  14   41.32    4.07
  -1  -2 -14   34.04    3.21
  -1   2 -15   53.91    6.00
  -1  -2 -15   89.71   12.34
   1  -2  15   44.04    8.95
  -1   2 -15   65.49    6.35
   1   2  15   62.27    7.00
  -1  -2 -15   66.06    8.06
   1   2  15   52.87    6.41
   1  -2  15   52.40    5.11
  -1  -2 -15   39.75   13.79
  -1  -2 -15   42.05    3.83
   1   2  15   57.57    4.73
  -1  -2 -16   12.38    6.22
   1  -2  16   23.74    7.01
   1   2  16    9.22    2.91
   1  -2  16   13.50    3.03
   1   2  16   12.83    3.27
  -1  -2 -16   18.29   12.23
  -1   2 -16   18.06    3.77
  -1   2 -16   13.84    3.14
   1  -2  17  147.81   17.37
  -1  -2 -17  295.59   23.13
   1  -2  17  219.99   20.17
   1  -2  17  268.01   28.57
  -1   2 -17  221.27   12.29
   1  -2  17  198.29   10.59
   1   2  17  182.84   12.29
  -1  -2 -17  223.54   33.16
  -1   2 -17  198.62   11.85
   1  -2  18    9.17    4.67
  -1  -2 -18   28.12    7.39
   1  -2  18    8.76    4.95
  -1  -2 -18   20.27    9.67
   1   2  18   10.03    3.32
  -1   2 -18   12.45    3.51
  -1   2 -18   13.31    3.61
   1  -2  18   11.07    9.10
   1   2  19  202.38   13.39
  -1  -2 -19  196.33   29.56
   1  -2  19  127.75   15.96
  -1  -2 -19  301.87   23.61
   1  -2  19  331.04   31.76
  -1   2 -19  230.86   12.82
   1  -3 -19   12.94    3.41
  -1  -3  19   10.88    5.11
   1  -3 -19   13.39    4.63
   1  -3 -19   15.08   12.01
  -1   3  19   16.17    4.16
   1   3 -19   13.11    3.10
  -1  -3  19   24.26   10.33
  -1   3  19   17.27    3.97
   1  -3 -18    3.38    1.70
  -1  -3  18    2.23    3.30
   1  -3 -18    3.77    3.71
   1  -3 -18   -6.01    7.83
  -1   3  18    1.22    1.68
   1   3 -18    2.87    2.38
  -1   3  18    0.57    2.28
  -1  -3  18   -0.89    5.61
   1  -3 -17   -1.83    4.22
  -1  -3  17   -0.22    2.01
   1  -3 -17    1.02    1.18
  -1   3  17    2.80    1.59
   1  -3 -17    4.22   10.26
   1   3 -17    3.98    2.49
   1   3 -17    3.16    1.61
  -1   3  17    1.33    1.60
  -1  -3  17    8.51    7.72
   1  -3 -16   43.95    5.67
  -1  -3  16   24.86    5.87
   1  -3 -16   27.42    6.94
   1  -3 -16   21.42   12.54
  -1   3  16   60.45    7.05
   1   3 -16   50.32    6.03
  -1   3  16   57.69    6.62
   1   3 -16   60.48    5.27
  -1  -3  16  124.19   18.73
   1  -3 -15    1.06    1.68
  -1  -3  15    3.40    2.41
   1  -3 -15    1.30    2.68
  -1   3  15   -0.64    1.45
   1  -3 -15  -10.01    8.75
   1   3 -15    0.52    0.90
   1   3 -15    2.41    1.33
  -1   3  15   -0.10    1.71
  -1  -3  15   -1.09    2.79
   1  -3 -14   21.56    4.05
  -1  -3  14   13.58    4.27
   1  -3 -14   25.32    5.61
   1   3 -14   22.35    3.11
  -1  -3  14   22.55    8.03
  -1   3  14   20.01    3.93
   1  -3 -14   13.10    7.70
   1  -3 -14   13.68    2.32
  -1   3  14   21.21    4.23
   1   3 -14   15.27    3.40
   1   3 -13  200.01   10.40
   1  -3 -13  211.29   11.55
  -1  -3  13  164.68   14.36
   1  -3 -13  211.36   15.74
   1  -3 -13  167.03    9.59
  -1   3  13  219.10   12.05
  -1  -3  13  214.49   21.37
   1   3 -13  201.85    8.67
  -1   3  13  201.07   11.68
  -1   3  13  198.19    6.99
   1  -3 -12   43.80    6.83
   1   3 -12   34.77    4.37
   1  -3 -12   52.86    7.78
  -1  -3  12   31.99    6.19
  -1  -3  12   31.80    2.65
   1  -3 -12   36.13    4.98
  -1  -3  12   34.10    4.29
   1  -3 -12   29.04    4.40
   1   3 -12   33.78    3.56
  -1   3  12   34.35    4.95
  -1  -3  12   18.85    6.77
  -1   3  12   32.77    4.61
  -1   3  12   27.96    2.63
   1  -3 -11  623.00   23.74
   1   3 -11  666.73   17.57
  -1   3  11  697.30   14.59
   1  -3 -11  676.51   26.51
  -1  -3  11  659.41   10.62
   1  -3 -11  717.30   20.11
  -1  -3  11  539.77   24.12
   1  -3 -11  579.46   20.32
  -1  -3  11  572.81   16.33
   1   3 -11  640.34   15.08
  -1  -3  11  771.48   35.46
   1   3 -11  663.05   12.97
   1   3 -11  705.75   14.74
  -1   3  11  694.35   20.21
  -1   3  11  677.33   19.96
  -1   3  11  640.03   11.48
   1   3 -10  149.39    8.21
   1  -3 -10  164.63   12.06
  -1   3  10  135.11    6.29
   1  -3 -10  153.07    9.19
   1  -3 -10  220.01   14.90
  -1  -3  10  180.99   13.76
  -1  -3  10  135.07    4.49
   1  -3 -10  139.05   10.76
  -1  -3  10  168.98    8.75
   1   3 -10  133.63    7.02
  -1  -3  10   81.17   11.17
   1   3 -10  136.63    6.38
   1   3 -10  132.56    5.73
  -1   3  10  153.57    9.49
  -1   3  10  146.49    9.08
  -1   3  10  114.38    4.91
   1  -3  -9  108.33    9.27
   1   3  -9  106.45    6.39
  -1   3   9  106.25    4.98
  -1  -3   9  112.21    6.17
   1  -3  -9  128.02   10.82
  -1  -3   9  104.52    9.92
  -1  -3   9   98.82    3.25
   1  -3  -9  115.23    7.54
  -1  -3   9  109.74    6.77
   1  -3  -9   95.14    8.84
   1   3  -9  103.57    6.19
   1   3  -9  101.71    5.04
   1   3  -9  102.92    4.89
  -1   3   9  108.34    7.52
  -1  -3   9   91.13   10.97
  -1   3   9  104.15    7.23
  -1   3   9  102.23    4.49
  -1   3   8  149.07    6.23
  -1   3   8  170.08    5.97
  -1  -3   8  178.43    7.49
   1   3  -8  165.41    7.73
   1  -3  -8  155.70   11.05
  -1  -3   8  135.14   11.31
  -1  -3   8  152.97    3.30
   1  -3  -8  170.83   12.33
   1  -3  -8  169.96    8.99
   1   3  -8  137.41    7.19
   1  -3  -8  132.47   11.17
   1   3  -8  161.80    6.01
  -1  -3   8  175.53   14.79
  -1   3   8  166.32    9.13
   1   3  -8  150.12    6.00
  -1   3   8  165.55    8.89
  -1   3   8  141.23    5.45
   1   3  -8  148.85    9.75
  -1   3   7   28.55    2.77
  -1  -3   7   38.65    3.21
   1   3  -7   35.16    3.25
   1  -3  -7   30.21    4.75
  -1   3   7   37.67    2.47
   1  -3  -7   35.92    3.95
  -1  -3   7   24.49    4.70
   1  -3  -7   23.35    4.54
   1   3  -7   26.73    3.23
   1   3  -7   34.60    3.38
  -1   3   7   34.00    3.94
  -1  -3   7   43.32    6.82
   1  -3  -7   23.06    4.83
  -1   3   7   38.95    4.06
   1  -3  -7   43.60    4.24
   1  -3  -7   31.27    3.55
   1   3  -7   25.26    3.66
  -1   3   6   43.53    4.09
   1   3  -6   42.93    3.40
   1  -3  -6   42.33    5.61
  -1   3   6   40.40    3.53
  -1  -3   6   35.02    5.57
   1  -3  -6   44.14    4.27
   1  -3  -6   41.90    5.93
   1   3  -6   34.83    3.69
   1  -3  -6   40.75    6.38
  -1  -3   6   45.07    7.67
   1   3  -6   47.72    4.15
   1  -3  -6   58.14    5.75
  -1   3   6   43.30    3.62
  -1   3   6   46.78    4.62
   1  -3  -6   49.66    4.36
   1  -3  -6   28.82    6.77
  -1   3   6   48.23    4.27
   1   3  -6   34.24    4.14
   1  -3  -6   36.47    3.87
   1   3  -5   11.27    1.61
  -1   3   5    8.95    1.69
   1  -3  -5    9.78    2.69
  -1   3   5    7.73    1.63
   1  -3  -5   12.09    2.91
   1  -3  -5   12.59    2.12
  -1  -3   5    6.75    2.16
  -1   3   5    9.60    1.86
   1   3  -5    8.32    1.82
   1   3  -5   14.95    2.45
  -1   3   5   10.37    2.15
   1  -3  -5   11.19    2.33
  -1  -3   5   15.68    4.53
  -1   3   5   10.61    1.87
   1  -3  -5    8.79    2.94
   1  -3  -5   11.28    1.97
   1  -3  -5   10.49    4.04
  -1   3   5   11.34    3.23
   1  -3  -5   12.12    2.27
  -1   3   5    9.20    0.71
   1   3  -5    7.01    1.73
   1   3  -4  170.45   13.33
  -1   3   4  179.36    8.73
   1   3  -4  151.17    5.20
  -1   3   4  176.51    7.23
   1  -3  -4  167.96    7.47
   1  -3  -4  217.10   12.98
  -1  -3   4  208.59   16.17
   1  -3  -4  183.03   14.07
   1   3  -4  199.35    8.99
  -1   3   4  140.92    6.14
  -1   3   4  155.21    7.78
  -1   3   4  152.63    6.62
   1  -3  -4  207.41   16.44
  -1   3   4  193.80   12.40
   1   3  -4  172.06   10.19
  -1   3   4  155.14    4.74
   1  -3  -4  172.23    8.17
   1   3  -4  161.07    7.28
   1   3  -3  281.30   15.91
   1   3  -3  304.20    5.90
  -1   3   3  273.46   11.43
  -1   3   3  275.70   12.96
   1   3  -3  284.83   10.92
   1  -3  -3  284.00   17.42
   1   3  -3  298.70    5.40
  -1   3   3  301.68   10.03
  -1   3   3  288.65    8.56
   1   3  -3  310.48   10.90
   1  -3  -3  311.86    8.91
  -1   3   3  274.40   14.49
  -1   3   3  320.43    8.54
   1  -3  -3  304.27   19.28
  -1   3   3  288.20    8.18
   1   3  -3  285.99    8.42
   1   3  -3  281.39   12.38
   1  -3  -3  301.28   10.51
  -1   3   2   14.01    2.90
   1   3  -2   12.49    3.52
   1  -3  -2   18.20    2.22
  -1  -3   2   15.30    1.17
  -1   3   2   11.06    2.75
   1   3  -2   14.60    1.49
   1   3  -2   10.86    2.35
   1   3  -2   14.23    1.49
  -1   3   2   15.86    1.99
  -1   3   2   18.38    2.43
   1   3  -2   20.94    2.88
   1  -3  -2   11.55    4.55
   1  -3  -2   17.82    2.04
  -1   3   2   11.97    3.22
  -1   3   2   19.05    1.87
   1  -3  -2    9.48    3.65
   1  -3  -2   13.98    2.41
  -1   3   2   14.88    2.34
   1   3  -2   12.31    1.59
   1   3  -2   15.82    2.83
   1   3  -1    8.59    2.66
  -1   3   1   10.07    2.69
   1   3  -1    6.15    1.09
  -1   3   1    4.55    0.88
  -1  -3   1    7.90    1.04
   1  -3  -1    6.27    1.28
   1  -3  -1    5.36    2.16
   1   3  -1    5.74    1.18
  -1   3   1    7.07    2.26
   1   3  -1    5.28    1.55
   1   3  -1    5.52    1.50
  -1   3   1    8.15    1.73
  -1   3   1    4.78    2.24
  -1  -3   1    8.34    3.15
   1  -3  -1    3.90    2.37
   1  -3  -1    7.29    2.99
  -1  -3   1    7.78    2.77
   1   3  -1    4.74    0.64
   1   3  -1    4.29    1.65
   1  -3  -1    4.82    1.42
  -1   3   0   63.79    7.08
   1   3   0   69.13    6.78
  -1  -3   0   56.58    3.17
   1  -3   0   60.64    3.52
   1  -3   0   83.09    8.08
  -1   3   0   80.04    6.68
  -1  -3   0   76.51    9.16
   1   3   0   58.96    3.71
   1   3   0   77.46    6.53
  -1   3   0   56.84    4.12
   1   3   0   53.48    4.74
   1   3   0   60.25    3.26
   1   3   0   55.64    2.94
   1  -3   0   83.34    9.62
   1   3   0   73.87    8.32
   1   3   0   64.99    5.58
  -1   3   0   63.48    4.04
  -1   3   0   70.84    6.90
   1  -3   0   64.20    5.40
  -1   3  -1  738.60   25.17
   1   3   1  711.83   19.28
   1  -3   1  752.97   23.42
  -1  -3  -1  775.39   12.77
   1  -3   1  783.42   11.60
   1   3   1  700.53   13.21
  -1  -3  -1  710.35   26.40
  -1   3  -1  743.16   18.93
  -1   3  -1  733.60   13.92
   1   3   1  716.36   17.13
   1   3   1  713.01   11.56
   1   3   1  767.17   25.95
   1   3   1  752.02   12.16
   1   3   1  760.67   18.07
  -1  -3  -1  770.68   14.41
  -1   3  -1  688.73   21.02
  -1   3  -1  701.74   13.73
   1   3   2   15.89    2.70
   1   3   2   18.64    2.11
  -1   3  -2   21.84    4.73
  -1  -3  -2   15.80    2.08
  -1  -3  -2   22.26    4.49
   1  -3   2   20.45    4.04
   1  -3   2   15.77    1.61
   1   3   2   15.14    2.21
  -1   3  -2   23.01    3.36
   1   3   2   16.08    1.90
   1   3   2   16.40    2.82
  -1   3  -2   14.05    2.01
   1   3   2   14.68    1.98
  -1  -3  -2   19.45    4.57
   1   3   2   20.69    4.39
   1  -3   2   18.36    5.36
   1   3   2   17.66    2.75
  -1  -3  -2   16.05    2.19
  -1   3  -2   14.49    2.93
  -1   3  -2   14.55    2.28
  -1   3  -3 1044.69   32.80
   1   3   3 1101.60   16.85
   1   3   3 1035.14   18.58
  -1  -3  -3 1219.63   30.80
   1  -3   3 1080.51   12.57
   1  -3   3 1174.44   37.93
  -1   3  -3 1067.69   10.01
  -1  -3  -3 1032.31   30.66
  -1   3  -3 1109.92   22.30
   1   3   3 1005.94   15.21
   1   3   3 1057.51   21.63
  -1   3  -3 1030.34   16.39
   1   3   3 1131.70   29.65
   1   3   3 1078.98   17.82
  -1  -3  -3 1086.40   17.34
   1   3   3 1017.69    8.45
   1   3   3 1073.69   19.89
  -1   3  -3 1009.17   19.15
   1   3   3 1028.10    9.93
   1   3   4   88.32    2.95
   1  -3   4   93.16    4.05
   1   3   4   63.40    4.12
   1  -3   4   76.91    3.39
  -1   3  -4   63.75    8.78
  -1  -3  -4   51.97    6.84
   1   3   4   78.39    4.82
  -1  -3  -4   83.01    5.31
  -1   3  -4   49.85    4.82
  -1  -3  -4   59.46    7.32
  -1   3  -4   94.16    5.33
   1  -3   4   59.64    8.67
   1   3   4   74.12    4.36
   1   3   4   80.67    6.25
  -1  -3  -4   83.71    5.49
   1   3   4   54.56    6.29
   1   3   4   88.69    5.65
  -1  -3  -4   61.94    4.37
  -1   3  -4   58.47    5.11
   1   3   5   46.30    3.20
  -1   3  -5   43.65    6.93
   1   3   5   52.45    2.75
   1  -3   5   50.74    3.33
   1   3   5   49.05    4.01
   1  -3   5   47.53    2.66
  -1  -3  -5   52.30    4.39
  -1  -3  -5   49.00    6.49
  -1  -3  -5   50.32    6.39
  -1   3  -5   46.28    4.44
  -1   3  -5   51.66    3.85
   1  -3   5   49.77    7.95
   1   3   5   54.88    3.89
   1   3   5   48.10    4.90
  -1   3  -5   53.77    2.87
  -1  -3  -5   57.55    4.71
   1   3   5   52.34    4.46
   1   3   5   47.30    5.54
  -1   3  -5   42.56    4.54
  -1  -3  -5   46.54    3.85
  -1   3  -6   69.14    4.69
   1   3   6   73.15    3.82
  -1   3  -6   73.21   10.13
   1  -3   6   78.82    4.62
   1   3   6   59.43    3.49
  -1  -3  -6   64.50    7.89
   1   3   6   66.69    5.09
  -1  -3  -6   74.06    5.59
   1  -3   6   62.85    3.22
  -1  -3  -6   59.33    6.95
   1  -3   6   73.97   10.01
  -1   3  -6   56.26    5.13
  -1   3  -6   67.54    4.28
   1  -3   6   53.86    5.24
   1   3   6   65.61    5.96
   1   3   6   64.84    4.40
  -1   3  -6   70.13    3.38
   1   3   6   76.18    5.93
   1   3   6   58.40    6.35
  -1  -3  -6   76.08    5.66
   1   3   6   56.81    2.86
  -1   3  -6   61.38    6.02
  -1  -3  -6   56.06    4.48
  -1   3  -7    2.11    1.20
   1   3   7    1.42    0.73
   1  -3   7    1.73    1.03
  -1  -3  -7    3.39    1.65
   1  -3   7    1.21    0.71
  -1  -3  -7    2.67    1.47
  -1  -3  -7    0.06    0.75
   1  -3   7    0.83    1.00
   1  -3   7    1.45    1.27
  -1   3  -7    1.54    0.81
  -1   3  -7    1.63    1.17
   1   3   7    5.02    1.89
  -1   3  -7    1.54    0.67
   1  -3   7    0.37    1.96
  -1  -3  -7   -0.20    1.03
   1   3   7    0.34    0.67
   1   3   7    1.52    0.44
   1  -3   8    2.00    0.63
   1   3   8    2.53    1.03
  -1   3  -8    1.38    0.61
  -1  -3  -8    0.30    1.04
  -1  -3  -8    1.48    0.87
   1  -3   8    3.19    0.92
  -1  -3  -8   -1.14    1.19
   1  -3   8    0.45    1.17
  -1   3  -8    4.63    1.93
  -1   3  -8    2.18    0.71
   1   3   8    0.87    0.78
   1  -3   8    5.29    2.92
  -1  -3  -8    2.07    1.46
   1   3   8    2.01    1.18
  -1  -3  -8   -1.62    2.93
   1   3   8    2.74    0.63
  -1   3  -9  125.39    7.30
  -1  -3  -9  111.43    7.81
  -1   3  -9  116.29    6.58
   1   3   9  118.96    5.93
  -1  -3  -9  141.67   12.35
   1  -3   9  113.75    4.94
  -1  -3  -9  122.48    7.95
   1  -3   9  119.42   11.83
  -1   3  -9  113.67    6.96
  -1  -3  -9  107.81    7.98
   1   3   9  117.13    8.38
  -1   3  -9  111.72    4.69
  -1  -3  -9   95.87   14.68
   1   3   9  115.50    8.03
   1   3   9  102.76    3.52
  -1   3 -10   12.27    2.31
  -1  -3 -10    8.03    2.19
  -1   3 -10    7.69    2.02
   1   3  10   12.65    2.25
  -1  -3 -10    8.61    2.16
   1  -3  10   11.34    1.78
   1  -3  10    6.21    2.86
  -1  -3 -10    5.33    3.31
  -1   3 -10   10.81    2.41
   1   3  10    6.75    2.10
  -1  -3 -10    2.52    3.26
   1   3  10   11.36    2.71
  -1  -3 -10    7.17    2.13
   1   3  10    8.64    1.10
  -1   3 -11  362.74   13.65
  -1  -3 -11  345.79   14.23
  -1  -3 -11  378.29   14.81
   1  -3  11  369.35    9.69
  -1  -3 -11  396.24   22.51
   1  -3  11  291.79   20.05
  -1   3 -11  347.64   12.20
  -1  -3 -11  298.34   11.41
  -1   3 -11  372.45   12.38
   1   3  11  379.43   15.67
  -1  -3 -11  289.35   29.58
   1   3  11  361.77   15.31
   1   3  11  326.32    6.55
  -1   3 -12   43.50    4.66
   1   3  12   47.64    5.83
  -1  -3 -12   41.79    5.23
  -1  -3 -12   59.24    9.58
   1  -3  12   43.81    8.44
  -1  -3 -12   48.91   13.23
   1   3  12   39.06    5.61
  -1   3 -12   51.32    5.60
   1   3  13   15.24    3.33
  -1  -3 -13   11.91    3.05
  -1  -3 -13   10.68    3.92
   1  -3  13    8.09    3.68
   1   3  13   20.52    3.96
  -1  -3 -13   10.91    5.02
  -1  -3 -13   11.11    3.01
  -1   3 -13   13.16    3.08
  -1   3 -13   19.73    3.04
  -1   3 -14   32.19    4.11
   1   3  14   22.72    4.07
  -1  -3 -14   18.59    5.50
   1  -3  14   13.21    5.25
  -1  -3 -14   25.24    4.21
   1   3  14   29.17    4.89
  -1  -3 -14   22.00   11.16
  -1  -3 -14   24.55    5.12
  -1   3 -14   26.59    4.13
  -1  -3 -15  181.97   29.48
   1   3  15  198.28   12.55
  -1   3 -15  216.68   10.61
   1   3  15  220.08   13.05
   1  -3  15  130.68   15.31
  -1  -3 -15  231.76   20.00
  -1  -3 -15  198.91   11.76
  -1  -3 -16   32.64   12.44
   1   3  16   27.09    4.93
  -1   3 -16   27.07    4.15
   1   3  16   29.82    5.07
  -1  -3 -16   35.70    5.28
  -1  -3 -16   40.84    8.54
   1  -3  16   26.12    7.32
  -1  -3 -17   51.93   14.66
   1   3  17   65.81    7.50
  -1   3 -17   70.53    6.53
   1   3  17   74.98    7.93
   1  -3  17   44.75    9.41
  -1  -3 -17   67.79   11.49
  -1  -3 -17   72.44    7.48
  -1  -3 -18   12.33   11.76
   1   3  18    1.00    1.64
   1   3  18   -2.12    2.20
   1  -3  18    0.27    3.40
  -1  -3 -18   -3.61    2.89
  -1   4  16    8.29    2.67
  -1  -4  16   18.85    8.09
   1  -4 -16    6.18    2.30
  -1  -4  16    4.13    2.06
   1  -4 -16   12.85    3.74
   1  -4 -16   -0.71    4.94
  -1   4  16   16.18    3.76
   1   4 -16    8.19    4.20
  -1   4  15    5.88    2.65
   1  -4 -15    7.08    2.56
  -1  -4  15    8.83    4.02
   1  -4 -15    4.19    3.27
  -1   4  15    5.26    2.25
   1  -4 -15    2.62    4.62
   1  -4 -15    2.31    1.77
   1   4 -14    9.37    2.64
  -1   4  14   11.74    3.27
  -1  -4  14    4.04    1.74
   1  -4 -14   19.15    5.26
   1  -4 -14   13.12    3.19
  -1   4  14   10.18    2.92
   1  -4 -14    4.63    4.66
   1  -4 -14   10.92    3.43
   1   4 -13   24.49    7.30
   1   4 -13   16.93    3.23
  -1  -4  13   14.67    4.83
   1  -4 -13   21.46    4.04
   1  -4 -13   19.88    5.28
  -1   4  13   15.76    3.43
  -1   4  13   14.23    3.31
   1  -4 -13   11.95    3.33
   1  -4 -13   16.13    3.60
   1   4 -12   15.31    3.06
   1   4 -12   13.19    5.78
   1  -4 -12   15.99    4.73
  -1  -4  12   12.56    4.72
   1  -4 -12   16.14    3.22
   1   4 -12    9.26    1.99
  -1   4  12   12.76    3.31
   1  -4 -12   11.66    3.23
  -1   4  12   13.13    3.19
   1  -4 -12    9.60    2.65
   1   4 -11    1.76    1.05
   1   4 -11   10.74    5.50
   1  -4 -11    6.57    3.60
  -1  -4  11    1.24    2.24
   1  -4 -11    6.46    2.22
   1   4 -11    1.48    1.04
  -1   4  11    2.50    0.96
  -1   4  11    3.24    1.51
   1  -4 -11    6.36    2.40
   1  -4 -11    4.16    2.08
   1   4 -10    5.98    4.05
   1   4 -10    8.54    2.01
   1  -4 -10   10.95    2.66
  -1  -4  10    5.08    2.90
   1  -4 -10   10.76    4.36
   1   4 -10    5.20    1.73
  -1   4  10    7.02    2.37
  -1   4  10    8.10    2.52
   1  -4 -10   12.03    3.77
   1  -4 -10    4.39    1.80
   1   4  -9   28.91    7.17
   1   4  -9   33.34    3.54
   1  -4  -9   35.95    4.46
   1  -4  -9   37.08    6.43
  -1  -4   9   30.30    5.72
   1   4  -9   32.72    3.81
   1   4  -9   33.01    2.52
  -1   4   9   39.80    4.78
   1  -4  -9   32.54    5.96
  -1   4   9   29.87    3.90
   1  -4  -9   31.12    4.37
  -1   4   9   28.10    2.37
   1   4  -8   46.89    9.07
  -1   4   8   48.50    3.72
   1  -4  -8   55.83    5.45
   1  -4  -8   44.36    7.49
  -1  -4   8   33.91    6.45
   1  -4  -8   49.12    7.67
   1   4  -8   40.53    4.40
  -1   4   8   60.07    5.74
   1   4  -8   53.51    3.13
  -1   4   8   62.72    5.52
  -1   4   8   41.79    3.07
   1  -4  -8   40.07    4.88
   1   4  -7   29.37    2.40
   1   4  -7   34.28    7.18
  -1   4   7   31.38    3.20
   1  -4  -7   42.59    4.51
  -1  -4   7   35.13    6.04
   1   4  -7   31.04    3.78
  -1   4   7   32.89    4.14
  -1   4   7   31.28    3.68
   1  -4  -7   26.66    5.88
   1  -4  -7   32.80    4.10
   1   4  -6    2.60    2.23
  -1   4   6    4.36    1.22
  -1  -4   6    3.79    2.16
   1  -4  -6    3.37    1.77
   1   4  -6    5.83    1.83
  -1   4   6    4.65    2.43
  -1   4   6    4.91    1.61
   1   4  -6    4.59    1.53
   1  -4  -6    3.45    2.73
  -1   4   6    5.63    1.74
   1  -4  -6    2.37    2.02
   1  -4  -6    4.48    1.63
   1   4  -5  627.52   28.47
  -1   4   5  637.74   16.38
  -1  -4   5  714.36   26.83
   1  -4  -5  733.22   17.03
   1   4  -5  718.93   19.01
  -1   4   5  688.74   24.22
   1  -4  -5  657.07   29.28
  -1  -4   5  735.94   34.12
   1   4  -5  624.69   16.21
  -1   4   5  682.18   17.43
   1  -4  -5  724.33   35.79
   1  -4  -5  718.77   16.56
  -1   4   5  689.77   14.83
   1  -4  -5  682.15   18.08
  -1   4   4  103.89    7.27
   1   4  -4  111.31   11.79
   1  -4  -4   99.75    6.17
  -1  -4   4  121.77   11.36
   1  -4  -4  114.98   12.79
  -1   4   4  119.84   10.11
   1   4  -4  117.92    7.98
   1   4  -4   82.54    6.01
  -1   4   4   98.98    6.63
   1  -4  -4  119.01   14.40
  -1   4   4  116.06    8.34
   1  -4  -4  101.78    7.21
   1   4  -3  182.71   14.04
  -1   4   3  193.44   10.46
   1  -4  -3  228.66    8.60
   1   4  -3  197.37   10.52
  -1   4   3  202.23   12.59
   1  -4  -3  199.54   16.89
   1   4  -3  185.16    4.11
  -1   4   3  204.24    8.89
  -1   4   3  209.23    7.68
   1   4  -3  214.95    5.89
   1   4  -3  207.74    9.34
   1  -4  -3  200.35   17.65
  -1   4   3  184.99    6.78
   1  -4  -3  207.77    9.96
  -1   4   2   84.65    7.54
   1   4  -2   88.75    9.44
   1  -4  -2  105.03    5.73
   1   4  -2   96.09    7.67
  -1  -4   2   99.09   12.44
  -1   4   2   97.10    8.76
   1  -4  -2   92.98   11.76
   1   4  -2   81.97    3.85
  -1   4   2   86.43    5.78
   1   4  -2   90.67    3.97
  -1   4   2   84.90    4.86
   1   4  -2   91.25    6.37
   1  -4  -2  102.10   13.05
   1  -4  -2   86.17    6.60
  -1   4   2   79.96    5.49
   1   4  -1    0.76    0.59
  -1   4   1   -2.98    1.86
  -1   4   1    0.74    0.61
   1   4  -1    0.85    1.24
  -1  -4   1   -0.55    0.55
   1   4  -1   -1.17    0.99
  -1   4   1   -0.30    1.55
   1   4  -1   -0.38    0.63
  -1   4   1    1.02    0.93
   1   4  -1   -1.26    1.34
   1  -4  -1   -1.07    1.90
   1  -4  -1   -1.06    1.89
  -1  -4   1   -2.45    3.18
  -1   4   1    0.89    1.25
  -1  -4   0   94.91   11.74
   1  -4   0   92.67   12.05
  -1   4   0   77.04    4.31
   1   4   0   77.55    4.62
  -1   4   0   76.45    7.35
   1   4   0   87.38    7.76
   1   4   0   82.78    4.15
  -1   4   0   87.28    5.48
   1   4   0   88.69    6.46
  -1   4   0   79.67    4.54
   1  -4   0   80.06    9.24
  -1  -4   0   82.30    3.95
   1  -4   0   79.85    4.26
   1   4   0   86.28    8.10
  -1   4   0   77.85    8.55
  -1   4  -1   18.84    4.47
   1   4   1   17.45    3.41
   1  -4   1   18.96    4.62
  -1  -4  -1   23.32    2.35
   1  -4   1   21.36    1.96
  -1   4  -1   22.54    2.24
   1   4   1   23.42    4.16
   1   4   1   21.23    2.61
  -1   4  -1   21.03    3.55
   1   4   1   18.70    2.02
   1   4   1   25.42    3.57
  -1   4  -1   20.91    2.52
  -1   4  -1   19.55    2.27
   1   4   1   19.80    1.88
   1  -4   1   15.03    4.91
  -1  -4  -1   23.25    5.74
   1   4   1   18.49    3.06
   1   4   1   18.70    2.60
   1   4   2   15.23    2.92
  -1   4  -2   12.26    1.66
  -1   4  -2   11.93    3.91
   1  -4   2    8.45    3.08
   1  -4   2   18.53    1.67
  -1   4  -2   17.18    1.62
   1   4   2   16.90    2.44
  -1   4  -2   13.27    3.11
   1   4   2   13.16    3.62
  -1   4  -2   20.56    2.52
   1   4   2   20.46    2.28
   1   4   2   20.80    3.36
   1   4   2   20.06    2.21
  -1  -4  -2   13.75    4.34
   1   4   2   13.66    1.93
   1   4   2   21.35    1.93
   1   4   2   15.26    2.89
  -1   4  -2   13.92    1.99
   1   4   3  170.53    8.47
  -1   4  -3  169.82   14.30
  -1  -4  -3  205.06    8.09
   1  -4   3  184.70    4.27
  -1   4  -3  136.70    2.69
  -1   4  -3  178.06   10.04
  -1  -4  -3  173.92   14.60
  -1   4  -3  132.00    2.67
   1   4   3  186.04   12.13
   1   4   3  168.67    6.59
   1   4   3  184.00    9.53
  -1   4  -3  182.77    7.13
   1   4   3  188.15    7.35
  -1   4  -3  165.66    7.56
   1   4   3  172.72    8.46
   1   4   3  171.42    3.51
  -1  -4  -3  179.32    7.62
   1   4   3  161.07    3.79
  -1   4  -4   93.09   11.24
   1   4   4   85.88    5.56
  -1  -4  -4   95.96    6.09
   1  -4   4   63.02    1.96
   1  -4   4   69.93    2.05
  -1  -4  -4   97.80   11.15
   1  -4   4  121.29   14.02
  -1   4  -4  110.73    8.04
   1   4   4   90.26    6.99
  -1   4  -4   81.11    4.86
   1   4   4   80.22    5.34
  -1  -4  -4   84.04    5.68
  -1   4  -4   88.91    6.14
   1   4   5   65.45    4.23
  -1   4  -5   71.95   10.05
  -1  -4  -5   77.60    5.65
  -1  -4  -5   58.99    7.94
  -1  -4  -5   61.70    8.60
   1  -4   5   75.61   11.01
  -1   4  -5   56.70    5.44
  -1   4  -5   82.53    4.71
   1   4   5   75.38    6.43
   1   4   5   85.04    5.72
  -1  -4  -5   63.19    4.88
   1   4   6   27.12    2.57
  -1   4  -6   34.25    7.09
   1  -4   6   21.24    5.32
  -1  -4  -6   21.03    5.18
  -1  -4  -6   39.29    4.35
  -1   4  -6   23.78    3.77
   1   4   6   37.04    4.68
  -1   4  -6   44.35    3.48
  -1  -4  -6   27.90    5.57
   1  -4   6   35.61    7.97
   1   4   6   42.20    4.41
  -1  -4  -6   29.13    3.54
  -1   4  -7   75.39   10.90
   1   4   7   79.48    4.07
  -1  -4  -7   74.10    9.35
   1  -4   7   68.95    9.25
  -1  -4  -7   92.93    6.68
  -1  -4  -7   76.99    8.67
  -1   4  -7   79.66    6.34
   1  -4   7   97.57   12.92
  -1   4  -7   94.82    5.18
   1   4   7   84.09    6.94
  -1  -4  -7   72.36   12.46
   1   4   7   99.76    7.00
   1   4   7   76.86    3.09
  -1  -4  -7   78.34    5.89
  -1   4  -8  154.07   16.13
  -1   4  -8  123.53    6.50
  -1  -4  -8  187.09   15.31
   1  -4   8  160.86   14.64
  -1  -4  -8  147.94    8.95
  -1   4  -8  143.18    8.47
  -1  -4  -8  152.87   12.23
   1   4   8  136.79    9.42
   1  -4   8   67.76   10.37
   1   4   8  136.05    8.77
  -1  -4  -8  143.24   18.89
  -1  -4  -8  127.08    8.07
  -1   4  -9  153.42   16.31
  -1  -4  -9  175.80   14.89
   1  -4   9  151.38   13.95
  -1  -4  -9  188.58   10.21
  -1   4  -9  159.17    8.75
  -1  -4  -9  156.51   11.51
   1   4   9  183.21   10.89
  -1   4  -9  180.69    7.75
   1  -4   9  196.23   17.85
  -1  -4  -9  138.34   18.74
   1   4   9  180.88   10.21
  -1  -4  -9  152.48    9.07
  -1   4 -10    5.99    1.57
  -1   4 -10    5.07    2.40
  -1  -4 -10    7.11    3.02
   1  -4  10    9.77    4.06
  -1  -4 -10    7.07    2.55
  -1   4 -10    4.73    1.55
   1  -4  10    4.89    2.52
   1   4  10    8.78    2.98
  -1  -4 -10    1.57    4.45
  -1  -4 -10    5.91    2.52
   1   4  10    4.07    1.57
  -1  -4 -10    6.64    2.11
  -1   4 -11   97.13   13.16
  -1  -4 -11  124.71    8.76
   1  -4  11  109.77   12.83
  -1  -4 -11  126.18   13.31
  -1   4 -11   93.40    6.45
   1   4  11  113.14    8.88
   1  -4  11   78.31   12.70
   1   4  11   95.50    7.99
  -1  -4 -11  106.55   17.96
  -1  -4 -11  104.78    8.45
  -1   4 -12   75.13   12.08
  -1  -4 -12   59.17    9.62
   1  -4  12   52.93    9.53
  -1  -4 -12   73.39    7.06
  -1   4 -12   68.16    5.44
   1   4  12   75.74    7.63
   1  -4  12  103.70   15.48
  -1  -4 -12   48.68   12.41
   1   4  12   81.87    7.67
  -1  -4 -12   46.24    5.98
  -1   4 -13    0.27    3.33
   1  -4  13   -2.08    4.56
   1   4  13   -0.63    1.18
  -1  -4 -13    1.54    1.46
   1  -4  13    3.74    2.25
  -1  -4 -13    1.98    2.73
  -1  -4 -13   -3.73    4.66
   1   4  13    0.63    1.38
  -1  -4 -13   -1.19    1.71
  -1  -4 -14   43.38    5.70
   1  -4  14   33.92    8.30
  -1  -4 -14   30.17    7.29
   1   4  14   53.21    6.79
  -1  -4 -14   27.09    8.86
  -1   4 -14   37.37    9.00
   1  -4  14   59.85   12.93
   1   4  14   58.18    6.89
   1  -4  15    9.23    4.18
  -1  -4 -15   20.41    6.76
  -1  -4 -15   13.80    3.42
   1   4  15   16.68    3.78
   1  -4  15   10.46    5.13
  -1  -4 -15   15.16   10.31
   1   4  15   15.52    3.76
  -1   4 -15   15.05    5.94
  -1   5  12   45.25    7.61
  -1   5  12   39.68    5.42
  -1  -5  12   42.92    8.28
   1  -5 -12   41.42    5.45
   1   5 -12   31.64    8.57
   1  -5 -11  120.52   11.28
  -1   5  11  109.27   11.25
  -1   5  11  147.80    9.80
  -1  -5  11  115.12   12.74
   1  -5 -11  159.11    9.96
   1   5 -11  121.29   15.51
   1  -5 -10   41.34    7.37
  -1   5  10   35.92    6.68
  -1   5  10   38.95    5.01
   1  -5 -10   44.13    5.35
  -1  -5  10   47.08    8.07
   1   5 -10   44.48    9.23
  -1  -5   9    6.31    3.56
   1  -5  -9    4.11    1.40
  -1   5   9    4.53    2.12
  -1   5   9    1.50    1.20
   1  -5  -9    1.27    2.50
   1   5  -9   -3.45    4.34
   1  -5  -8   35.86    4.42
  -1  -5   8   25.08    6.06
   1   5  -8   23.96    3.64
  -1   5   8   23.28    5.41
  -1   5   8   36.91    4.63
   1  -5  -8   27.18    5.55
   1   5  -8   25.08    7.34
   1  -5  -7   25.10    3.62
  -1  -5   7   15.79    4.80
  -1   5   7   19.92    4.78
   1   5  -7   14.82    3.00
  -1   5   7   23.66    3.77
   1  -5  -7   15.22    4.12
   1   5  -7   18.60    6.67
  -1  -5   6    5.08    2.73
   1  -5  -6    7.33    1.83
   1   5  -6    6.11    2.13
  -1   5   6    9.05    3.26
  -1   5   6    9.42    2.61
   1  -5  -6   14.23    5.50
   1  -5  -6    9.80    4.88
   1   5  -6   11.69    4.40
  -1   5   6    7.45    1.97
   1  -5  -5   14.26    2.59
  -1  -5   5    6.60    3.37
   1   5  -5    4.13    1.56
  -1   5   5    8.43    3.07
  -1   5   5   11.88    2.36
   1  -5  -5   11.77    5.37
   1  -5  -5    8.26    3.86
  -1   5   5    9.33    2.26
   1   5  -5   10.26    3.43
   1  -5  -4   29.44    3.41
  -1   5   4   34.19    5.62
   1   5  -4   36.98    4.97
  -1   5   4   26.45    3.58
   1  -5  -4   35.14    8.08
   1  -5  -4   40.76    8.96
   1   5  -4   34.72    6.61
  -1   5   4   27.51    4.00
   1  -5  -3   28.05    3.05
   1   5  -3   21.40    3.88
  -1   5   3   19.82    4.35
  -1   5   3   29.44    3.53
   1  -5  -3   27.75    7.08
   1  -5  -3   22.76    6.55
   1   5  -3   18.40    4.78
  -1   5   3   24.37    3.77
   1  -5  -2   32.29    3.04
  -1   5   2   25.63    4.96
   1   5  -2   26.32    4.37
   1   5  -2   31.81    3.86
  -1   5   2   36.62    3.78
   1  -5  -2   32.78    8.23
  -1  -5   2   33.13    8.08
   1   5  -2   30.64    5.60
  -1   5   2   28.09    4.59
  -1   5   1    2.82    1.81
   1   5  -1    4.62    2.05
  -1   5   1    2.78    1.21
   1   5  -1    3.25    1.11
  -1  -5   1    3.57    2.61
   1  -5  -1    0.79    2.17
  -1   5   1    1.82    1.46
   1   5  -1    4.07    1.76
   1   5   0   50.67    6.22
  -1  -5   0   55.78    9.91
  -1   5   0   53.54    6.75
   1  -5   0   56.05   10.51
   1   5   0   40.83    4.58
   1   5   0   48.92    6.24
  -1   5   0   44.94    6.32
  -1  -5  -1   69.70   10.93
   1  -5   1   71.83   11.87
   1   5   1   65.91    7.25
  -1   5  -1   61.48    6.68
   1   5   1   64.25    5.52
   1   5   1   62.10    6.23
  -1   5  -1   61.70    7.80
   1  -5   2   24.86    6.13
   1   5   2   27.87    5.25
  -1   5  -2   24.82    4.41
   1   5   2   19.33    3.22
  -1  -5  -2   22.60    6.61
   1  -5   2   34.65    8.56
  -1   5  -2   19.63    4.84
   1   5   2   21.93    3.54
  -1   5  -3  266.30   13.63
  -1  -5  -3  246.86   19.71
   1   5   3  244.39   14.99
   1   5   3  241.26   11.24
  -1  -5  -3  252.79    8.89
  -1   5  -3  227.93   16.97
   1   5   3  227.27   10.14
  -1  -5  -4   15.39    2.50
   1   5   4   13.78    4.05
  -1   5  -4    6.05    2.43
   1   5   4   14.39    2.72
  -1  -5  -4   18.40    5.18
  -1   5  -4   14.87    4.43
  -1  -5  -5    2.65    1.27
  -1   5  -5    5.21    1.96
   1   5   5   -1.42    2.30
   1   5   5    4.06    1.98
   1  -5   5    2.33    2.90
  -1  -5  -5    2.41    1.66
  -1   5  -5    1.28    2.33
   1  -5   6   34.43    7.20
  -1  -5  -6   55.82    5.14
  -1  -5  -6   53.96    8.52
  -1   5  -6   42.35    5.20
   1   5   6   35.97    6.24
   1   5   6   61.18    6.17
  -1  -5  -6   36.35    9.87
  -1   5  -6   41.46    8.09
   1  -5   7    1.17    1.61
  -1  -5  -7    0.21    1.28
   1   5   7    3.83    2.71
  -1   5  -7   -0.56    1.14
   1   5   7    0.09    1.38
  -1  -5  -7    4.63    2.98
  -1  -5  -7   -0.36    3.51
  -1   5  -7    4.43    2.92
   1  -5   8   15.70    5.35
  -1  -5  -8   20.71    3.60
   1   5   8   11.29    3.19
  -1   5  -8   14.88    2.98
  -1  -5  -8   21.25    8.98
  -1   5  -8   15.54    5.31
   1   5   8   23.10    4.02
   1  -5   9   59.57    9.60
  -1  -5  -9   71.98    6.44
  -1  -5  -9   64.23   13.57
  -1   5  -9   60.54   10.49
   1   5   9   59.48    6.31
  -1  -5 -10    3.99    1.61
   1  -5  10    2.83    2.09
  -1  -5 -10    0.44    3.83
  -1   5 -10    2.25    2.21
   1   5  10    2.61    1.31
   1  -5  11   36.07    7.73
  -1  -5 -11   49.38    5.75
   1   5  11   49.02    6.12
  -1  -5 -11   47.63   13.79
  -1   5 -11   41.85    9.08
   2   0 -22  351.62   19.67
  -2   0  22  268.34   16.99
   2   0 -22  254.89   15.27
  -2   0  22  222.93   13.41
   2   0 -22  221.27   13.14
  -2   0  22  243.34   15.22
   2   0 -21    1.99    2.23
   2   0 -21    1.27    2.66
  -2   0  21    1.92    1.97
   2   0 -21    1.44    1.47
  -2   0  21    1.88    1.82
  -2   0  21    1.78    2.35
   2   0 -20  196.23   14.84
  -2   0  20  141.85   12.05
   2   0 -20  131.40   10.61
  -2   0  20  111.54    9.29
  -2   0  20  128.55   10.78
   2   0 -20   92.05    8.31
   2   0 -19    0.46    1.54
   2   0 -19   -1.39    2.40
   2   0 -19    1.16    1.37
  -2   0  19    1.85    1.68
   2   0 -19    1.40    1.91
  -2   0  19    0.41    1.52
  -2   0  19   -0.67    1.91
   2   0 -18  344.30   19.42
   2   0 -18  212.39   11.81
  -2   0  18  260.27   15.88
  -2   0  18  237.29   13.89
   2   0 -18  233.62   13.42
  -2   0  18  214.75   12.26
   2   0 -18  196.94   11.94
  -2   0  18  233.90   14.41
   2   0 -17    0.62    1.55
  -2   0  17    0.65    1.34
   2   0 -17   -1.13    0.92
   2   0 -17    2.51    1.98
  -2   0  17   -0.19    1.07
  -2   0  17    0.72    1.63
  -2   0  16   40.67    5.30
   2   0 -16   39.14    5.19
   2   0 -16   39.73    6.75
   2   0 -16   36.48    4.73
  -2   0  16   41.99    5.12
  -2   0  16   40.00    5.70
   2   0 -15    2.90    2.00
   2   0 -15    2.16    1.65
   2   0 -15   -0.16    1.73
  -2   0  15    1.91    1.63
  -2   0  15    1.15    0.88
  -2   0  15   -0.33    1.56
   2   0 -14 1201.61   36.74
   2   0 -14  660.81   18.36
  -2   0  14  551.21   15.05
  -2   0  14  708.22   21.20
   2   0 -14  674.78   19.99
  -2   0  14  621.02   18.55
  -2   0  14  722.36   22.74
   2   0 -13    0.23    0.97
  -2   0  13    0.16    1.34
   2   0 -13    0.54    0.92
   2   0 -13   -0.32    1.71
  -2   0  13    0.56    1.13
   2   0 -13    0.96    1.06
  -2   0  13    4.23    1.76
   2   0 -12  871.44   20.67
  -2   0  12  842.09   21.15
   2   0 -12 1731.53   46.10
  -2   0  12  786.60   16.93
   2   0 -12  830.15   19.19
  -2   0  12  802.92   19.35
   2   0 -12  842.61   19.83
  -2   0  12  930.67   23.69
   2   0 -11    0.50    0.93
  -2   0  11   -0.26    0.69
  -2   0  11    1.47    1.04
   2   0 -11    0.15    0.64
  -2   0  11    0.57    0.55
   2   0 -11    1.08    0.78
   2   0 -11   -4.54    3.99
   2   0 -11    0.88    0.73
  -2   0  11    0.88    0.52
  -2   0  11    1.08    0.85
   2   0 -11   -0.41    0.62
  -2   0  10 2403.25   28.65
   2   0 -10 2491.46   28.62
   2   0 -10 2519.65   31.38
  -2   0  10 2391.82   27.02
   2   0 -10 2510.97   29.81
  -2   0  10 2284.37   26.49
  -2   0  10 2398.55   29.99
   2   0 -10 2434.44   27.29
   2   0 -10 2482.34   30.93
  -2   0  10 2728.26   36.08
  -2   0   9   -0.09    0.40
   2   0  -9   -0.10    0.60
   2   0  -9    0.71    0.45
  -2   0   9    0.93    0.53
   2   0  -9    0.62    0.42
   2   0  -9    0.40    0.47
  -2   0   9    0.70    0.38
   2   0  -9   -0.92    0.93
  -2   0   9   -0.06    0.49
  -2   0   8 1558.43   20.56
  -2   0   8 1524.89   19.30
   2   0  -8 1618.45   21.99
   2   0  -8 1476.74   19.90
  -2   0   8 1442.73   18.89
   2   0  -8 1612.50   21.01
   2   0  -8 1681.91   21.11
   2   0  -8 1567.68   21.98
  -2   0   8 1794.20   25.94
  -2   0   7    0.60    0.44
  -2   0   7   -0.33    0.57
   2   0  -7    1.27    0.68
   2   0  -7    0.73    0.48
  -2   0   7    0.21    0.57
   2   0  -7   -0.20    0.42
   2   0  -7    0.28    0.34
   2   0  -7    0.52    0.61
  -2   0   7    0.44    0.59
  -2   0   6  307.65    7.88
   2   0  -6  317.53    8.14
   2   0  -6  311.83    7.98
   2   0  -6  311.22    7.77
   2   0  -6  322.56    7.76
  -2   0   6  333.29    9.14
   2   0  -5    0.16    0.27
  -2   0   5    0.02    0.33
  -2   0   5    0.92    0.56
   2   0  -5    3.14    0.79
   2   0  -5    0.29    0.28
  -2   0   5    0.20    0.28
  -2   0   4  487.34    8.01
   2   0  -4  498.51    7.86
  -2   0   4  514.81    8.75
   2   0  -4  478.90    7.54
   2   0  -4  505.20    7.94
  -2   0   4  508.80    8.73
   2   0  -3    0.10    0.12
  -2   0   3    0.03    0.21
   2   0  -3    0.24    0.20
   2   0  -3    0.13    0.23
  -2   0   3    1.02    0.38
  -2   0   2  995.52    9.01
   2   0  -2 1002.38    7.29
   2   0  -2  963.74    8.99
   2   0  -2  977.22    8.89
   2   0  -2  957.34    9.09
   2   0  -1    0.30    0.16
  -2   0   1    0.15    0.11
   2   0  -1    0.06    0.17
   2   0  -1   -0.04    0.09
   2   0  -1    0.07    0.11
  -2   0   0  109.86    3.47
  -2   0   0   76.43    3.51
   2   0   0   75.27    2.85
   2   0   0   73.50    3.12
   2   0   0   72.82    2.79
  -2   0  -1    0.04    0.15
  -2   0  -1    0.19    0.20
   2   0   2   54.51    2.89
   2   0   2   55.09    2.93
  -2   0  -2   63.82    3.34
  -2   0  -2   60.04    2.87
   2   0   2   59.84    2.58
  -2   0  -2   57.56    2.94
  -2   0  -2   44.72    2.96
   2   0   3   -0.08    0.41
  -2   0  -3   -0.48    0.38
  -2   0  -3    0.19    0.24
  -2   0  -3   -0.08    0.23
   2   0   3    0.14    0.19
  -2   0  -3   -0.03    0.48
  -2   0  -3    0.17    0.32
   2   0   4 2992.19   25.87
  -2   0  -4 3065.00   29.25
  -2   0  -4 3234.96   25.93
  -2   0  -4 3044.38   25.02
  -2   0  -4 2857.08   19.42
  -2   0  -4 2934.49   28.28
   2   0   4 3131.74   29.88
   2   0   5    0.47    0.29
  -2   0  -5    0.09    0.35
   2   0   5    0.98    0.38
   2   0   5    0.04    0.52
  -2   0  -5    0.71    0.64
  -2   0  -5    0.17    0.31
  -2   0  -5    0.26    0.42
  -2   0  -5    0.18    0.58
   2   0   5    0.58    0.71
   2   0   6 3526.94   31.91
   2   0   6 3333.19   29.73
   2   0   6 3251.44   34.29
  -2   0  -6 2971.72   22.56
  -2   0  -6 3513.88   30.69
  -2   0  -6 3235.28   33.77
   2   0   6 3751.71   38.14
   2   0   6 3582.25   33.11
  -2   0  -6 3698.85   31.67
  -2   0  -6 3572.12   36.13
  -2   0  -7    0.29    0.71
   2   0   7    0.09    0.48
  -2   0  -7    0.34    0.66
   2   0   7   -0.72    0.63
  -2   0  -7    0.45    0.65
  -2   0  -7   -0.13    0.51
   2   0   7    0.10    0.59
   2   0   7    0.25    0.71
  -2   0  -7   -0.22    0.87
  -2   0  -8  234.60    9.68
   2   0   8  238.75    9.31
   2   0   8  244.21    9.28
   2   0   8  229.80    9.79
   2   0   8  231.44    8.63
  -2   0  -8  256.52    9.29
  -2   0  -8  262.54   11.11
   2   0   8  256.44   10.21
  -2   0  -8  245.22    8.94
   2   0   8  263.17   10.62
  -2   0  -8  207.92    6.48
   2   0   8  265.67   11.44
  -2   0  -8  216.70    9.41
   2   0   9   -0.54    0.67
  -2   0  -9   -1.26    0.94
  -2   0  -9    0.30    0.73
   2   0   9    0.22    0.94
   2   0   9    0.49    0.58
   2   0   9   -1.39    1.09
   2   0   9   -0.06    0.87
  -2   0  -9    1.38    0.74
  -2   0  -9    0.69    0.77
  -2   0  -9   -0.39    0.35
   2   0   9   -0.51    0.86
   2   0   9   -0.08    0.81
  -2   0  -9    1.27    0.66
  -2   0 -10   19.08    3.27
   2   0  10   19.32    2.65
   2   0  10   23.56    3.32
   2   0  10   23.94    3.64
  -2   0 -10   29.14    3.38
  -2   0 -10   32.14    4.28
  -2   0 -10   25.56    3.11
  -2   0 -10   19.89    2.09
   2   0  10   22.04    3.39
  -2   0 -10   18.90    3.06
   2   0  10   28.97    4.18
  -2   0 -11    1.05    0.85
   2   0  11    0.63    1.30
  -2   0 -11   -8.74    6.63
  -2   0 -11    1.10    0.69
   2   0  11   -0.07    0.60
  -2   0 -11   -0.13    0.85
   2   0  11    1.16    1.45
  -2   0 -12 1497.49   31.72
   2   0  12 1421.42   29.27
  -2   0 -12 3565.08   83.56
  -2   0 -12 1101.47   14.46
   2   0  12 1311.90   27.05
  -2   0 -12 1199.92   24.27
   2   0  12 1399.25   30.43
  -2   0 -13    8.03    4.77
   2   0  13    0.17    0.79
  -2   0 -13    0.47    0.39
  -2   0 -13   -0.10    1.11
   2   0  13    0.18    0.99
   2   0  14  579.04   19.10
  -2   0 -14 1107.44   40.92
  -2   0 -14  657.86   22.34
   2   0  14  649.26   20.98
  -2   0 -15   -0.43    3.06
   2   0  15    0.47    0.89
  -2   0 -15    0.11    1.67
   2   0  15   -0.10    1.37
   2   0  16  172.20   10.92
  -2   0 -16  344.38   22.12
   2   0  16  189.55   12.15
  -2   0 -16  200.03   12.94
  -2   0 -17    2.73    2.56
   2   0  17    0.31    1.60
  -2   0 -17    1.98    1.97
   2   0  17   -2.34    1.97
   2   0  18  110.62    9.19
  -2   0 -18  170.29   15.26
  -2   0 -18  116.39   10.20
   2   0  18  114.86    9.80
  -2   0 -19    3.47    2.89
   2   0  19    1.66    1.51
   2   0  19    0.77    1.46
  -2   0 -19   -3.44    2.76
  -2   0 -20   35.68    7.20
   2   0  20   19.10    4.86
   2   0  20   16.63    3.89
   2   0  20   14.40    3.58
  -2   0 -20   17.35    4.90
   2  -1 -22    7.45    4.19
   2   1 -22   12.46    3.74
  -2  -1  22   21.98    5.56
  -2  -1  22   23.67    8.14
   2   1 -22   14.39    3.47
  -2   1  22   13.55    3.37
  -2   1  22   17.64    4.21
   2  -1 -22   21.30    9.60
   2  -1 -22   14.18    3.71
   2   1 -22   15.60    3.69
   2  -1 -22   10.28    3.33
   2   1 -22   13.53    3.08
   2   1 -21   32.14    5.35
   2  -1 -21   30.76    4.89
   2  -1 -21   46.92    8.04
   2  -1 -21   35.44    5.33
   2   1 -21   48.49    7.29
  -2  -1  21   51.42    9.17
  -2  -1  21   56.60   11.62
   2   1 -21   37.26    5.41
  -2   1  21   34.98    5.78
   2  -1 -21   42.35    6.81
   2  -1 -21   42.83   12.34
  -2   1  21   37.32    5.63
   2  -1 -21   35.36    4.69
  -2   1  21   30.65    4.99
   2   1 -20    8.51    2.65
   2  -1 -20    9.26    2.68
   2  -1 -20    8.89    3.06
   2   1 -20    7.89    2.53
   2  -1 -20    0.36    2.92
   2  -1 -20    4.93    1.45
   2   1 -20    7.63    2.70
  -2  -1  20    8.90    3.43
  -2   1  20    7.36    3.20
  -2  -1  20    5.20    3.16
   2  -1 -20    6.91    1.96
  -2   1  20    6.67    2.39
   2  -1 -20    7.27    5.18
  -2   1  20   11.96    3.34
  -2  -1  20    6.46    3.60
   2   1 -19    4.28    2.13
   2   1 -19    6.29    2.70
   2  -1 -19    4.35    2.29
   2  -1 -19    6.32    2.58
   2  -1 -19    9.14    4.46
   2  -1 -19    4.93    2.36
   2   1 -19    4.77    1.54
  -2  -1  19    5.48    2.55
   2  -1 -19    5.24    1.97
  -2  -1  19   18.87    7.87
  -2   1  19    6.92    2.50
   2  -1 -19   -9.39   10.51
  -2   1  19    5.34    2.19
  -2  -1  19    5.23    3.31
  -2   1  19    3.69    1.73
   2  -1 -18  263.37   13.60
   2   1 -18  268.47   13.58
   2  -1 -18  254.45   13.18
   2  -1 -18  361.41   21.29
  -2  -1  18  396.93   22.72
   2  -1 -18  297.33   16.33
  -2  -1  18  505.80   34.87
   2   1 -18  291.54   14.03
  -2   1  18  268.93   14.19
  -2  -1  18  278.35   13.32
  -2   1  18  269.39   13.59
  -2  -1  18  294.90   18.30
   2  -1 -18  265.94   12.29
   2   1 -17   10.08    2.86
   2   1 -17    7.71    2.63
   2  -1 -17    7.57    2.50
   2  -1 -17   10.64    3.28
   2  -1 -17    8.93    2.68
   2  -1 -17   12.18    3.71
  -2  -1  17   11.46    4.06
  -2  -1  17   13.72    6.79
   2  -1 -17   13.32    2.86
   2  -1 -17    5.75    1.19
  -2  -1  17   10.15    2.84
  -2  -1  17    8.79    3.28
  -2   1  17   13.24    3.25
   2  -1 -16  742.95   21.80
   2   1 -16  713.64   21.18
   2  -1 -16  759.53   21.65
   2  -1 -16 1194.59   37.17
   2  -1 -16  601.99   13.36
  -2  -1  16  952.21   33.34
  -2  -1  16 1360.84   56.86
   2  -1 -16  841.98   25.88
   2   1 -16  785.34   21.20
   2  -1 -16  537.27   14.00
  -2  -1  16  742.15   20.45
  -2  -1  16  889.74   30.90
  -2   1  16  808.88   22.04
   2  -1 -16  700.93   19.01
   2   1 -15    5.34    1.69
   2  -1 -15    7.41    2.31
   2   1 -15    9.34    2.48
   2  -1 -15    7.05    2.75
   2  -1 -15    8.25    2.38
   2  -1 -15    3.94    2.67
  -2  -1  15   10.51    3.99
  -2  -1  15    8.65    4.45
  -2  -1  15    7.17    1.58
  -2  -1  15   10.36    4.77
   2  -1 -15   10.01    2.20
   2   1 -15    7.00    2.56
  -2  -1  15    8.99    2.55
  -2  -1  15    8.38    3.33
  -2   1  15    6.75    2.17
   2   1 -14  539.68   17.37
   2  -1 -14  548.18   17.51
   2  -1 -14  820.46   28.57
   2  -1 -14  567.47   17.72
   2   1 -14  569.17   16.53
  -2  -1  14  488.35   12.39
   2   1 -14  471.30   18.05
  -2  -1  14  735.40   33.07
  -2  -1  14  670.97   26.30
  -2  -1  14  877.82   44.13
   2   1 -14  566.64   16.84
   2  -1 -14  613.87   20.82
  -2  -1  14  546.10   16.45
  -2   1  14  580.60   17.29
   2  -1 -14  592.53   19.34
   2  -1 -14  529.96   15.37
  -2  -1  14  657.75   25.52
   2   1 -13   14.20    2.71
   2  -1 -13    9.58    2.47
   2  -1 -13   12.13    2.58
   2  -1 -13   14.58    3.17
   2   1 -13   14.55    2.67
   2  -1 -13   17.61    3.20
   2   1 -13   13.55    2.57
   2  -1 -13   14.35    3.94
  -2  -1  13   12.26    2.17
  -2  -1  13   23.06    4.66
  -2  -1  13   14.20    2.08
  -2  -1  13    8.30    3.33
  -2  -1  13   28.15    8.02
  -2   1  13   17.67    3.48
   2  -1 -13   14.35    2.51
   2   1 -13   10.34    2.89
  -2  -1  13   17.76    2.95
   2   1 -13   14.05    2.32
   2  -1 -13    9.54    2.69
  -2  -1  13   10.80    2.87
  -2   1  13   14.53    2.61
   2  -1 -12   13.56    2.87
   2  -1 -12   16.43    3.25
   2   1 -12   15.32    2.64
   2  -1 -12   17.73    2.91
   2   1 -12   14.83    2.41
   2  -1 -12   17.34    2.80
   2  -1 -12   15.96    3.72
  -2  -1  12   16.52    2.29
  -2  -1  12   21.02    4.21
  -2   1  12   17.12    3.12
  -2  -1  12   26.83    6.87
   2   1 -12   17.17    2.48
   2   1 -12   18.86    2.74
  -2   1  12   16.95    3.03
   2   1 -12   11.09    2.75
   2   1 -12   16.36    2.30
  -2  -1  12   15.71    2.50
   2  -1 -12   17.07    3.00
  -2  -1  12   17.41    3.81
  -2   1  12   16.86    2.72
   2  -1 -12   16.55    2.56
   2  -1 -11   10.34    2.33
   2   1 -11    8.83    1.94
   2  -1 -11   12.61    3.05
  -2   1  11   11.32    2.18
   2  -1 -11   12.65    2.66
   2   1 -11   10.40    2.16
  -2  -1  11   10.03    1.69
   2  -1 -11   15.59    3.66
   2   1 -11   12.01    2.20
   2  -1 -11   12.33    2.44
  -2  -1  11    9.77    3.01
  -2  -1  11    8.44    4.43
  -2  -1  11    8.71    1.49
  -2   1  11    9.25    2.41
   2  -1 -11    9.11    1.91
   2   1 -11    9.45    1.71
  -2  -1  11    8.47    4.34
  -2   1  11    7.25    2.08
   2   1 -11   10.78    1.88
   2   1 -11   11.17    2.84
  -2  -1  11   11.82    2.28
  -2   1  11   10.59    2.17
   2  -1 -11   11.12    2.46
  -2  -1  11   16.05    3.86
   2  -1 -10   74.22    5.33
   2  -1 -10   75.32    6.01
  -2   1  10   73.71    4.95
  -2  -1  10   77.39    5.27
   2   1 -10   74.90    5.43
   2   1 -10   80.03    5.08
   2  -1 -10   73.51    5.45
  -2   1  10   77.32    5.35
  -2  -1  10   69.93    4.24
   2  -1 -10   93.23    7.71
  -2  -1  10   73.54    9.00
  -2  -1  10   87.67    7.70
  -2  -1  10   88.70   10.75
   2   1 -10   77.78    5.13
  -2   1  10   82.63    6.08
  -2   1  10   71.59    4.82
   2  -1 -10   81.94    6.44
   2   1 -10   76.28    4.74
   2   1 -10   75.41    4.40
  -2   1  10   64.86    5.42
  -2  -1  10   72.42    4.93
   2  -1 -10   75.02    5.23
  -2  -1  10   86.61    8.14
   2  -1 -10   72.59    4.54
   2   1 -10   78.42    6.07
  -2   1  10   74.25    4.86
   2  -1  -9   34.11    3.89
  -2  -1   9   53.45    4.22
   2   1  -9   47.47    4.20
  -2   1   9   47.90    3.85
  -2  -1   9   46.65    3.30
   2  -1  -9   52.64    4.48
   2   1  -9   43.36    3.62
  -2   1   9   44.18    3.93
   2  -1  -9   28.28    4.15
  -2  -1   9   73.70    6.55
  -2  -1   9   22.94    4.59
  -2   1   9   52.36    4.70
  -2  -1   9   97.92   10.13
   2  -1  -9   41.39    4.34
  -2   1   9   52.58    3.96
   2   1  -9   43.96    3.73
   2   1  -9   52.14    3.75
   2   1  -9   49.49    3.51
  -2   1   9   44.52    4.40
  -2  -1   9   54.59    4.01
  -2  -1   9   45.99    5.83
  -2   1   9   50.26    3.76
   2  -1  -9   46.69    3.35
  -2   1   8  602.76   12.37
  -2  -1   8  614.08   13.36
   2  -1  -8  590.75   14.55
   2   1  -8  579.26   13.30
  -2  -1   8  573.19   10.43
   2  -1  -8  616.29   16.72
  -2   1   8  446.09   11.75
   2   1  -8  606.21   12.06
  -2   1   8  603.83   13.54
  -2  -1   8  506.24   15.80
  -2  -1   8  645.59   17.85
   2   1  -8  503.30   17.50
  -2  -1   8  713.82   24.68
   2   1  -8  591.56   12.04
   2   1  -8  579.37   11.77
   2  -1  -8  628.88   15.58
  -2   1   8  625.66   14.98
  -2  -1   8  628.43   12.32
  -2   1   8  586.29   14.01
   2   1  -8  633.39   11.74
  -2   1   8  619.49   12.02
   2  -1  -8  574.21   10.64
  -2   1   7   19.20    2.08
   2   1  -7   19.99    2.36
  -2  -1   7   20.36    2.36
   2  -1  -7   13.95    2.16
   2  -1  -7   19.03    2.27
  -2   1   7    7.67    1.55
   2  -1  -7   13.04    2.29
   2   1  -7   17.74    1.93
  -2  -1   7   18.09    1.75
  -2   1   7   20.42    2.44
  -2  -1   7   10.15    1.85
   2   1  -7   20.62    2.08
   2   1  -7   21.30    2.20
   2  -1  -7   15.42    2.40
  -2   1   7   20.23    2.62
  -2  -1   7   34.23    4.90
   2   1  -7   19.09    1.86
  -2   1   7   20.06    2.54
   2  -1  -7   16.82    6.02
   2   1  -7   12.96    2.88
   2   1  -7   17.08    2.56
   2  -1  -7   17.59    1.76
  -2   1   7   18.57    2.03
   2  -1  -6  429.43   11.02
  -2  -1   6  432.63    9.75
   2  -1  -6  423.22    9.33
   2   1  -6  420.41    9.78
  -2   1   6  413.41    8.73
   2  -1  -6  471.16   12.51
  -2   1   6  432.66   10.20
  -2  -1   6  415.23   12.15
  -2   1   6  374.95    9.69
   2   1  -6  419.34    8.03
  -2  -1   6  403.22    7.03
  -2  -1   6  386.47    8.38
   2   1  -6  425.38    8.13
   2   1  -6  404.78    9.62
   2   1  -6  385.20   14.72
   2   1  -6  453.76    8.56
  -2  -1   6  435.49   15.45
   2   1  -6  402.87    8.81
  -2   1   6  440.23   10.96
   2   1  -6  416.46    7.66
   2  -1  -6  448.13   21.51
  -2   1   6  420.88   10.30
   2   1  -6  424.18   12.19
  -2   1   6  421.04    8.80
   2  -1  -6  425.72    7.74
  -2   1   5   20.89    2.08
   2  -1  -5   20.94    2.42
   2  -1  -5   21.76    1.94
   2   1  -5   22.91    2.15
  -2  -1   5   24.48    2.18
  -2   1   5   21.06    1.79
  -2  -1   5   20.58    1.41
  -2   1   5   19.77    2.19
  -2  -1   5   20.69    2.53
  -2   1   5   20.64    2.21
   2   1  -5   20.02    1.58
   2  -1  -5   23.33    2.70
   2   1  -5   22.63    2.24
  -2  -1   5   18.73    1.57
   2   1  -5   18.61    1.58
  -2   1   5   21.53    2.34
  -2  -1   5   29.03    3.61
  -2   1   5   21.63    2.09
   2   1  -5   20.76    1.62
  -2   1   5   23.43    2.30
   2  -1  -5   20.97    4.18
   2   1  -5   20.79    1.58
   2  -1  -5   20.24    1.69
   2   1  -5   20.37    2.70
  -2   1   5   21.44    1.99
  -2   1   5   24.62    1.63
  -2   1   4 2138.60   15.45
  -2  -1   4 2383.59   19.01
  -2   1   4 2337.79   21.13
   2  -1  -4 2334.33   16.94
   2   1  -4 2324.42   18.95
   2  -1  -4 2323.28   24.89
  -2  -1   4 2256.16   11.23
  -2  -1   4 2199.13   24.01
  -2   1   4 2260.10   22.28
  -2   1   4 2313.48   20.42
   2   1  -4 2329.46   12.62
   2  -1  -4 2308.70   24.42
  -2   1   4 2215.79   23.46
   2   1  -4 2293.02   22.07
   2   1  -4 2256.85   15.19
  -2  -1   4 2162.28   10.95
  -2  -1   4 2250.11   15.43
  -2   1   4 2349.28   20.85
  -2  -1   4 2473.10   30.27
   2   1  -4 2299.00   13.29
   2  -1  -4 2303.73   21.78
  -2   1   4 2215.36   19.71
  -2   1   4 2369.12   20.40
   2  -1  -4 2241.99   32.69
   2   1  -4 2285.35   14.37
   2  -1  -4 2294.21   35.77
  -2   1   4 2361.46   14.46
   2   1  -4 2372.97   25.82
   2  -1  -4 2205.72   18.06
  -2   1   3  373.03    7.79
   2   1  -3  350.94    6.65
   2  -1  -3  345.66    5.58
  -2   1   3  324.39    8.42
  -2   1   3  322.25    8.51
   2   1  -3  361.27    9.04
  -2   1   3  319.03    8.23
   2  -1  -3  376.95    9.40
   2   1  -3  359.63    5.98
  -2  -1   3  318.46    4.50
  -2   1   3  329.00    7.01
   2  -1  -3  337.14    7.56
  -2  -1   3  432.09   11.94
  -2   1   3  364.76    7.18
   2  -1  -3  317.25   12.37
   2  -1  -3  341.12    7.15
   2  -1  -3  293.85    7.70
  -2   1   3  322.57    5.97
   2   1  -3  320.50    8.71
   2  -1  -2 9065.05   22.72
  -2   1   2 9440.37   48.79
   2  -1  -2 9593.02   45.78
   2   1  -2 9087.04   42.13
   2   1  -2 9316.84   43.50
  -2  -1   2 9094.32   28.14
   2   1  -2 8974.28   26.46
  -2   1   2 9126.96   45.57
   2   1  -2 8718.49   60.64
  -2  -1   2 9346.06   50.36
   2  -1  -2 8627.53   32.92
  -2   1   2 9008.78   30.31
  -2   1   2 8984.85   57.21
   2   1  -2 9211.28   57.09
   2  -1  -2 9999.00   60.25
   2  -1  -2 9180.55   31.31
   2   1  -2 9523.69   41.77
  -2   1   2 9215.53   38.82
  -2   1   1  169.37    7.44
   2   1  -1  185.33    6.31
   2   1  -1  174.65    6.35
   2   1  -1  191.30    3.37
   2  -1  -1  188.07    6.78
   2   1  -1  200.80    4.76
   2   1  -1  158.47    8.01
  -2  -1   1  195.09    4.99
  -2   1   1  184.11    6.45
  -2   1   1  273.78    7.46
  -2   1   1  187.25    3.51
   2   1  -1  177.85    2.73
   2  -1  -1  191.69    4.03
   2  -1  -1  161.82    8.97
   2  -1  -1  217.62    4.26
   2  -1  -1  163.60    7.64
   2   1  -1  155.65    7.36
  -2  -1   1  144.17    6.03
  -2   1   1  151.92    5.83
   2   1  -1  185.46    5.18
  -2   1   1  165.09    5.30
   2  -1   0  165.07    3.75
   2  -1   0  172.90    6.73
   2   1   0  171.63    6.65
  -2  -1   0  170.44    4.11
   2   1   0  160.92    3.96
   2   1   0  179.16    6.31
   2   1   0  158.48    4.65
   2   1   0  163.79    7.37
  -2   1   0  174.69    6.01
   2   1   0  171.46    6.06
  -2   1   0  163.27    5.92
   2   1   0  162.80    3.50
  -2  -1   0  171.29    3.83
   2   1   0  163.03    6.84
   2  -1   0  179.86    9.06
   2  -1   0  168.15    7.46
   2   1   0  168.54    4.92
   2   1   0  166.97    3.49
   2   1   0  164.82    3.96
  -2   1   0  163.71    5.57
   2  -1   1    8.21    1.06
   2   1   1   10.55    0.91
   2   1   1    8.87    1.21
  -2  -1  -1   10.26    1.28
  -2  -1  -1   14.53    2.18
   2   1   1   10.11    1.38
  -2   1  -1   12.05    1.21
  -2   1  -1   15.70    1.89
  -2  -1  -1   11.04    1.90
  -2   1  -1    9.33    0.94
   2   1   1   13.44    2.07
  -2   1  -1   10.55    1.70
   2   1   1    9.13    1.07
   2   1   1    9.93    1.59
  -2  -1  -1   11.19    1.31
   2   1   1    9.15    1.37
  -2  -1  -1    9.11    1.36
   2  -1   1   13.73    2.63
   2   1   1   12.47    2.06
  -2   1  -1    9.16    1.61
   2   1   1   11.48    0.78
   2   1   2    0.46    0.33
  -2   1  -2    0.50    0.34
  -2  -1  -2    0.89    0.48
   2   1   2    0.35    0.37
   2  -1   2    2.38    0.63
  -2  -1  -2    0.05    0.38
  -2  -1  -2    0.71    0.47
   2   1   2   -0.28    0.37
  -2   1  -2   10.22    1.11
   2   1   2   -0.08    0.30
  -2   1  -2    0.23    0.46
   2  -1   2    0.62    0.39
  -2   1  -2    0.40    0.15
   2   1   2    0.54    0.47
  -2   1  -2    1.32    0.40
   2   1   2   -0.03    0.32
   2   1   2    0.31    0.50
   2  -1   2    0.78    0.28
   2  -1   2    0.71    1.07
  -2  -1  -2    0.13    0.28
   2   1   2    0.30    0.24
  -2   1  -2    1.25    0.77
  -2  -1  -3  182.86    4.44
  -2   1  -3  218.02    6.70
   2  -1   3  236.62    6.73
   2   1   3  215.61    6.32
  -2  -1  -3  142.45    8.09
   2   1   3  257.78    7.66
   2  -1   3  185.97    5.65
   2  -1   3  142.00    7.17
  -2   1  -3  286.56    6.47
  -2   1  -3  167.94    6.84
   2  -1   3  322.05    8.10
   2   1   3  214.24    6.91
   2  -1   3  173.57    9.66
  -2  -1  -3  166.70    5.88
   2   1   3  236.12    8.25
  -2   1  -3  242.54    4.81
  -2  -1  -3  211.04    7.13
   2   1   3  230.47    6.53
   2   1   3  227.77    7.65
   2  -1   3  218.72    5.34
  -2   1  -3  159.88    8.38
   2   1   3  155.84    5.78
  -2   1  -3  186.05    8.29
  -2  -1  -3  186.14    4.00
  -2  -1  -4 1998.25   16.60
   2  -1   4 2062.78   21.81
   2   1   4 2039.90   20.90
  -2   1  -4 2055.61   22.01
   2   1   4 2090.24   23.54
  -2  -1  -4 2003.69   32.31
   2  -1   4 1988.11   19.41
  -2   1  -4 2033.73   24.68
  -2  -1  -4 1931.79   17.24
   2  -1   4 1919.80   22.39
  -2   1  -4 2054.78   18.33
   2  -1   4 2021.26   28.91
   2  -1   4 2293.83   34.52
   2   1   4 2016.26   25.19
  -2   1  -4 2112.26   16.35
   2  -1   4 1944.37   17.98
   2   1   4 2002.68   20.71
   2   1   4 2098.68   24.34
  -2   1  -4 1854.95   28.28
   2  -1   4 2046.01   18.09
  -2  -1  -4 1724.97   37.31
  -2  -1  -4 1977.84   17.17
   2   1   4 2153.36   14.48
  -2   1  -5    1.89    0.72
  -2  -1  -5    1.44    0.52
   2  -1   5    3.10    0.90
   2   1   5    2.40    0.84
   2   1   5    2.14    0.68
   2   1   5    2.47    0.95
  -2  -1  -5    1.11    0.99
   2  -1   5    2.95    1.09
  -2   1  -5    1.69    0.45
  -2   1  -5    3.35    1.23
   2  -1   5    0.69    0.98
   2  -1   5    3.35    0.93
   2  -1   5    2.35    0.82
  -2   1  -5    2.50    0.72
   2   1   5    2.59    1.03
   2  -1   5    2.73    0.82
   2   1   5    1.94    0.98
  -2   1  -5    2.53    0.81
  -2  -1  -5    1.42    1.22
  -2   1  -5    1.25    0.59
   2  -1   5    1.20    0.59
   2  -1   5    2.85    0.77
  -2  -1  -5    1.96    0.56
  -2  -1  -5    1.79    0.65
   2   1   5    2.61    0.69
   2   1   6  568.07   12.63
  -2   1  -6  547.88   13.17
   2   1   6  541.29   12.26
   2  -1   6  566.09   13.17
  -2  -1  -6  521.94   11.55
  -2  -1  -6  550.89   21.09
   2  -1   6  578.50   12.43
   2   1   6  571.03   13.85
  -2   1  -6  592.68   14.91
   2  -1   6  562.21   11.65
   2  -1   6  650.34   19.46
   2  -1   6  583.15   20.55
   2  -1   6  563.93   15.83
   2  -1   6  537.79   12.21
   2   1   6  539.99   14.39
  -2   1  -6  586.13   10.58
  -2   1  -6  479.47   14.81
   2   1   6  546.50   14.30
  -2   1  -6  587.54   11.71
  -2  -1  -6  485.99   27.83
   2  -1   6  598.99   12.35
   2   1   6  590.60   10.80
  -2  -1  -6  545.88   10.23
  -2   1  -6  519.69   16.62
  -2  -1  -7    3.36    1.18
   2  -1   7    5.79    1.65
  -2   1  -7    5.77    1.47
   2   1   7    6.29    1.50
   2   1   7    6.42    1.41
  -2  -1  -7    8.50    1.94
  -2   1  -7    5.75    1.63
  -2  -1  -7    5.01    3.10
   2  -1   7    5.97    1.53
   2   1   7    6.02    1.41
   2  -1   7    9.08    2.17
   2  -1   7    5.10    1.28
  -2  -1  -7    6.55    1.54
   2  -1   7    6.15    1.54
  -2   1  -7    6.34    1.23
  -2   1  -7    4.80    1.63
  -2  -1  -7    4.06    2.84
  -2   1  -7    5.89    1.36
   2   1   7    4.87    1.49
   2  -1   7    6.86    1.46
  -2  -1  -7    5.28    1.49
   2  -1   7    5.04    2.01
  -2   1  -7    2.91    1.41
  -2  -1  -7    3.92    1.13
   2   1   7    5.43    1.19
  -2   1  -8   15.58    2.59
   2   1   8   23.78    2.92
  -2  -1  -8   16.31    2.63
   2  -1   8   16.23    2.56
   2   1   8   16.72    2.42
   2  -1   8   15.00    2.17
   2   1   8   16.93    2.62
  -2  -1  -8   15.55    4.56
   2  -1   8   21.76    5.34
   2  -1   8   14.20    2.09
   2  -1   8   20.88    3.74
   2  -1   8   18.85    2.71
  -2   1  -8   15.79    2.07
  -2   1  -8   21.98    3.17
  -2  -1  -8   20.63    3.08
  -2   1  -8   13.56    2.62
  -2  -1  -8   17.39    2.52
   2   1   8   15.52    2.81
   2  -1   8   17.19    2.43
  -2   1  -8   17.57    2.34
  -2  -1  -8   18.20    2.41
  -2   1  -8   14.93    3.01
   2   1   8   13.82    2.03
   2  -1   9   13.88    2.60
  -2   1  -9   13.50    2.70
  -2   1  -9   12.75    2.57
   2   1   9   13.14    2.21
  -2  -1  -9   14.82    2.81
   2  -1   9   13.13    2.17
  -2  -1  -9   13.78    2.62
  -2  -1  -9    7.69    3.86
   2  -1   9   16.62    3.86
   2  -1   9    8.83    3.43
   2  -1   9   13.72    2.46
  -2   1  -9   11.37    1.92
  -2   1  -9   13.99    2.31
   2  -1   9   12.33    2.35
  -2   1  -9    6.99    2.01
   2   1   9   14.62    2.83
  -2   1  -9   12.19    2.90
  -2  -1  -9    8.55    2.04
   2   1   9    9.62    1.82
  -2  -1 -10  334.99   12.99
  -2   1 -10  320.22   12.44
  -2  -1 -10  329.22   12.85
  -2  -1 -10  463.48   27.11
   2  -1  10  337.49   11.25
   2  -1  10  381.64   18.03
   2  -1  10  321.26   10.40
   2  -1  10  427.43   22.70
  -2   1 -10  353.04   13.41
   2  -1  10  353.33   13.53
  -2   1 -10  347.13   10.36
   2  -1  10  338.04   11.73
  -2   1 -10  349.82   10.92
   2   1  10  298.51   12.95
  -2  -1 -10  317.96   11.37
   2   1  10  343.46   11.49
  -2   1 -11   17.93    3.20
  -2  -1 -11   16.05    3.15
  -2   1 -11   14.97    2.87
  -2  -1 -11   14.80    2.92
  -2  -1 -11   18.52    6.02
   2  -1  11   14.76    2.38
   2  -1  11   20.11    4.73
  -2   1 -11   17.43    2.55
   2  -1  11   17.27    3.37
  -2   1 -11   18.13    2.75
   2  -1  11   15.46    2.71
   2   1  11   11.96    2.37
  -2  -1 -11   13.93    2.70
  -2  -1 -12  251.70   12.96
  -2   1 -12  295.01   12.92
  -2  -1 -12  304.06   13.49
  -2  -1 -12  297.52   13.01
  -2  -1 -12  418.09   27.45
   2  -1  12  291.86   10.34
   2  -1  12  383.68   19.45
   2   1  12  266.68   13.05
  -2   1 -12  340.56   14.46
   2  -1  12  338.15   14.51
  -2  -1 -12  316.75   15.24
   2  -1  12  295.40   12.02
  -2  -1 -12  284.74   11.96
   2   1  12  293.80   11.71
  -2   1 -13   36.81    4.84
  -2  -1 -13   28.42    4.69
  -2  -1 -13   40.30    5.12
  -2  -1 -13   33.59    4.72
  -2  -1 -13   48.89   10.00
   2  -1  13   50.00    7.38
  -2  -1 -13   39.91    6.10
   2  -1  13   45.58    5.49
  -2   1 -13   44.80    5.40
   2   1  13   43.16    5.52
   2  -1  13   38.19    4.51
  -2   1 -13   31.20    4.26
   2   1  13   29.14    4.06
  -2  -1 -13   29.31    4.47
  -2   1 -14   63.56    6.36
  -2  -1 -14   91.55   12.96
   2  -1  14   90.92   10.07
   2   1  14   74.62    7.23
  -2  -1 -14   77.15    8.21
   2  -1  14   75.65    7.51
  -2   1 -14   79.32    7.45
   2  -1  14   70.67    6.24
  -2   1 -14   51.48    5.14
  -2  -1 -14   61.34    6.36
   2   1  14   62.20    5.69
  -2  -1 -15   40.58    8.99
   2  -1  15   23.28    5.15
   2   1  15   20.17    4.27
   2  -1  15   18.79    3.52
  -2  -1 -15   40.01   14.29
   2   1  15   14.29    2.90
  -2   1 -15   21.57    3.99
  -2   1 -15   25.49    4.64
  -2  -1 -15   24.09    4.41
  -2  -1 -16    6.21    5.33
   2  -1  16    6.05    3.86
   2   1  16    2.93    1.72
   2  -1  16    4.07    1.69
  -2  -1 -16    6.36    5.78
   2   1  16    3.42    1.89
  -2  -1 -16    6.33    2.59
  -2   1 -16    1.81    1.99
  -2   1 -16    5.59    2.62
  -2  -1 -17   14.86    7.16
  -2   1 -17    3.52    1.97
   2  -1  17    2.00    2.33
  -2  -1 -17    3.72    1.67
   2   1  17    1.57    1.24
  -2  -1 -17   11.25    6.24
   2   1  17    3.53    2.08
   2  -1  17    2.70    1.83
  -2   1 -17    4.58    2.50
  -2  -1 -17    1.24    1.56
  -2   1 -17    0.44    1.19
  -2  -1 -18  275.67   21.95
  -2   1 -18  210.41   15.24
   2  -1  18  190.32   15.28
  -2   1 -18  159.43   11.43
   2   1  18  156.02   11.40
   2  -1  18  193.29   21.49
  -2  -1 -18  171.71   13.26
   2  -1  18  135.66    9.76
   2   1  18  134.47   10.54
  -2  -1 -18  188.41   23.52
  -2  -1 -18  114.73    8.15
  -2  -1 -19   57.83   10.64
  -2   1 -19   43.26    7.09
   2  -1  19   37.22    7.32
   2   1  19   32.15    5.57
   2  -1  19   39.41   10.18
   2   1  19   20.85    4.01
   2  -1  19   29.32    4.83
  -2  -1 -19   33.92   10.64
  -2  -1 -19   39.03    6.59
  -2   1 -19   31.37    5.11
   2  -1  20  457.58   23.51
   2  -1  20  351.96   16.12
  -2  -1 -20  384.66   32.11
   2   1  20  348.92   17.23
  -2  -1 -20  413.06   21.07
  -2   1 -20  396.05   18.33
   2   1  20  385.30   18.34
   2  -1  20  556.55   34.79
  -2   1 -20  420.42   21.15
  -2  -1 -20  563.22   31.03
  -2  -2  21   40.30   11.07
  -2   2  21   24.75    4.94
   2  -2 -21   23.17    4.71
   2  -2 -21   25.97    6.70
  -2  -2  21   12.34    4.29
   2  -2 -21   28.51   13.75
  -2   2  21   22.19    4.55
   2   2 -21   23.11    4.14
   2   2 -21   22.99    4.43
  -2   2  20   16.30    3.81
  -2  -2  20   32.22   10.09
   2  -2 -20   26.15    5.92
  -2  -2  20   15.17    5.19
   2  -2 -20   23.39    4.53
   2  -2 -20   21.05   12.56
  -2   2  20   21.75    4.41
   2   2 -20   14.61    3.07
   2   2 -20   13.42    3.19
  -2   2  19    3.46    2.18
  -2  -2  19   -5.45    5.95
   2  -2 -19    5.10    2.35
  -2  -2  19    4.78    2.24
   2  -2 -19    4.85    4.45
  -2   2  19    5.99    2.23
   2  -2 -19   35.40   16.94
   2   2 -19    2.46    1.17
   2  -2 -19    2.92    2.15
   2  -2 -19    1.33    1.44
   2   2 -19    3.26    2.14
   2   2 -18  115.25    9.00
   2  -2 -18  129.83    9.52
  -2   2  18  143.01   10.73
  -2  -2  18  199.25   23.21
   2   2 -18  134.17    8.65
  -2  -2  18   88.93   11.08
   2  -2 -18  162.40   14.52
   2  -2 -18  120.87    9.29
   2  -2 -18  163.65   32.34
  -2   2  18  124.40   10.11
  -2   2  18  129.05    8.17
   2  -2 -17   23.44    4.10
   2   2 -17   19.13    3.78
   2   2 -17   20.19    3.66
   2  -2 -17   42.64    7.68
   2  -2 -17   19.64    3.91
  -2  -2  17   23.45    5.45
  -2  -2  17   20.53    7.99
   2  -2 -17   18.95    3.45
  -2   2  17   23.00    4.28
  -2   2  17   18.89    3.89
  -2   2  17   16.36    2.87
   2  -2 -16   43.67    5.26
   2   2 -16   40.40    5.08
  -2  -2  16   34.59    6.72
   2  -2 -16   55.53    8.27
   2  -2 -16   29.99    2.99
   2   2 -16   45.54    4.82
  -2  -2  16   67.22   13.70
  -2   2  16   42.69    5.57
  -2   2  16   41.63    5.68
  -2   2  16   41.27    4.18
   2  -2 -16   30.50    4.00
   2   2 -15   16.78    3.23
   2  -2 -15   19.73    3.68
  -2  -2  15    9.46    3.79
   2  -2 -15   23.78    5.50
  -2  -2  15   14.23    2.22
  -2  -2  15   14.57    3.50
   2   2 -15   23.59    3.59
  -2   2  15   19.97    3.83
   2  -2 -15   10.87    2.43
  -2  -2  15   27.84    8.67
  -2   2  15   16.00    3.66
   2  -2 -15   10.58    2.26
  -2  -2  15   23.17    6.16
  -2   2  15   17.16    2.69
   2   2 -14  111.23    7.87
   2  -2 -14  121.87    8.11
   2  -2 -14  128.15   11.43
  -2  -2  14  112.78    5.97
  -2  -2  14   81.01    9.50
  -2  -2  14   94.11    4.89
  -2  -2  14   69.96    6.66
  -2   2  14  125.52    9.06
  -2  -2  14  169.67   18.50
   2   2 -14  112.24    6.98
  -2   2  14  114.85    8.64
   2  -2 -14   85.76    6.40
   2   2 -14  120.15    6.21
  -2  -2  14  122.85   12.15
  -2   2  14  122.85    6.88
   2  -2 -14   84.03    5.81
   2  -2 -13   49.92    7.62
   2   2 -13   65.61    6.10
   2  -2 -13   65.47    6.05
   2  -2 -13   74.13    8.61
  -2  -2  13   60.37    4.25
  -2  -2  13   55.77    7.76
  -2  -2  13   58.19    3.82
  -2  -2  13   51.97    5.41
   2   2 -13   75.88    5.61
  -2  -2  13   77.39   12.17
  -2   2  13   68.41    6.68
  -2   2  13   61.52    6.27
   2  -2 -13   48.37    5.33
   2   2 -13   65.37    4.46
   2  -2 -13   45.94    4.23
  -2   2  13   61.17    4.70
  -2  -2  13   74.29    9.90
   2   2 -12  297.91   11.99
   2  -2 -12  257.21   15.95
   2  -2 -12  304.24   11.95
  -2  -2  12  250.30   15.29
  -2  -2  12  295.76    8.68
   2  -2 -12  321.49   16.87
  -2  -2  12  257.95    7.16
  -2   2  12  307.74   13.21
   2   2 -12  296.33   10.29
  -2  -2  12  365.53   23.94
   2   2 -12  300.87    8.91
  -2   2  12  294.96   12.85
   2  -2 -12  255.63   12.15
  -2   2  12  310.22    9.69
   2  -2 -12  251.54    9.22
  -2  -2  12  336.18   19.75
   2   2 -11  128.69    7.70
   2  -2 -11  116.68   10.17
   2  -2 -11  142.43    7.92
  -2   2  11  142.84    7.00
  -2  -2  11  103.04    9.38
   2  -2 -11  142.75   10.79
  -2  -2  11  127.70    5.47
  -2  -2  11  105.88    4.38
  -2  -2  11  203.51   16.74
  -2   2  11  141.36    8.85
   2   2 -11  136.39    6.74
   2   2 -11  130.89    6.16
  -2   2  11  133.69    8.57
   2  -2 -11  105.46    8.43
   2   2 -11  134.75    5.73
  -2   2  11  130.28    5.99
  -2  -2  11  148.86   13.27
   2  -2 -11   95.76    5.62
   2  -2 -10 1243.21   31.12
  -2  -2  10 1420.25   22.95
   2   2 -10 1330.69   23.08
   2  -2 -10 1388.53   22.90
  -2   2  10 1398.32   20.47
   2  -2 -10 1340.93   24.95
  -2  -2  10 1100.66   28.79
  -2  -2  10 1308.01   16.13
  -2   2  10 1005.53   19.91
   2  -2 -10 1449.83   32.45
  -2  -2  10  906.02    9.65
  -2  -2  10 1116.58   19.89
  -2  -2  10 1574.21   42.55
   2   2 -10 1350.92   19.08
   2   2 -10 1373.26   19.67
   2  -2 -10 1242.95   26.58
  -2   2  10 1410.08   26.22
   2   2 -10 1371.74   16.77
   2  -2 -10 1134.59   27.58
   2  -2 -10 1164.83   52.33
  -2   2  10 1376.18   25.44
  -2  -2  10 1430.27   39.35
   2  -2 -10 1170.84   18.58
  -2   2  10 1363.39   18.34
   2   2  -9   92.73    5.96
  -2  -2   9  106.24    6.09
   2  -2  -9   89.89    7.77
  -2   2   9  104.09    5.40
   2  -2  -9  101.57    6.75
  -2  -2   9   93.19    4.00
  -2   2   9   77.92    5.70
   2  -2  -9  104.37    8.48
  -2  -2   9   84.74    7.76
   2   2  -9   90.48    5.03
   2   2  -9   81.13    8.70
  -2  -2   9   85.79    5.22
   2  -2  -9  117.28    7.95
   2   2  -9   99.44    4.98
  -2   2   9  107.47    7.05
   2   2  -9   96.16    5.00
  -2  -2   9  130.73   11.62
   2  -2  -9  106.00    6.54
  -2   2   9   92.53    6.52
   2  -2  -9   87.49   13.37
   2   2  -9   96.86    4.25
   2  -2  -9   83.43    7.92
   2  -2  -9   81.70    4.79
  -2   2   9   98.11    4.88
  -2  -2   8  627.69   13.71
   2  -2  -8  611.59   13.23
   2   2  -8  603.60   14.00
  -2   2   8  608.73   11.98
   2  -2  -8  563.09   18.62
   2  -2  -8  669.91   20.36
  -2  -2   8  586.76    8.82
  -2   2   8  554.29   17.18
   2  -2  -8  622.43   15.55
  -2  -2   8  557.55   18.81
  -2   2   8  599.26   14.82
  -2   2   8  561.82   15.10
   2   2  -8  593.17   13.28
   2   2  -8  572.10   12.16
   2   2  -8  542.05   21.94
  -2  -2   8  572.36   12.63
   2   2  -8  601.77   11.04
   2   2  -8  563.25   11.58
  -2   2   8  594.27   15.56
   2  -2  -8  685.25   18.29
  -2  -2   8  650.83   24.15
  -2   2   8  563.36   12.92
   2   2  -8  580.34    9.29
   2  -2  -8  536.36   19.67
  -2   2   8  590.54   15.11
   2  -2  -8  604.46   30.46
   2  -2  -8  627.16   14.85
  -2   2   8  599.04   11.59
   2   2  -8  581.87   17.48
   2  -2  -8  566.63   11.69
  -2   2   7    6.15    1.46
  -2   2   7    5.53    1.36
   2  -2  -7    5.34    2.05
   2  -2  -7    7.29    1.46
  -2   2   7    5.61    1.18
  -2  -2   7    5.89    1.34
   2   2  -7    5.73    1.41
   2   2  -7    6.29    1.12
   2  -2  -7    8.28    2.17
  -2  -2   7    5.86    0.81
  -2   2   7    6.85    1.68
  -2   2   7    6.74    1.75
   2  -2  -7    6.28    1.41
  -2   2   7    6.91    1.66
  -2  -2   7    6.03    2.04
   2   2  -7    4.77    1.37
   2   2  -7    6.76    1.46
  -2  -2   7    7.80    1.56
  -2   2   7    7.33    1.75
   2  -2  -7    7.45    2.07
  -2  -2   7    3.82    1.96
   2   2  -7    6.38    2.32
   2  -2  -7    6.54    1.57
  -2   2   7    5.23    1.57
   2   2  -7    5.67    0.85
   2  -2  -7    7.87    2.78
   2  -2  -7    3.03    2.42
  -2   2   7    6.57    1.28
   2   2  -7    5.68    1.67
   2  -2  -6   27.09    2.31
  -2  -2   6   24.81    2.45
   2   2  -6   23.85    2.41
  -2   2   6   24.97    2.68
  -2   2   6   24.22    1.96
   2  -2  -6   27.76    3.91
  -2  -2   6   25.82    1.21
  -2  -2   6   28.87    4.09
  -2   2   6   31.04    3.44
   2  -2  -6   26.94    3.05
  -2   2   6   28.64    3.78
  -2   2   6   23.05    2.66
   2  -2  -6   34.10    4.31
   2   2  -6   26.37    2.85
   2   2  -6   28.70    2.58
  -2  -2   6   28.33    2.70
  -2   2   6   23.35    2.51
  -2   2   6   24.23    2.84
   2   2  -6   23.46    1.84
  -2  -2   6   14.23    3.44
  -2   2   6   26.38    2.85
   2  -2  -6   26.82    4.64
   2  -2  -6   27.95    5.59
  -2   2   6   26.74    4.46
   2   2  -6   25.30    1.58
  -2   2   6   22.82    1.39
   2   2  -6   22.70    3.32
  -2   2   5  411.30    7.09
  -2   2   5  301.03    9.62
   2  -2  -5  271.71   12.47
  -2   2   5  345.97    9.83
   2   2  -5  367.90    8.82
   2  -2  -5  341.38    7.16
   2  -2  -5  249.31   11.52
   2   2  -5  221.51   10.04
  -2   2   5  201.94    9.73
   2   2  -5  223.76    7.35
   2   2  -5  447.85   11.93
  -2  -2   5  605.80   19.78
   2  -2  -5  427.59   12.64
  -2   2   5  356.63   10.07
  -2   2   5  343.31    9.27
   2  -2  -5  233.47   15.46
   2   2  -5  352.95    4.87
  -2   2   5  386.70   10.07
   2  -2  -5  247.97   14.12
   2  -2  -5  389.49   10.15
  -2   2   5  340.16    5.72
   2   2  -5  295.50   11.55
   2  -2  -4  235.93    4.75
   2  -2  -4  238.92   11.61
  -2   2   4  232.52    8.86
   2   2  -4  234.32    6.31
  -2   2   4  236.55    7.57
   2  -2  -4  245.39    7.86
   2   2  -4  223.92    9.32
  -2   2   4  209.73    9.40
   2   2  -4  227.50    9.49
   2  -2  -4  240.51   10.68
  -2  -2   4  234.30   13.88
   2   2  -4  239.19    7.56
  -2   2   4  223.80    7.24
   2  -2  -4  251.76    9.02
  -2   2   4  225.55    7.57
  -2  -2   4  262.67   12.55
   2  -2  -4  224.51   13.01
   2  -2  -4  248.24    7.46
  -2   2   4  234.06   11.62
   2  -2  -4  227.25   13.82
  -2   2   4  242.21    7.23
   2   2  -4  232.30    3.60
  -2   2   4  228.42    5.58
   2   2  -4  219.45    9.38
   2  -2  -4  242.88    8.26
   2   2  -4  208.26    7.52
   2  -2  -3   34.86    4.53
  -2   2   3   28.71    3.45
   2   2  -3   43.02    2.50
   2  -2  -3   41.75    3.21
   2  -2  -3   28.12    3.97
  -2   2   3   21.80    3.02
   2   2  -3   25.49    3.38
   2   2  -3   26.23    3.34
   2   2  -3   28.98    2.82
   2   2  -3   39.00    1.84
  -2   2   3   33.25    2.70
  -2   2   3   40.34    2.96
   2  -2  -3   45.99    3.59
  -2   2   3   26.83    4.22
   2   2  -3   -0.09    0.25
   2  -2  -3   40.70    2.86
   2  -2  -3   29.21    4.84
  -2   2   3   46.45    2.96
   2  -2  -3   28.58    5.08
   2   2  -3   39.60    1.92
   2   2  -3   27.70    2.44
   2   2  -3   34.80    3.62
   2  -2  -3   32.23    3.14
  -2   2   3   28.32    2.54
   2  -2  -2   31.01    4.24
   2   2  -2   32.56    1.87
  -2   2   2   29.10    3.74
   2   2  -2   33.16    3.53
   2  -2  -2   30.96    2.55
   2   2  -2   29.08    3.35
   2  -2  -2   33.77    3.92
   2   2  -2   31.29    2.99
  -2   2   2   32.66    3.66
   2   2  -2   29.93    1.97
   2   2  -2   34.28    5.03
  -2   2   2   30.04    2.33
   2   2  -2   29.66    1.50
   2  -2  -2   33.08    2.82
  -2   2   2   31.80    3.60
  -2   2   2   28.59    4.04
   2  -2  -2   31.60    2.20
   2  -2  -2   34.61    5.03
   2   2  -2   33.14    1.92
   2  -2  -2   39.74    3.33
  -2   2   2   29.47    2.89
   2   2  -2   28.06    1.84
   2   2  -2   31.95    3.30
   2   2  -1   25.02    3.46
   2   2  -1   23.33    1.47
  -2   2   1   22.63    3.60
   2   2  -1   23.49    1.51
   2   2  -1   30.00    3.48
   2  -2  -1   23.35    2.21
   2  -2  -1   23.16    3.37
  -2  -2   1   20.00    1.44
   2   2  -1   28.53    3.51
  -2   2   1   27.79    3.36
   2   2  -1   22.02    1.95
   2   2  -1   23.23    4.06
   2   2  -1   21.36    1.43
   2   2  -1   20.77    2.74
  -2   2   1   20.59    2.95
  -2   2   1   20.26    1.91
  -2   2   1   24.63    4.23
   2   2  -1   28.80    4.23
   2  -2  -1   31.75    4.94
   2  -2  -1   19.58    1.57
   2   2  -1   20.15    1.85
  -2   2   1   21.77    2.32
   2   2  -1   20.81    2.59
   2  -2  -1   22.54    2.75
   2  -2   0  675.66   10.94
   2   2   0  697.71   16.42
   2  -2   0  664.23    5.58
  -2   2   0  672.07   20.27
  -2  -2   0  690.16    9.70
   2   2   0  671.61   17.00
   2   2   0  670.29    9.22
   2   2   0  659.54   20.24
  -2  -2   0  656.80   20.52
   2   2   0  558.75   10.26
   2  -2   0  632.77   22.43
  -2   2   0  679.76   15.62
   2   2   0  671.90    8.91
  -2   2   0  673.97    9.54
   2   2   0  639.43   14.49
  -2   2   0  696.07   16.85
   2  -2   0  746.68   22.43
   2   2   0  657.88   10.85
   2  -2   0  686.89    7.01
   2   2   0  665.82   18.93
   2   2   0  669.58   13.28
   2  -2   0  722.23   15.69
  -2  -2   0  687.93    8.90
  -2   2   0  675.36   13.11
   2   2   1   26.50    2.90
   2  -2   1   23.55    1.61
   2   2   1   22.96    1.67
  -2   2  -1   18.66    3.69
   2   2   1   23.92    2.11
  -2  -2  -1   27.14    3.84
  -2  -2  -1   24.98    2.20
   2   2   1   25.35    3.62
   2   2   1   24.17    2.42
   2  -2   1   21.59    4.54
  -2   2  -1   27.15    3.18
  -2  -2  -1   29.15    4.36
  -2   2  -1   29.42    3.63
   2  -2   1   28.27    3.94
   2   2   1   20.95    1.78
  -2   2  -1   23.37    1.76
   2   2   1   27.41    3.11
   2   2   1   23.00    3.96
   2   2   1   24.59    3.83
   2   2   1   25.67    2.44
   2  -2   1   23.94    3.16
  -2   2  -1   25.01    2.79
  -2  -2  -1   22.37    1.74
   2   2   1   24.75    2.48
   2   2   1   25.66    1.64
   2   2   2    7.17    1.00
  -2   2  -2    7.77    2.29
   2   2   2    7.71    1.21
   2  -2   2    7.51    1.08
  -2  -2  -2    6.44    1.29
   2   2   2    6.98    1.26
  -2  -2  -2    6.04    1.76
   2   2   2    6.75    1.49
  -2  -2  -2    8.02    1.32
  -2   2  -2    7.26    1.77
  -2   2  -2   11.12    1.21
   2   2   2    6.05    1.23
   2   2   2    7.68    1.15
   2   2   2    8.78    1.85
  -2   2  -2    7.41    1.85
   2  -2   2    7.42    2.02
   2   2   2    7.13    2.05
   2  -2   2    5.93    2.50
   2   2   2    7.00    1.30
   2   2   2    7.72    2.18
  -2  -2  -2    5.37    1.24
  -2  -2  -2    5.03    1.76
   2   2   2    7.01    1.23
  -2   2  -2    6.54    2.25
   2   2   2    7.72    0.60
  -2   2  -2    4.48    1.36
  -2  -2  -2    7.39    1.04
   2  -2   3  155.52    5.62
  -2   2  -3  185.34   12.78
   2   2   3  174.78    5.04
   2   2   3  156.94    5.27
   2   2   3  186.36   10.32
  -2  -2  -3  174.11    6.93
   2   2   3  159.10    6.51
  -2  -2  -3  218.46   11.79
  -2   2  -3  168.28    5.79
  -2   2  -3  154.67    4.25
  -2  -2  -3  172.36    9.67
  -2   2  -3  202.72    8.55
   2   2   3  160.86    6.66
   2  -2   3  224.36   14.44
  -2  -2  -3  202.51    7.72
  -2  -2  -3   52.12    5.12
   2   2   3  161.61    5.75
   2   2   3  159.58    8.29
  -2   2  -3  144.33    8.36
  -2   2  -3  165.95    3.89
   2   2   3  170.87    7.46
   2   2   3  210.43   10.50
   2   2   3  193.86   11.04
  -2  -2  -3  182.85    7.34
  -2   2  -3  177.61   11.68
  -2   2  -3  171.50    8.79
  -2   2  -3  164.87   10.30
   2   2   4 1893.61   14.62
  -2  -2  -4 1908.71   23.05
  -2   2  -4 1904.14   21.64
   2  -2   4 2020.23   21.33
   2   2   4 1963.90   19.63
  -2  -2  -4 1899.83   35.09
   2   2   4 1926.89   23.20
  -2  -2  -4 1712.22   28.48
   2  -2   4 2067.99   42.93
  -2   2  -4 1925.93   18.91
  -2   2  -4 2021.61   15.06
   2   2   4 1791.55   22.84
  -2   2  -4 1867.67   26.25
   2   2   4 1858.04   20.27
   2   2   4 1969.40   28.55
  -2  -2  -4 2235.56   32.12
  -2   2  -4 2057.84   31.09
  -2  -2  -4 2025.70   26.04
  -2   2  -4 1929.13   14.37
   2   2   4 1976.81   26.27
   2   2   4 1953.40   34.84
  -2   2  -4 1735.09   35.24
   2  -2   4 1936.85   10.55
  -2  -2  -4 1645.03   40.55
  -2   2  -4 1662.60   37.26
   2   2   4 1934.30   29.23
  -2   2  -4 1853.82   29.47
   2   2   4 1866.32   11.35
  -2   2  -4 1735.89   33.64
   2   2   5   82.08    4.51
   2  -2   5   84.28    4.95
  -2  -2  -5   80.32    5.02
  -2   2  -5   81.28    4.95
  -2  -2  -5   98.57    8.50
   2   2   5   77.80    5.10
  -2  -2  -5   87.50    5.63
  -2   2  -5   86.54    5.79
   2  -2   5   95.87    9.79
   2   2   5   75.05    4.95
  -2  -2  -5   78.72    6.02
  -2   2  -5   82.58    3.11
  -2  -2  -5   91.92    6.12
   2   2   5   82.12    6.21
   2   2   5   80.40    4.54
  -2   2  -5   85.39    3.35
  -2  -2  -5  101.88    7.29
  -2  -2  -5   91.31    5.77
  -2   2  -5   79.34    7.68
   2   2   5   93.23    6.34
   2  -2   5   76.99    2.94
  -2  -2  -5   79.99   10.00
   2   2   5   90.96    6.31
  -2   2  -5   75.79    7.24
   2   2   5   73.89    2.23
  -2   2  -5   82.13    6.96
  -2  -2  -6  760.26   15.68
   2  -2   6  847.70   16.13
   2   2   6  820.86   14.63
  -2   2  -6  784.17   16.11
   2   2   6  675.34   16.49
   2   2   6  787.10   16.64
  -2  -2  -6  812.66   17.36
  -2  -2  -6  789.08   25.20
   2  -2   6  805.87   13.94
   2  -2   6  726.29   18.99
  -2   2  -6  798.10   17.74
   2   2   6  689.54   15.23
  -2  -2  -6  681.61   16.38
   2  -2   6  883.75   28.67
  -2   2  -6  829.53   11.21
  -2  -2  -6  887.06   21.42
  -2  -2  -6  817.18   19.16
   2   2   6  774.80   19.03
   2   2   6  732.20   14.01
  -2  -2  -6  840.00   17.77
  -2   2  -6  712.70   22.96
  -2  -2  -6  693.42   30.60
   2  -2   6  787.54   10.82
   2   2   6  890.80   20.55
  -2   2  -6  745.69   20.81
   2   2   6  816.71    8.35
  -2   2  -6  698.56   21.68
  -2   2  -7   83.19    5.71
   2   2   7   90.04    5.29
  -2  -2  -7   67.15    5.01
   2  -2   7   91.74    5.77
  -2  -2  -7   62.58    7.96
   2  -2   7   82.69    4.70
  -2  -2  -7   80.53    5.88
   2   2   7   83.77    5.87
  -2   2  -7   77.20    5.77
  -2  -2  -7   61.65    4.70
   2  -2   7   60.89    6.14
   2  -2   7   81.46    9.22
   2   2   7   81.80    4.96
   2   2   7   84.25    6.79
  -2   2  -7   87.78    3.95
  -2  -2  -7   85.97    6.81
  -2  -2  -7   89.63    6.14
  -2  -2  -7   62.01   10.49
  -2   2  -7   63.17    7.13
   2  -2   7   89.97    4.23
   2   2   7   94.78    7.05
   2   2   7   80.63    3.00
  -2   2  -7   72.04    6.88
   2   2   8   87.31    5.34
   2  -2   8   86.39    5.74
  -2  -2  -8   78.58    5.88
  -2   2  -8   84.05    5.91
  -2  -2  -8   84.12    6.15
   2  -2   8   69.92    9.00
   2  -2   8   86.96    4.96
  -2  -2  -8   71.34    8.58
  -2  -2  -8   67.45    4.34
  -2   2  -8   86.15    6.12
   2  -2   8   64.34    6.52
   2  -2   8   85.09    9.15
   2  -2   8   65.62    4.30
  -2   2  -8   89.04    4.23
   2   2   8   88.10    6.86
  -2  -2  -8   93.41    7.38
  -2   2  -8   77.84    7.60
   2   2   8   85.71    6.78
   2  -2   8   83.78    4.40
  -2  -2  -8   69.72   11.71
   2   2   8   80.59    3.42
  -2   2  -9    0.70    0.69
  -2   2  -9    1.92    1.48
   2   2   9    3.11    1.39
  -2  -2  -9    1.55    1.34
  -2  -2  -9    1.70    1.51
   2  -2   9   -0.73    1.76
   2  -2   9    1.98    0.86
  -2  -2  -9    3.43    2.43
  -2  -2  -9    0.40    0.74
   2  -2   9    0.48    0.95
  -2   2  -9    1.60    1.14
   2  -2   9   -0.33    1.07
   2   2   9    2.21    1.43
  -2   2  -9    1.30    0.83
   2  -2   9    1.00    0.80
  -2  -2  -9    2.67    2.60
  -2   2  -9    0.95    0.94
   2   2   9    3.45    1.56
   2   2   9    1.81    0.64
  -2   2 -10  104.30    7.21
  -2  -2 -10   96.10    7.86
  -2  -2 -10  106.34    7.37
   2  -2  10  102.79    5.83
  -2  -2 -10  124.81   12.85
   2  -2  10   94.91    6.09
  -2   2 -10  101.45    6.93
  -2   2 -10  102.44    5.03
   2   2  10  106.54    8.06
  -2  -2 -10  110.83    8.92
  -2  -2 -10   99.29   17.06
   2   2  10  102.63    7.93
   2  -2  10  103.36    5.72
   2   2  10  106.68    4.84
  -2  -2 -11   73.03    7.75
  -2   2 -11   87.65    6.92
  -2  -2 -11   77.37   11.25
  -2  -2 -11   82.16    6.93
   2  -2  11   84.03    9.98
   2  -2  11   54.46    5.10
  -2   2 -11   97.41    7.00
  -2   2 -11   86.26    4.87
   2   2  11   83.43    7.58
  -2  -2 -11   80.97    8.12
  -2  -2 -11   61.02   15.52
   2  -2  11   93.80    5.85
   2   2  11   91.51    7.72
  -2  -2 -11   79.83    3.91
   2   2  11   69.82    4.27
  -2  -2 -11   49.06    2.65
  -2  -2 -12  663.46   24.99
  -2   2 -12  831.52   21.77
  -2  -2 -12 1032.89   41.14
  -2  -2 -12  822.97   22.03
   2  -2  12  640.15   29.39
   2   2  12  883.07   24.22
  -2  -2 -12  973.79   28.37
  -2   2 -12  923.83   22.22
   2  -2  12  845.61   18.19
  -2  -2 -12  731.55   52.75
   2   2  12  844.69   23.98
  -2  -2 -12  785.91   13.74
   2   2  12  839.49   15.40
  -2  -2 -12  611.49   10.64
  -2   2 -13    9.35    2.62
  -2  -2 -13   10.79    3.29
  -2   2 -13    5.83    2.07
  -2  -2 -13    7.70    2.74
  -2  -2 -13    5.67    2.79
   2  -2  13    9.76    2.53
   2  -2  13    7.76    3.92
  -2  -2 -13    5.25    1.24
   2   2  13    6.94    2.30
  -2  -2 -13   17.10    8.51
   2  -2  13    9.25    2.13
   2   2  13    5.56    2.49
   2   2  13    3.97    1.11
  -2  -2 -13    6.41    1.54
  -2   2 -14  263.01   12.96
  -2  -2 -14  373.03   26.48
   2  -2  14  195.29   18.04
  -2   2 -14  309.29   13.84
  -2  -2 -14  291.29   16.57
   2   2  14  265.00   13.93
  -2  -2 -14  237.95   32.42
   2   2  14  259.09   14.03
   2  -2  14  263.88   11.17
  -2  -2 -14  181.82    7.08
  -2  -2 -15   13.92    4.81
   2  -2  15   11.03    5.32
  -2  -2 -15    9.20    1.94
   2  -2  15   11.45    2.65
  -2  -2 -15    6.06    8.99
   2   2  15   14.34    3.54
  -2  -2 -15    9.62    3.70
  -2   2 -15    6.61    1.80
  -2   2 -15    8.33    2.78
   2  -2  16   51.11    9.95
  -2  -2 -16   61.96    8.06
  -2   2 -16   61.74    6.56
   2  -2  16   53.94    5.41
   2   2  16   53.82    6.60
  -2  -2 -16   71.68   17.62
  -2  -2 -16   88.66   13.46
  -2  -2 -17   -1.13    2.63
   2  -2  17    5.88    3.60
   2   2  17    3.29    2.53
   2  -2  17    3.06    1.66
  -2  -2 -17    2.83    7.40
  -2   2 -17    1.89    1.32
  -2  -2 -17    9.98    4.44
   2  -2  18   59.45   10.10
  -2  -2 -18   49.80   16.13
   2  -2  18   42.35    5.03
   2   2  18   43.65    6.06
   2  -2  18   31.25    9.01
  -2  -2 -18   68.41   11.54
  -2   2 -18   45.62    5.78
  -2  -2 -19    1.38    4.36
   2  -2  19   -0.84    2.65
  -2  -2 -19   -8.45    6.29
  -2   2 -19    0.10    1.54
   2   2  19   -4.56    2.90
   2  -3 -19   12.51    4.51
  -2  -3  19    2.24    2.14
   2  -3 -19   14.84    3.28
   2  -3 -19    4.58   11.68
  -2   3  19   18.17    4.44
   2   3 -19   15.58    3.76
  -2  -3  19   20.82    8.69
  -2   3  19   17.12    3.82
   2  -3 -18  133.52   13.52
   2  -3 -18  131.91   10.00
  -2  -3  18   81.61   10.90
   2  -3 -18  114.43   28.48
  -2   3  18  136.02   10.67
   2   3 -18  131.95    9.40
  -2  -3  18  225.40   26.26
  -2   3  18  140.14   10.50
   2  -3 -17   33.46    5.17
   2  -3 -17   61.71    9.44
  -2  -3  17   29.19    6.41
   2  -3 -17   39.24   18.21
  -2   3  17   36.17    5.62
   2   3 -17   35.57    5.02
  -2   3  17   37.06    5.70
  -2  -3  17   24.64    8.96
   2  -3 -16  417.20   22.74
   2  -3 -16  362.00   15.98
  -2  -3  16  270.01   18.98
  -2   3  16  335.54   16.10
   2   3 -16  356.01   14.93
   2   3 -16  354.78   11.96
  -2  -3  16  397.27   32.00
  -2   3  16  381.47   16.71
   2  -3 -15    1.05    1.46
  -2  -3  15    1.59    1.81
   2  -3 -15    1.17    2.18
  -2  -3  15   17.67    7.37
  -2   3  15    0.89    1.25
   2  -3 -15   -1.17    0.80
  -2   3  15    4.19    2.14
   2   3 -15    1.72    1.04
   2   3 -15    2.37    1.61
   2   3 -14  218.60   11.01
   2  -3 -14  263.00   17.14
   2  -3 -14  237.52   12.41
  -2  -3  14  177.68   14.51
   2  -3 -14  174.96   10.36
   2   3 -14  217.36    8.75
  -2  -3  14  207.78   21.13
  -2   3  14  215.06   12.01
  -2   3  14  218.87   12.43
  -2   3  14  208.70    7.80
   2   3 -13  105.72    7.58
   2  -3 -13   72.33    9.12
   2  -3 -13  104.75    8.16
  -2  -3  13   55.47    7.99
   2  -3 -13   73.93    7.26
   2   3 -13  124.29    6.44
  -2  -3  13  196.14   19.11
  -2   3  13  109.39    8.38
  -2   3  13  119.54    8.93
  -2   3  13   99.77    5.16
   2   3 -12    1.76    0.96
   2   3 -12   -0.42    1.50
   2  -3 -12    1.29    1.89
  -2  -3  12    1.33    1.33
   2  -3 -12    0.14    1.32
  -2  -3  12    2.09    0.62
   2  -3 -12    2.73    1.64
  -2  -3  12    3.32    1.57
  -2  -3  12    3.27    4.28
  -2   3  12    3.45    1.73
  -2   3  12    2.58    1.91
   2  -3 -12    0.86    0.97
  -2   3  12    1.07    0.79
   2  -3 -11   23.89    5.07
   2   3 -11   20.27    3.25
  -2   3  11   25.77    2.77
   2  -3 -11   16.22    4.01
  -2  -3  11   21.87    1.66
   2  -3 -11   20.69    3.46
  -2  -3  11   14.18    4.20
   2   3 -11   17.48    2.31
  -2  -3  11   14.20    2.42
  -2   3  11   25.70    3.93
   2   3 -11   21.55    2.39
  -2  -3  11   32.11    6.93
   2  -3 -11   20.56    4.36
  -2   3  11   23.50    3.82
  -2   3  11   21.83    2.29
  -2   3  10   86.40    4.70
   2  -3 -10   82.97    8.91
   2   3 -10   90.68    6.06
  -2  -3  10   83.99    2.60
   2  -3 -10  101.05    7.19
  -2  -3  10   83.87    8.89
   2  -3 -10  104.22    9.68
   2   3 -10   76.23    5.00
   2  -3 -10   80.89    8.39
  -2   3  10   81.38    6.62
   2   3 -10   91.64    4.62
  -2  -3  10   81.99   10.38
   2   3 -10   84.64    4.65
  -2   3  10   86.94    6.74
   2  -3 -10   87.93   13.71
  -2   3  10   79.98    4.35
   2   3  -9   56.52    4.69
   2  -3  -9   53.39    7.07
  -2   3   9   55.81    4.05
  -2   3   9   67.41    3.91
   2  -3  -9   57.24    5.33
   2  -3  -9   34.32    5.52
  -2  -3   9   28.98    5.44
   2   3  -9   45.07    3.89
   2  -3  -9   37.76    5.91
   2   3  -9   53.01    3.33
   2   3  -9   59.03    3.89
  -2  -3   9  100.75   11.03
  -2   3   9   58.35    5.39
   2  -3  -9   32.52    8.49
  -2   3   9   67.09    5.78
   2   3  -9   46.25    5.52
  -2   3   9   47.65    3.38
   2   3  -8  421.17   11.78
   2  -3  -8  415.50   18.86
  -2   3   8  402.06   11.00
   2  -3  -8  478.48   19.95
   2  -3  -8  437.53   14.17
  -2  -3   8  377.14   17.90
   2   3  -8  407.56   11.73
   2  -3  -8  357.95   18.51
  -2  -3   8  401.85   20.94
   2   3  -8  390.54    8.17
  -2   3   8  409.89   13.68
   2  -3  -8  379.80   25.09
  -2   3   8  430.82   13.57
   2   3  -8  347.61   13.79
   2  -3  -8  414.85   13.99
  -2   3   8  373.38    9.73
  -2   3   7   55.71    4.31
   2  -3  -7   65.22    7.54
   2   3  -7   57.87    4.18
   2  -3  -7   66.31    7.29
   2  -3  -7   60.81    5.17
  -2  -3   7   61.91    7.40
   2   3  -7   53.56    4.36
   2  -3  -7   58.88    8.00
   2   3  -7   51.41    2.85
  -2  -3   7   66.49    8.49
  -2   3   7   61.32    5.14
   2  -3  -7   61.39    4.90
  -2   3   7   62.40    5.02
   2  -3  -7   53.73    9.11
   2  -3  -7   59.12    5.26
   2   3  -7   48.81    5.00
  -2   3   6   33.39    3.55
   2   3  -6   36.47    3.04
  -2   3   6   37.02    3.60
   2  -3  -6   40.73    5.65
   2  -3  -6   39.41    3.93
   2  -3  -6   39.36    5.61
  -2  -3   6   34.08    5.18
   2   3  -6   34.84    3.67
   2   3  -6   35.01    3.53
  -2   3   6   33.63    3.20
  -2  -3   6   40.97    6.28
  -2   3   6   32.82    3.64
   2  -3  -6   39.20    4.73
   2  -3  -6   27.31    5.30
   2  -3  -6   40.53    3.77
  -2   3   6   36.24    3.50
   2  -3  -6   33.65    7.20
   2   3  -6   35.12    3.78
   2  -3  -6   35.06    3.91
  -2   3   6   34.90    1.55
   2   3  -5    9.67    1.46
  -2   3   5   10.41    2.21
  -2   3   5    9.63    1.78
   2  -3  -5    8.06    2.70
   2  -3  -5   10.87    2.08
  -2  -3   5   10.19    3.08
   2   3  -5   10.44    2.18
   2  -3  -5   10.08    2.34
  -2   3   5    7.83    1.83
   2  -3  -5    8.08    3.11
  -2  -3   5   12.33    4.37
   2  -3  -5   11.55    4.43
  -2   3   5   11.11    1.96
  -2   3   5    7.94    2.79
   2  -3  -5    3.63    1.42
   2  -3  -5    9.85    2.19
  -2   3   5    8.32    1.05
   2   3  -5    9.08    1.89
   2   3  -4  839.72   11.71
   2   3  -4  774.78   27.43
   2  -3  -4  875.47   26.27
  -2   3   4  800.89   19.52
  -2  -3   4  813.25   24.43
   2  -3  -4  882.66   16.68
   2   3  -4  808.87   17.60
   2  -3  -4  767.21   29.12
  -2   3   4  816.33   22.91
  -2   3   4  831.69   16.21
  -2   3   4  843.35   15.41
   2   3  -4  796.25    9.19
  -2   3   4  839.49   14.40
   2  -3  -4  851.80   32.39
   2  -3  -4  871.67   15.40
  -2   3   4  800.21   25.16
   2  -3  -4  870.86   18.87
   2   3  -4  771.95   13.65
  -2   3   4  792.86   12.41
   2   3  -4  806.00   20.18
   2   3  -3  140.25   11.10
  -2   3   3  125.18    8.29
   2   3  -3  126.11    4.01
   2   3  -3  132.05    4.08
  -2   3   3  154.51    9.87
   2   3  -3  146.75    7.87
   2  -3  -3  149.47   13.28
   2   3  -3  132.55    3.83
  -2   3   3  137.37    6.39
  -2   3   3  138.60    6.20
   2  -3  -3  146.70    5.96
   2  -3  -3  138.89   13.05
  -2   3   3  128.54   10.23
  -2   3   3  124.97    6.16
   2  -3  -3  138.01    7.73
   2   3  -3  130.10    5.05
   2   3  -3  133.20    8.12
  -2   3   2  724.00   21.34
   2   3  -2  759.47   24.26
   2   3  -2  773.73    7.74
   2  -3  -2  790.62   23.80
   2  -3  -2  766.58   29.88
   2   3  -2  734.12   11.20
  -2  -3   2  741.72   28.19
   2   3  -2  791.28   19.05
  -2   3   2  787.78   21.54
  -2   3   2  822.88   22.08
  -2   3   2  742.18   13.86
   2   3  -2  768.10    9.70
   2   3  -2  718.23   17.38
  -2   3   2  738.41   13.85
   2   3  -2  757.45    8.22
   2  -3  -2  783.74   12.15
   2  -3  -2  847.93   30.77
  -2   3   2  726.22   16.45
   2  -3  -2  784.03   18.40
   2   3  -2  737.46   17.99
   2   3  -1   20.49    3.83
  -2   3   1   16.54    3.53
   2  -3  -1   20.70    4.01
  -2  -3   1   14.15    1.41
   2  -3  -1   14.75    2.01
  -2   3   1   17.21    3.08
   2   3  -1   20.08    3.29
   2   3  -1   14.00    1.81
  -2   3   1   13.78    3.18
   2   3  -1   14.14    1.44
  -2   3   1   15.99    2.11
   2   3  -1   12.94    2.50
   2   3  -1   21.66    4.69
   2  -3  -1   19.88    4.73
  -2  -3   1   16.50    4.39
   2   3  -1   15.01    1.58
   2  -3  -1   16.33    1.53
   2   3  -1   16.15    2.70
   2  -3  -1   18.01    3.11
   2   3   0   57.94    5.68
  -2   3   0   55.60    6.80
   2  -3   0   72.20    7.22
   2  -3   0   56.80    3.57
  -2  -3   0   54.19    3.05
  -2  -3   0   52.93    7.07
  -2   3   0   61.04    5.65
   2   3   0   55.48    3.65
  -2   3   0   55.08    5.69
  -2   3   0   55.12    3.44
   2   3   0   54.19    3.00
   2   3   0   51.46    4.69
   2  -3   0   59.91    7.89
   2   3   0   52.16    3.23
   2   3   0   58.08    7.18
   2  -3   0   62.21    5.40
   2   3   0   54.01    4.58
  -2   3   0   57.12    3.99
   2   3   1   12.12    2.51
   2   3   1   15.87    1.83
  -2   3  -1   15.14    4.16
   2  -3   1   12.28    3.13
  -2  -3  -1    8.98    2.94
   2  -3   1   16.33    1.90
  -2  -3  -1   15.31    1.87
   2   3   1   15.33    2.04
  -2   3  -1   13.81    2.71
   2   3   1   15.91    1.74
   2   3   1   17.58    2.76
  -2   3  -1   17.68    1.92
  -2  -3  -1   16.05    3.88
   2   3   1   11.53    3.35
   2   3   1   17.83    2.27
   2   3   1   12.53    2.18
  -2  -3  -1   13.16    1.63
  -2   3  -1   12.73    2.19
  -2   3  -1   13.33    3.45
   2   3   2    0.81    0.31
   2   3   2    0.60    0.36
   2   3   2    2.47    1.00
  -2   3  -2    0.72    0.86
   2  -3   2   -1.23    0.83
   2   3   2    1.24    0.57
   2  -3   2    1.74    0.70
  -2  -3  -2    0.67    1.10
  -2   3  -2   -0.15    0.37
  -2   3  -2    0.27    0.88
   2   3   2    0.97    0.79
   2   3   2   -0.13    0.93
  -2   3  -2    1.27    0.64
   2   3   2    0.61    0.34
   2  -3   2    1.97    1.13
  -2  -3  -2   -0.63    1.21
   2   3   2    0.51    0.74
   2   3   2    0.34    1.04
  -2  -3  -2    0.06    0.44
  -2   3  -2    1.32    0.56
   2   3   2   -0.39    0.50
   2   3   3  157.39    4.24
   2   3   3  114.50    5.54
   2  -3   3  163.09    4.93
  -2   3  -3  115.65   11.55
   2  -3   3  143.67    5.37
   2   3   3  146.88    6.41
  -2  -3  -3   94.42    9.21
   2  -3   3   86.88    8.77
   2  -3   3  112.88   12.22
  -2   3  -3  188.57    7.17
  -2   3  -3  120.35    3.66
   2   3   3  145.93    6.87
  -2   3  -3   92.37    6.73
  -2  -3  -3  110.93    9.91
  -2   3  -3  172.41    5.72
   2   3   3  145.13    5.80
   2   3   3  149.81    8.62
   2   3   3  106.45    9.09
   2   3   3  162.23    7.60
   2   3   3  109.39    5.51
  -2   3  -3  112.33    7.07
  -2  -3  -3  120.77    5.38
   2  -3   4  291.05    7.47
  -2   3  -4  281.45   17.97
   2   3   4  283.26    7.50
   2   3   4  288.21    6.58
  -2  -3  -4  315.38   16.44
  -2  -3  -4  313.54   10.31
   2   3   4  284.83    9.36
  -2   3  -4  301.85   11.83
  -2   3  -4  288.31    8.63
  -2  -3  -4  277.74   14.91
   2   3   4  279.84    9.92
   2  -3   4  328.46   20.46
  -2   3  -4  253.83    3.83
   2   3   4  282.56   12.06
   2  -3   4  262.09   15.84
   2   3   4  265.55    8.16
  -2   3  -4  279.67    5.71
  -2   3  -4  300.42    7.93
  -2  -3  -4  301.99   20.41
   2   3   4  309.17   14.46
   2   3   4  290.92   10.72
  -2  -3  -4  321.32   11.10
  -2   3  -4  268.11   11.28
   2   3   4  297.02    8.27
  -2  -3  -4  291.48    8.65
   2   3   5   26.07    2.08
   2  -3   5   35.41    3.01
   2   3   5   32.86    2.55
  -2   3  -5   23.28    5.46
  -2  -3  -5   21.53    4.87
   2   3   5   29.78    3.30
  -2  -3  -5   32.72    3.61
  -2   3  -5   30.88    2.80
   2  -3   5   24.75    3.75
  -2   3  -5   19.52    3.13
  -2  -3  -5   26.27    4.58
  -2   3  -5   30.33    1.99
   2   3   5   30.51    4.13
   2   3   5   29.18    2.87
   2  -3   5   43.97    6.97
  -2  -3  -5   33.89    3.92
  -2  -3  -5   21.90    6.24
   2   3   5   31.49    3.77
   2   3   5   27.36    4.46
   2  -3   5   33.36    6.47
   2   3   5   24.92    2.30
   2   3   5   23.97    1.62
  -2   3  -5   27.20    3.94
  -2  -3  -5   26.21    2.88
   2   3   6  556.73   11.02
  -2   3  -6  501.70   25.43
   2  -3   6  569.50   12.63
  -2  -3  -6  574.06   23.44
  -2  -3  -6  584.60   15.57
   2  -3   6  584.99   10.94
  -2   3  -6  532.83   11.51
   2  -3   6  639.93   29.00
  -2   3  -6  546.49   15.87
  -2  -3  -6  481.58   18.24
   2   3   6  527.49   16.98
   2  -3   6  491.18   23.48
  -2   3  -6  542.54    8.50
   2   3   6  591.34   18.51
   2   3   6  558.49   16.43
  -2  -3  -6  512.27   29.01
   2   3   6  451.60    8.16
   2   3   6  513.03    6.31
  -2   3  -7   44.22    8.07
   2  -3   7   59.42    4.48
   2   3   7   53.87    3.86
  -2  -3  -7   46.15    4.79
   2  -3   7   48.88    3.37
  -2  -3  -7   34.66    6.35
  -2  -3  -7   34.28    4.90
   2  -3   7   41.02    7.77
  -2   3  -7   36.86    4.24
   2  -3   7   72.55    9.55
  -2   3  -7   46.89    2.65
   2   3   7   45.67    5.21
   2   3   7   55.61    5.44
  -2  -3  -7   30.89    7.88
   2   3   7   42.41    1.56
   2   3   7   33.41    1.78
  -2  -3  -8   32.40    6.04
   2  -3   8   31.66    2.80
  -2  -3  -8   30.96    3.95
   2  -3   8   22.26    5.43
  -2  -3  -8   27.11    4.05
  -2   3  -8   28.18    3.73
   2  -3   8   42.51    7.86
  -2   3  -8   30.97    2.25
   2   3   8   32.65    4.50
   2   3   8   36.56    4.68
   2  -3   8   31.95    6.75
  -2  -3  -8   20.59    6.78
   2   3   8   36.17    3.20
  -2   3  -8   24.24    6.15
   2  -3   8   35.74    3.58
  -2  -3  -8   25.52    3.05
  -2  -3  -9   18.71    5.31
   2  -3   9   12.18    4.45
   2  -3   9    9.80    1.68
  -2  -3  -9   10.93    2.80
  -2   3  -9    6.45    1.86
  -2   3  -9    8.86    1.34
   2   3   9   10.45    2.86
   2  -3   9    7.21    3.99
   2   3   9    8.15    2.23
  -2  -3  -9    5.12    3.41
  -2  -3  -9    9.79    2.44
   2   3   9   10.68    1.99
  -2  -3  -9    7.09    1.75
  -2  -3  -9   10.58    2.98
  -2   3  -9    9.62    2.01
   2  -3  10   75.96   10.24
  -2  -3 -10  105.74   12.01
  -2  -3 -10   94.45    7.34
   2  -3  10   97.52    5.18
  -2   3 -10   89.70    6.51
   2   3  10   90.09    7.75
  -2  -3 -10  101.75    8.70
   2  -3  10   84.96   12.67
  -2   3 -10  100.63    6.71
  -2  -3 -10   67.24   13.30
   2   3  10   93.41    7.80
  -2  -3 -10   92.05    5.93
  -2   3 -11   72.88    5.98
  -2  -3 -11   65.04   14.53
   2   3  11   90.57    8.07
  -2  -3 -11   85.99    8.57
  -2   3 -11   82.42    6.28
   2  -3  11   66.53   11.89
   2   3  11   86.03    7.85
   2  -3  11   69.05   10.66
  -2  -3 -11   82.78    7.23
  -2  -3 -11   86.86   11.51
  -2  -3 -12  162.40   23.52
   2   3  12  216.05   12.59
   2  -3  12  227.18   23.45
  -2   3 -12  250.44   11.00
   2   3  12  230.42   12.85
  -2  -3 -12  206.31   13.61
   2  -3  12  142.17   15.53
  -2  -3 -12  227.22   12.07
  -2  -3 -12  197.66   17.65
   2   3  13   71.02    7.45
  -2  -3 -13   54.40   14.76
   2   3  13   77.67    7.67
   2  -3  13   73.66   14.28
  -2   3 -13   78.25    6.42
  -2  -3 -13   70.81    8.47
   2  -3  13   43.79    9.12
  -2  -3 -13   68.42    6.99
  -2  -3 -13   75.51   11.51
   2  -3  14   13.24    8.33
   2   3  14   18.12    3.77
   2  -3  14   14.46    6.15
  -2  -3 -14   14.70    3.29
  -2  -3 -14   15.13    5.57
  -2  -3 -14    9.18    6.47
   2   3  14   14.61    3.43
  -2  -3 -14   16.47    3.97
  -2   3 -14   17.40    3.15
  -2  -3 -15   44.39   15.22
   2   3  15   59.05    7.58
   2  -3  15   64.09   14.86
   2   3  15   65.94    7.27
  -2  -3 -15   70.96    8.65
  -2   3 -15   64.30    6.29
   2  -3  15   42.84    9.65
  -2  -3 -15   74.11   11.78
  -2  -3 -15   68.80    7.21
   2  -3  16    8.58    6.87
   2   3  16   10.13    3.23
   2  -3  16    2.35    3.72
  -2  -3 -16    5.54    4.23
   2   3  16    6.80    2.47
  -2  -3 -16   13.09   11.07
  -2   3 -16    7.59    2.41
  -2  -3 -16    9.46    3.69
   2  -3  17    2.91    5.54
   2   3  17    9.38    3.11
   2  -3  17    6.22    2.90
  -2  -3 -17    9.03    3.41
   2   3  17    9.36    3.18
  -2  -3 -17    5.57    6.71
  -2   3 -17    9.58    2.80
  -2  -3 -17    4.59    3.07
  -2   4  17   16.51    3.63
  -2  -4  17   12.39    4.80
   2  -4 -17   21.12    4.34
   2  -4 -17   19.52    5.70
  -2   4  17   16.68    3.93
   2  -4 -17    1.56    5.92
   2  -4 -17   14.03    4.58
   2   4 -16    3.53    2.17
  -2   4  16   -2.61    2.63
  -2  -4  16    9.05    6.04
  -2  -4  16   -1.39    1.71
   2  -4 -16    2.28    2.04
   2  -4 -16    4.81    3.00
  -2   4  16    0.55    1.66
   2  -4 -16    4.29    2.91
   2   4 -15    0.64    1.05
  -2  -4  15   -3.31    3.10
  -2   4  15    1.11    1.59
   2  -4 -15    0.56    2.38
  -2  -4  15    0.77    1.57
   2  -4 -15    0.10    1.31
  -2   4  15    0.42    1.35
   2  -4 -15    3.56    2.60
   2   4 -14   11.51    2.49
  -2  -4  14   23.07    7.85
  -2   4  14   11.12    2.56
  -2  -4  14    4.27    1.80
   2  -4 -14    6.32    3.50
   2  -4 -14   12.73    3.26
  -2   4  14   17.31    3.54
   2  -4 -14    8.10    2.88
   2   4 -13   26.11    3.84
  -2  -4  13   24.69    7.87
  -2   4  13   24.37    4.18
   2  -4 -13   22.40    4.19
   2  -4 -13   26.04    5.74
  -2  -4  13   19.02    5.22
  -2   4  13   29.06    4.62
   2  -4 -13   19.26    4.49
   2  -4 -13   19.56    4.17
   2   4 -12   12.37    2.40
  -2  -4  12    8.45    3.35
   2  -4 -12   10.58    3.45
   2  -4 -12   15.79    3.29
  -2  -4  12   15.65    6.13
  -2   4  12   12.21    2.74
   2  -4 -12    8.72    3.42
  -2   4  12   13.79    2.91
   2  -4 -12    9.49    2.64
   2   4 -11   45.92    4.53
   2  -4 -11   53.92    8.20
  -2  -4  11   39.78    7.14
   2  -4 -11   47.86    5.51
   2   4 -11   34.02    3.61
   2  -4 -11   49.71    7.55
  -2   4  11   47.43    5.56
  -2  -4  11   46.46    8.79
  -2   4  11   45.55    5.35
   2  -4 -11   38.14    5.30
   2   4 -10  439.72   12.92
   2   4 -10  368.84   25.29
   2  -4 -10  498.68   16.87
  -2  -4  10  388.54   20.99
   2  -4 -10  474.96   22.83
   2   4 -10  394.66   12.17
   2  -4 -10  412.10   21.45
  -2  -4  10  507.54   27.48
  -2   4  10  464.86   16.10
   2  -4 -10  376.07   30.20
  -2   4  10  468.87   15.77
  -2   4  10  405.73    9.53
   2  -4 -10  420.71   16.37
   2   4  -9   85.04    5.60
   2   4  -9   93.67   12.60
  -2   4   9   76.60    5.04
   2  -4  -9   95.10    7.27
  -2  -4   9  107.88   11.21
   2  -4  -9  134.66   12.53
   2  -4  -9   91.59   11.01
   2   4  -9   90.44    6.11
  -2   4   9   96.51    7.28
   2  -4  -9   97.30   15.05
  -2   4   9   81.76    6.57
   2  -4  -9   86.66    7.54
  -2   4   9   78.88    4.60
  -2   4   8  175.67    7.65
   2   4  -8  196.05    7.60
   2   4  -8  177.72   16.59
   2  -4  -8  222.74   10.56
  -2  -4   8  202.03   14.57
   2   4  -8  199.47    9.25
   2  -4  -8  187.86   15.43
  -2   4   8  200.99    9.93
  -2   4   8  201.24    9.38
   2  -4  -8  202.61   20.25
   2  -4  -8  190.96   10.49
  -2   4   7    2.86    1.06
   2   4  -7    2.04    0.91
   2   4  -7    2.13    0.58
   2   4  -7    2.27    1.69
  -2  -4   7    3.19    2.78
   2  -4  -7    1.33    1.11
  -2   4   7    0.52    1.07
   2   4  -7   -1.14    1.19
  -2   4   7    1.44    1.13
   2  -4  -7    7.54    4.37
  -2   4   7    0.94    0.69
   2  -4  -7    1.91    2.36
   2  -4  -7    1.57    1.60
   2   4  -6   10.77    1.48
  -2   4   6   13.35    2.36
   2   4  -6   12.61    4.96
   2  -4  -6   12.71    2.51
  -2  -4   6   15.08    3.85
  -2   4   6    7.68    2.90
   2   4  -6   14.04    2.79
  -2   4   6   13.99    2.54
   2   4  -6   10.46    1.01
   2   4  -6    7.67    1.67
   2  -4  -6   13.04    2.38
   2  -4  -6    6.17    3.43
   2  -4  -6   11.90    4.93
   2  -4  -6   10.22    2.38
  -2   4   5  203.04   10.00
   2   4  -5  190.79   15.77
  -2  -4   5  151.71   12.52
   2  -4  -5  263.38   10.44
   2   4  -5  143.42    8.46
  -2   4   5  159.08   11.94
   2  -4  -5  203.88   17.64
   2   4  -5  278.09   11.67
  -2   4   5  253.96   10.07
   2  -4  -5  266.13    9.83
   2  -4  -5  175.50   17.71
   2  -4  -5  190.75   10.24
  -2   4   4    5.42    2.17
   2   4  -4    4.96    0.69
   2   4  -4    3.26    1.94
  -2  -4   4    6.89    2.56
   2  -4  -4    5.88    1.62
   2   4  -4    6.55    2.09
  -2   4   4    6.17    2.41
   2   4  -4    4.76    1.82
  -2   4   4    7.46    1.97
   2  -4  -4    9.40    3.60
   2  -4  -4   12.42    4.83
   2  -4  -4    6.60    2.08
   2   4  -3   14.07    3.83
  -2   4   3   16.70    3.29
  -2  -4   3   13.23    4.03
   2  -4  -3   19.23    2.70
   2   4  -3   19.74    1.61
  -2   4   3   11.90    3.33
   2   4  -3   16.19    2.99
   2   4  -3   24.53    3.42
  -2   4   3   21.80    2.89
   2   4  -3   18.91    1.49
  -2  -4   3   26.05    6.22
   2  -4  -3   18.18    5.93
   2  -4  -3   12.57    4.75
  -2   4   3   16.58    2.46
   2  -4  -3   17.64    3.26
  -2   4   2   85.79    7.94
   2   4  -2   87.64    8.87
   2  -4  -2   94.95    5.28
   2   4  -2   86.14    7.12
  -2   4   2   94.31    8.27
   2  -4  -2   88.44   11.76
  -2  -4   2   89.99   11.16
   2   4  -2   86.52    4.10
   2   4  -2   78.40    3.31
  -2   4   2   91.57    5.31
  -2   4   2   79.59    4.84
   2   4  -2   84.77    6.31
   2  -4  -2  104.73   12.61
   2  -4  -2   94.70    7.26
  -2   4   2   85.43    5.83
   2   4  -1   78.60    7.90
  -2   4   1   84.19    8.62
   2  -4  -1   77.87    9.08
   2  -4  -1   88.94   12.01
  -2   4   1   76.64    7.47
   2   4  -1   82.00    4.50
  -2  -4   1   84.75   11.19
   2   4  -1   79.35    7.24
   2   4  -1   94.72    6.96
  -2   4   1   89.11    5.09
  -2   4   1   82.15    4.87
   2   4  -1   84.49    3.74
   2  -4  -1   88.06   11.93
  -2   4   1   74.11    6.14
   2   4   0  230.22   12.06
  -2   4   0  242.05   15.10
   2  -4   0  253.62   15.90
  -2  -4   0  242.88    6.62
   2   4   0  238.57   12.73
  -2   4   0  244.54   12.77
   2  -4   0  248.33   19.80
  -2  -4   0  244.19   17.94
   2   4   0  241.70    8.15
   2   4   0  260.49    6.94
  -2   4   0  241.30    8.23
   2   4   0  244.98   11.18
  -2   4   0  248.64    7.89
   2   4   0  248.63    6.26
   2   4   0  245.82   10.39
   2   4   1   20.00    3.25
  -2   4  -1   13.79    3.95
   2  -4   1   25.96    5.48
   2  -4   1   16.40    2.02
  -2  -4  -1   19.04    2.18
   2   4   1   24.00    4.15
   2   4   1   16.21    2.32
  -2   4  -1   23.42    3.88
   2   4   1   17.63    1.93
  -2   4  -1   18.29    2.15
   2   4   1   16.54    3.21
   2   4   1   16.06    1.97
  -2  -4  -1   22.26    5.50
   2   4   1   17.57    2.87
   2   4   1   14.39    1.72
   2   4   2   54.11    4.76
  -2   4  -2   55.44    7.83
   2  -4   2   52.80    7.32
   2  -4   2   57.82    3.23
  -2  -4  -2   31.21    3.06
  -2   4  -2   51.62    5.52
  -2   4  -2   51.18    2.76
   2   4   2   56.29    6.35
  -2  -4  -2   55.11    8.06
   2   4   2   52.96    5.41
  -2   4  -2   54.24    3.52
   2   4   2   55.35    3.55
   2   4   2   57.32    3.95
   2   4   2   52.37    2.34
   2   4   2   52.89    4.24
   2   4   2   53.56    2.94
  -2   4  -2   53.84    4.40
   2   4   3   70.17    4.98
  -2   4  -3   70.64    9.58
  -2  -4  -3   77.66    5.15
   2  -4   3   78.49    9.32
   2  -4   3   62.98    3.22
  -2   4  -3   48.36    1.72
  -2  -4  -3   80.83    9.98
  -2   4  -3   52.30    1.80
  -2   4  -3   82.91    7.08
   2  -4   3  102.62   13.15
  -2   4  -3   71.14    3.79
   2   4   3   70.10    6.34
  -2  -4  -3   74.97   11.80
   2   4   3   67.06    4.81
  -2  -4  -3   63.72    3.81
   2   4   4  231.27    7.79
  -2   4  -4  242.53   18.21
  -2  -4  -4  250.40   16.64
   2  -4   4  253.39    6.06
  -2  -4  -4  264.24    9.83
  -2   4  -4  230.87   11.40
  -2  -4  -4  232.98   16.10
   2  -4   4  276.28   21.38
   2   4   4  256.23   12.02
  -2   4  -4  261.94    6.80
   2   4   4  269.25   10.00
  -2  -4  -4  231.95   20.65
  -2  -4  -4  259.50    8.29
  -2   4  -5   72.42   10.44
   2   4   5   63.43    3.74
  -2  -4  -5   74.62    9.45
   2  -4   5   69.71    2.99
   2  -4   5   66.19    3.04
  -2  -4  -5   75.30    5.71
  -2   4  -5   66.58    6.28
   2  -4   5   89.51   12.41
  -2  -4  -5   72.17    8.90
   2   4   5   75.54    6.79
  -2   4  -5   77.91    3.65
  -2  -4  -5   68.49   11.86
   2   4   5   71.38    5.79
  -2  -4  -5   63.07    4.51
  -2   4  -6  130.57   14.21
   2   4   6  114.80    4.52
  -2  -4  -6  141.43    7.96
   2  -4   6  131.92    4.00
  -2  -4  -6  145.33   12.98
   2  -4   6  124.71    4.05
  -2   4  -6  127.58    8.36
   2  -4   6  160.43   16.42
  -2  -4  -6  131.90   11.35
   2   4   6  129.21    8.86
  -2   4  -6  133.99    4.75
  -2  -4  -6  126.19   16.01
   2   4   6  132.66    7.95
  -2  -4  -6  122.36    6.63
  -2   4  -7   52.18    9.29
   2  -4   7   53.31    2.67
  -2  -4  -7   58.78    5.52
  -2  -4  -7   40.17    7.57
   2  -4   7   37.40    7.33
  -2   4  -7   42.56    4.99
  -2  -4  -7   50.28    7.01
   2  -4   7   63.23   10.60
   2   4   7   64.16    6.43
   2  -4   7   86.21   10.96
  -2  -4  -7   47.37   10.76
   2   4   7   66.95    5.97
  -2  -4  -7   45.56    4.34
  -2   4  -8    7.93    3.85
  -2  -4  -8    4.71    1.77
   2  -4   8    3.64    0.78
   2  -4   8    0.19    2.14
  -2  -4  -8    6.73    3.01
  -2   4  -8    3.97    1.90
   2   4   8    2.87    1.43
   2  -4   8    4.44    2.63
  -2  -4  -8    1.66    2.21
   2  -4   8    7.86    3.55
  -2  -4  -8    5.92    2.24
   2   4   8    7.19    2.27
  -2  -4  -8    3.88    1.57
  -2   4  -9    3.49    2.54
  -2   4  -9    6.11    1.37
   2  -4   9    6.80    3.14
  -2  -4  -9    4.21    3.65
  -2  -4  -9    5.18    1.96
  -2   4  -9    6.44    1.96
   2   4   9    6.42    2.28
   2  -4   9   14.55    5.98
  -2  -4  -9    2.18    3.39
   2   4   9   10.34    2.64
  -2  -4  -9    3.43    1.62
  -2   4 -10   33.82    7.72
   2  -4  10   33.37    7.14
  -2  -4 -10   29.36    6.82
  -2  -4 -10   39.50    4.99
  -2   4 -10   29.35    3.87
  -2   4 -10   43.95    4.18
   2  -4  10   36.17    8.60
   2   4  10   41.18    5.35
   2   4  10   32.96    4.67
  -2  -4 -10   31.50    9.16
  -2  -4 -10   30.42    4.41
  -2   4 -11   68.14   11.82
  -2  -4 -11   67.99    6.71
   2  -4  11   54.95    9.92
  -2  -4 -11   61.61   10.15
  -2   4 -11   57.49    5.29
   2   4  11   63.99    6.96
   2  -4  11   65.74   11.83
  -2   4 -11   68.61    5.45
  -2  -4 -11   57.61   13.81
   2   4  11   60.86    6.74
  -2  -4 -11   47.51    5.84
  -2   4 -12  142.53   16.28
  -2  -4 -12  172.51   16.75
   2  -4  12  138.20   15.70
  -2  -4 -12  183.13   11.07
  -2   4 -12  159.13    8.55
   2  -4  12  153.96   19.09
   2   4  12  168.64   11.07
  -2  -4 -12  120.89   20.52
   2   4  12  180.08   11.60
  -2  -4 -12  141.03   10.41
  -2  -4 -13   14.52    5.71
   2  -4  13   11.66    5.28
  -2  -4 -13   13.30    3.50
   2   4  13   11.01    2.81
  -2  -4 -13    3.13    5.43
  -2   4 -13    8.35    3.95
   2   4  13    9.69    3.17
   2  -4  13   12.96    6.58
   2  -4  14   56.17   10.78
  -2  -4 -14  111.37   14.40
  -2  -4 -14   67.30   16.92
   2   4  14   85.57    8.26
  -2   4 -14   80.20   12.55
   2   4  14   88.26    8.30
   2  -4  14   58.10   12.74
   2   4  15    5.78    2.56
   2  -4  15   -0.44    5.81
  -2  -4 -15    2.97    7.95
   2   4  15    7.03    2.75
   2  -4  15    0.85    3.45
  -2  -4 -15    6.35    4.85
  -2   5  12    2.27    1.95
  -2   5  12    5.57    2.17
   2  -5 -12    2.92    1.27
  -2  -5  12    1.76    2.04
   2   5 -12    2.05    4.17
  -2  -5  11   11.69    4.03
   2  -5 -11   16.29    3.84
  -2   5  11   16.84    5.31
  -2   5  11   18.81    3.55
   2  -5 -11   13.65    4.16
   2   5 -11   11.90    5.59
  -2  -5  10    6.40    2.67
   2  -5 -10   10.46    2.39
  -2   5  10    6.76    2.43
  -2   5  10   10.85    2.67
   2  -5 -10   14.90    5.14
   2  -5 -10   12.21    6.44
   2   5 -10    3.53    3.00
   2  -5  -9    3.91    2.11
  -2  -5   9    0.19    2.52
  -2   5   9   -0.16    1.80
  -2   5   9    3.86    1.56
   2  -5  -9    1.83    3.48
   2  -5  -9    5.33    2.50
   2   5  -9   -2.85    3.82
   2  -5  -8   33.94    4.37
  -2  -5   8   30.49    6.26
  -2   5   8   32.42    5.68
  -2   5   8   30.52    4.03
   2  -5  -8   30.03    8.13
   2  -5  -8   33.31    7.26
   2   5  -8   26.69    6.79
  -2   5   7    4.09    1.59
   2   5  -7    4.50    3.10
  -2  -5   7    5.19    2.46
   2  -5  -7    4.30    1.87
  -2   5   7    7.64    3.37
   2   5  -7    6.00    2.13
  -2   5   7    3.29    1.37
   2  -5  -7    6.71    3.09
   2  -5  -7    7.67    5.25
   2  -5  -7    5.58    2.81
  -2   5   6    1.54    1.25
   2   5  -6    5.98    3.09
   2  -5  -6    0.51    0.84
  -2  -5   6    6.39    3.45
   2   5  -6    2.87    1.68
  -2   5   6   -2.18    2.47
  -2   5   6    1.20    1.36
   2  -5  -6   -5.76    5.60
   2  -5  -6    0.23    2.51
   2  -5  -6    2.30    2.13
  -2   5   5    1.05    0.83
   2   5  -5    0.57    1.64
   2  -5  -5    2.30    1.42
   2   5  -5    0.25    1.24
  -2   5   5   -1.51    1.45
  -2   5   5    3.52    1.68
   2  -5  -5    3.80    2.50
   2  -5  -5    6.84    4.39
   2  -5  -5    4.40    2.14
   2  -5  -4   88.02    5.87
   2   5  -4   80.28    7.12
   2  -5  -4   73.67   11.48
  -2   5   4   83.06    8.65
  -2   5   4   81.74    5.66
   2   5  -4   84.73    6.37
   2  -5  -4   93.59   13.71
  -2   5   4   84.02    7.20
   2   5  -4   82.41    9.80
   2  -5  -3   42.84    3.79
   2   5  -3   54.02    6.28
  -2   5   3   46.25    6.37
   2  -5  -3   59.18   10.72
  -2   5   3   45.25    4.07
   2   5  -3   45.57    4.83
   2  -5  -3   42.01    9.19
   2   5  -3   45.89    7.33
  -2   5   3   45.22    5.66
   2  -5  -2  134.22    6.23
   2  -5  -2  128.02   15.40
   2   5  -2  125.51    9.40
  -2   5   2  129.73   10.54
   2   5  -2  122.96    7.75
   2   5  -2  125.25   10.67
  -2   5   2  123.61    9.89
   2   5  -2  118.14    6.51
   2  -5  -1   14.23    2.17
   2   5  -1   31.23    5.12
  -2   5   1   29.50    5.13
   2   5  -1   31.29    4.18
   2  -5  -1   37.25    8.74
   2   5  -1   27.64    4.72
  -2   5   1   33.14    5.52
   2  -5   0   83.38   12.53
   2   5   0   80.42    7.91
  -2   5   0   80.58    7.98
   2   5   0   66.94    6.03
   2   5   0   64.25    6.40
  -2   5   0   70.03    8.29
   2  -5   1    8.60    2.80
  -2   5  -1   10.84    2.94
   2   5   1   16.78    4.09
   2   5   1   23.29    3.61
   2  -5   1   17.04    6.49
   2   5   1   18.11    3.24
  -2   5  -1   19.18    5.07
   2  -5   2    5.98    3.72
  -2   5  -2    2.38    2.10
   2   5   2    0.13    1.24
   2   5   2    2.40    1.50
  -2  -5  -2    3.60    2.44
   2   5   2    1.85    1.11
  -2   5  -2    2.46    2.57
   2  -5   3   39.53    7.18
   2   5   3   44.93    6.55
  -2   5  -3   39.44    5.54
   2   5   3   62.85    6.07
  -2  -5  -3   52.10   11.42
  -2   5  -3   60.98    9.19
   2   5   4    9.64    3.49
  -2   5  -4    6.66    2.27
   2   5   4    6.81    2.21
  -2  -5  -4    8.85    4.70
   2  -5   4    4.98    3.68
  -2   5  -4    6.97    3.24
  -2   5  -5   20.24    4.11
   2   5   5   16.31    4.24
   2   5   5   14.47    3.44
  -2  -5  -5   19.72    7.68
   2  -5   5   27.18    8.45
  -2   5  -5   22.63    6.36
  -2   5  -6  174.36   10.17
   2   5   6  162.84   13.09
   2  -5   6  228.76   21.99
   2   5   6  177.24   10.66
  -2  -5  -6  181.86   21.03
  -2   5  -6  179.09   17.20
   2  -5   7   41.77    8.24
  -2   5  -7   31.44    4.43
   2   5   7   41.22    6.77
   2   5   7   40.79    5.41
  -2  -5  -7   41.15   10.69
  -2   5  -7   45.86    8.91
   2  -5   8    1.71    2.23
  -2   5  -8    4.78    1.68
  -2  -5  -8    2.76    3.21
  -2   5  -8    2.36    2.51
   2   5   8    7.07    2.61
   2  -5   9    6.50    3.90
  -2  -5  -9    4.20    4.58
  -2   5  -9    5.72    4.49
   2   5   9    0.10    2.11
  -2  -5 -10   43.57    8.61
   2  -5  10   43.62    9.02
   2   5  10   49.81    6.07
  -2  -5 -10   61.97   15.02
  -2   5 -10   53.89   10.28
  -3   0  23   29.71    5.95
   3   0 -23   27.46    4.92
   3   0 -23   27.21    5.39
   3   0 -23   17.47    4.04
  -3   0  23   26.96    5.44
   3   0 -22    0.88    1.95
  -3   0  22   -3.86    3.13
   3   0 -22   -2.76    2.17
   3   0 -22   -0.25    1.81
  -3   0  22    1.42    2.02
   3   0 -21   20.39    4.09
   3   0 -21   21.05    4.76
  -3   0  21   21.73    4.76
   3   0 -21   26.76    4.71
  -3   0  21   21.54    4.34
  -3   0  21   17.69    4.12
   3   0 -20    0.93    1.62
   3   0 -20    0.48    1.20
   3   0 -20   -3.46    2.86
  -3   0  20    2.62    2.06
   3   0 -20    0.76    1.38
  -3   0  20   -1.06    1.69
  -3   0  20    2.24    1.92
   3   0 -19   38.45    5.11
   3   0 -19   51.78    7.43
  -3   0  19   43.86    6.77
   3   0 -19   44.18    5.83
  -3   0  19   39.06    5.24
   3   0 -19   42.28    5.70
  -3   0  19   43.81    6.49
   3   0 -18    0.94    1.40
   3   0 -18    1.32    0.93
   3   0 -18   -2.33    2.25
  -3   0  18   -1.09    2.82
   3   0 -18    0.10    1.24
  -3   0  18   -0.48    1.52
  -3   0  18   -0.50    1.23
   3   0 -17   13.22    3.14
   3   0 -17   14.59    4.01
   3   0 -17   10.96    2.47
  -3   0  17   19.92    4.67
   3   0 -17   13.42    3.05
   3   0 -17    7.76    2.11
  -3   0  17   13.15    3.02
  -3   0  17   11.48    3.18
   3   0 -16    0.09    1.09
   3   0 -16   -1.22    2.27
   3   0 -16   -2.37    1.50
  -3   0  16    4.30    2.43
   3   0 -16    0.92    1.61
   3   0 -16   -0.84    0.77
  -3   0  16   -0.09    0.91
  -3   0  16   -1.50    1.24
   3   0 -15  404.93   14.68
   3   0 -15  604.83   24.11
   3   0 -15  331.90   13.45
   3   0 -15  419.47   15.86
  -3   0  15  425.45   16.88
  -3   0  15  387.24   15.11
  -3   0  15  446.87   18.30
   3   0 -14    0.16    0.83
  -3   0  14    0.09    1.40
   3   0 -14   -0.91    1.35
   3   0 -14   -0.13    1.58
  -3   0  14   -0.08    1.10
  -3   0  14    1.48    0.89
   3   0 -13 1705.78   29.50
  -3   0  13 1510.03   27.64
  -3   0  13 1767.89   33.27
   3   0 -13 2998.06   52.13
   3   0 -13 1624.04   27.25
   3   0 -12   -1.18    1.05
  -3   0  12    0.39    0.76
  -3   0  12    0.50    0.53
   3   0 -12    0.13    1.87
   3   0 -12    2.11    1.34
   3   0 -12    1.78    1.18
  -3   0  12   -0.64    0.91
   3   0 -12   -1.87    1.16
  -3   0  12    0.08    0.83
  -3   0  11  134.40    6.96
   3   0 -11  131.76    6.79
   3   0 -11  156.66    8.08
  -3   0  11  130.34    6.40
   3   0 -11  374.15   18.88
   3   0 -11  146.19    7.38
  -3   0  11  128.85    6.46
   3   0 -11  145.39    7.10
  -3   0  11  135.29    7.48
   3   0 -11  151.17    7.87
  -3   0  11  161.79    9.18
  -3   0  10   -0.24    0.45
  -3   0  10    1.45    0.91
   3   0 -10    0.62    0.44
   3   0 -10   -0.13    0.51
  -3   0  10    0.08    0.52
   3   0 -10    0.57    0.50
   3   0 -10    0.44    2.05
  -3   0  10    0.37    0.65
   3   0 -10    0.98    0.82
   3   0 -10   -0.10    0.84
  -3   0  10   -0.20    0.91
  -3   0   9   77.70    4.80
   3   0  -9   -0.28    0.42
   3   0  -9   79.29    5.04
   3   0  -9   72.70    4.46
  -3   0   9   81.21    5.73
   3   0  -9   81.40    5.22
   3   0  -9   74.97    4.72
  -3   0   9   66.63    4.17
  -3   0   8    0.79    0.63
  -3   0   8   -0.29    0.62
   3   0  -8    0.15    0.45
  -3   0   8    0.86    0.65
   3   0  -8    0.36    0.51
   3   0  -8    0.48    0.29
   3   0  -8    0.29    0.40
  -3   0   8    0.34    0.70
  -3   0   7 1348.99   17.53
  -3   0   7 1322.97   16.41
  -3   0   7 1401.43   19.51
   3   0  -7 1435.01   18.22
   3   0  -7 1323.43   17.04
  -3   0   7 1322.17   16.42
   3   0  -7 1366.31   17.06
   3   0  -7 1315.19   18.51
  -3   0   7 1455.79   20.17
   3   0  -6   -0.03    0.33
  -3   0   6    0.14    0.26
  -3   0   6    0.07    0.24
  -3   0   6   -0.39    0.35
   3   0  -6   -0.15    0.20
   3   0  -6    0.15    0.23
  -3   0   6    0.23    0.32
   3   0  -5 3995.53   24.91
   3   0  -5 4069.83   25.09
   3   0  -5 4065.10   25.41
  -3   0   5 4048.54   26.12
  -3   0   4    0.09    0.26
  -3   0   4    0.06    0.36
   3   0  -4    0.25    0.26
   3   0  -4    0.19    0.36
   3   0  -3    4.31    0.76
  -3   0   3    2.18    0.52
   3   0  -3    2.19    0.46
   3   0  -3    1.69    0.54
   3   0  -2   -0.08    0.14
   3   0  -2    0.54    0.36
   3   0  -2    0.24    0.24
   3   0  -2    0.11    0.20
   3   0  -1  726.52   10.20
  -3   0   1  695.85    9.81
   3   0  -1  726.06   10.21
   3   0  -1  696.90    8.98
   3   0  -1  729.46    9.36
  -3   0   0   -0.07    0.31
   3   0   0    0.54    0.45
   3   0   0   -0.16    0.19
   3   0   0    0.53    0.35
   3   0   0    0.32    0.40
  -3   0  -1 2787.24   29.70
  -3   0  -1 2435.63   21.68
  -3   0  -1 2416.43   18.80
  -3   0  -1 2221.73   21.22
  -3   0  -2    0.89    0.52
  -3   0  -2    0.46    0.22
   3   0   2    0.21    0.33
   3   0   2    0.19    0.33
   3   0   3    1.05    0.43
  -3   0  -3    0.69    0.43
  -3   0  -3    1.31    0.61
   3   0   3    0.90    0.55
   3   0   3    0.67    0.37
  -3   0  -3    0.85    0.39
  -3   0  -3    0.53    0.52
   3   0   4    0.65    0.38
  -3   0  -4    0.67    0.35
   3   0   4    0.61    0.74
  -3   0  -4    0.12    0.36
   3   0   4    0.53    0.64
  -3   0  -4    0.03    0.42
   3   0   4    0.45    0.37
  -3   0  -4   -0.18    0.53
  -3   0  -4    0.63    0.57
  -3   0  -5   40.16    3.95
   3   0   5   39.35    3.35
   3   0   5   41.62    3.42
  -3   0  -5   41.92    3.41
  -3   0  -5   38.33    3.80
  -3   0  -5   41.34    3.31
   3   0   5   37.77    3.38
  -3   0  -6    0.18    0.48
   3   0   6    0.18    0.43
   3   0   6   -0.48    0.60
  -3   0  -6   -0.17    0.50
  -3   0  -6    0.17    0.44
  -3   0  -6    0.14    0.34
   3   0   6   -0.24    0.52
  -3   0  -6    1.52    0.62
   3   0   7 3367.52   34.40
  -3   0  -7 3314.73   36.24
   3   0   7 2366.56   27.64
   3   0   7 3305.60   38.06
   3   0   7 3363.51   35.79
  -3   0  -7 3578.65   34.06
  -3   0  -7 3452.88   40.17
  -3   0  -7 3432.89   33.61
   3   0   7 3232.48   35.14
  -3   0  -7 2839.66   21.87
  -3   0  -7 3029.42   35.59
   3   0   8    0.22    0.98
  -3   0  -8    0.29    0.73
  -3   0  -8   -0.38    0.98
   3   0   8   -0.32    0.88
   3   0   8    0.13    0.76
   3   0   8    1.31    1.14
   3   0   8    1.22    0.59
  -3   0  -8    0.99    0.84
  -3   0  -8    0.56    0.34
   3   0   8    0.12    0.51
  -3   0  -8    0.45    0.56
  -3   0  -8   -0.31    0.63
  -3   0  -9 2783.50   36.68
   3   0   9 2921.40   37.69
   3   0   9 2717.45   31.49
  -3   0  -9 3216.29   34.97
  -3   0  -9 3161.54   42.50
   3   0   9 3172.01   39.03
   3   0   9 3045.13   38.90
  -3   0  -9 3021.98   33.85
  -3   0  -9 2553.23   20.10
  -3   0  -9 2678.70   35.02
  -3   0 -10   -0.26    1.14
  -3   0 -10    0.96    0.73
  -3   0 -10   -6.24    7.23
   3   0  10   -0.38    1.04
   3   0  10    1.41    1.30
   3   0  10   -0.23    0.65
  -3   0 -10    0.68    1.34
  -3   0 -11   89.57    7.22
  -3   0 -11  124.51    9.29
   3   0  11  115.17    8.31
  -3   0 -11  378.06   30.08
   3   0  11  107.78    7.80
  -3   0 -11   93.84    6.79
  -3   0 -12   -1.89    3.80
   3   0  12   -0.08    0.75
  -3   0 -12    1.92    1.17
   3   0  12   -1.30    1.21
   3   0  13  154.95    9.80
  -3   0 -13  309.85   22.41
   3   0  13  178.78   10.82
  -3   0 -13  185.51   12.03
  -3   0 -14   -4.07    4.05
   3   0  14    0.56    1.02
  -3   0 -14   -2.16    1.54
   3   0  14   -1.07    1.25
   3   0  15   69.96    6.96
  -3   0 -15  166.65   15.59
   3   0  15   78.37    7.62
  -3   0 -15   72.18    7.99
  -3   0 -16    8.57    4.39
   3   0  16   -0.51    1.26
  -3   0 -16    2.83    2.68
   3   0  16    1.08    1.46
   3   0  17   60.69    6.68
  -3   0 -17   83.16   10.83
   3   0  17   59.46    6.98
  -3   0 -17   63.33    7.73
  -3   0 -18   -1.20    1.92
   3   0  18    0.11    1.45
  -3   0 -18    0.80    1.79
   3   0  18    2.06    2.57
   3   0  19   83.17    8.56
  -3   0 -19   92.65    9.72
   3   0  19   78.31    7.99
  -3   0 -19  139.99   13.53
  -3   0 -20    0.20    2.09
   3   0  20   -3.81    2.78
   3   0  20    0.48    1.55
   3   0  20   -0.11    1.17
  -3   0 -20    3.37    2.91
   3   1 -22   46.30    6.92
   3  -1 -22   53.01    8.39
   3  -1 -22   25.28    4.68
  -3  -1  22   26.83    6.91
   3   1 -22   19.84    4.91
  -3  -1  22   25.57    7.53
   3  -1 -22   47.53   14.51
  -3   1  22   20.07    4.78
   3   1 -22   25.04    4.86
   3  -1 -22   23.48    4.76
   3  -1 -22   24.64    5.56
   3   1 -22   26.20    4.63
   3  -1 -21  754.84   24.21
   3   1 -21  727.63   23.50
   3  -1 -21 1123.80   36.04
   3  -1 -21  761.87   23.65
   3   1 -21 1078.64   31.41
  -3  -1  21 1072.57   38.95
   3   1 -21  825.67   24.48
  -3  -1  21 1349.56   54.63
   3  -1 -21  853.25   28.64
  -3   1  21  863.11   27.83
  -3   1  21  729.17   24.47
   3  -1 -21 1228.18   69.82
  -3  -1  21  853.69   32.04
  -3   1  21  790.77   24.83
   3   1 -21  687.96   24.63
   3  -1 -21  773.17   22.10
   3   1 -20    7.57    2.32
   3  -1 -20    9.22    3.35
   3   1 -20    9.14    2.98
   3  -1 -20   10.69    3.27
   3   1 -20    7.37    2.32
   3  -1 -20   11.63    4.48
   3  -1 -20    8.19    2.63
  -3  -1  20   15.80    4.86
   3  -1 -20   12.79    3.06
  -3  -1  20   33.31    9.28
  -3   1  20   11.79    2.97
  -3  -1  20    6.76    3.20
  -3   1  20    6.89    2.32
   3   1 -19  209.92   12.28
   3  -1 -19  214.08   12.55
   3  -1 -19  360.04   20.27
   3   1 -19  346.21   17.86
   3  -1 -19  217.74   12.18
  -3  -1  19  297.90   19.98
  -3  -1  19  371.24   29.32
   3  -1 -19  255.36   15.11
   3   1 -19  242.83   12.69
  -3   1  19  225.58   13.25
  -3   1  19  238.30   13.05
   3  -1 -19  218.75   11.38
  -3  -1  19  273.73   18.00
   3   1 -18    2.48    1.65
   3  -1 -18    5.10    2.19
   3  -1 -18    5.43    2.69
   3   1 -18    0.44    1.12
   3  -1 -18    5.18    2.22
   3  -1 -18    7.05    3.44
  -3  -1  18    8.52    3.57
   3  -1 -18    2.95    1.85
  -3  -1  18    6.84    4.77
  -3   1  18    1.46    1.79
   3  -1 -18    2.93    1.02
  -3   1  18    1.98    1.69
  -3  -1  18   11.10    4.41
   3  -1 -17   39.37    6.80
   3  -1 -17   28.22    4.25
  -3  -1  17   48.47    7.98
   3  -1 -17   32.12    5.07
  -3  -1  17   62.68   12.28
   3   1 -17   34.08    4.65
   3   1 -17   27.02    4.22
   3  -1 -17   34.42    4.82
   3  -1 -17   37.03    4.61
  -3  -1  17   37.12    6.55
  -3   1  17   35.63    4.58
   3   1 -16   13.54    2.72
   3  -1 -16   12.37    2.79
   3  -1 -16   15.44    3.98
  -3  -1  16   19.30    5.00
  -3  -1  16   18.39    5.44
   3  -1 -16   11.50    2.45
  -3  -1  16   19.53    7.12
   3  -1 -16   14.71    3.68
   3   1 -16   12.11    2.97
   3   1 -16   10.70    2.69
   3  -1 -16   11.19    2.88
  -3  -1  16   10.80    3.92
  -3   1  16   13.80    2.96
   3  -1 -15   32.91    4.36
   3   1 -15   29.37    4.28
   3   1 -15   30.96    4.06
   3  -1 -15   41.20    6.20
   3  -1 -15   31.76    4.29
  -3  -1  15   30.03    3.09
   3   1 -15   29.51    4.83
  -3  -1  15   31.23    6.56
  -3  -1  15   46.72    7.18
   3  -1 -15   35.18    5.11
   3   1 -15   36.25    4.32
  -3   1  15   30.51    4.60
  -3  -1  15   52.39   10.35
  -3  -1  15   32.78    4.07
  -3   1  15   31.40    4.08
  -3  -1  15   36.88    6.02
   3  -1 -15   31.14    3.86
   3   1 -14    9.02    2.38
   3  -1 -14   10.46    2.71
   3   1 -14   10.99    2.49
   3  -1 -14   12.98    2.78
   3  -1 -14    7.20    2.96
   3  -1 -14   11.94    2.65
   3   1 -14   10.31    2.56
  -3  -1  14   17.64    4.29
  -3  -1  14   12.49    2.09
  -3  -1  14   10.44    5.16
  -3   1  14   11.56    2.96
   3  -1 -14    9.67    2.17
  -3  -1  14   26.20    7.20
   3   1 -14   10.62    2.88
  -3  -1  14   14.73    2.74
  -3  -1  14    8.40    2.89
  -3   1  14    9.16    2.26
   3   1 -13  770.52   19.37
   3  -1 -13  796.23   19.77
   3  -1 -13  806.04   22.44
   3   1 -13  804.58   18.08
   3  -1 -13  996.40   27.38
   3  -1 -13  793.27   19.69
  -3  -1  13  747.61   15.68
  -3  -1  13  983.06   29.73
   3   1 -13  647.26   21.62
  -3   1  13  846.11   21.76
   3  -1 -13  847.73   22.76
  -3  -1  13 1211.52   44.78
   3   1 -13  839.29   18.73
   3   1 -13  785.06   16.00
  -3   1  13  706.71   19.46
  -3  -1  13  816.86   18.98
  -3  -1  13  916.28   28.72
  -3   1  13  869.03   20.11
   3  -1 -13  760.44   17.39
   3  -1 -12    5.37    2.23
   3  -1 -12    3.46    1.36
   3  -1 -12    2.94    1.11
   3   1 -12    4.88    1.62
   3   1 -12    3.45    1.26
  -3  -1  12    3.21    1.14
   3  -1 -12    3.44    1.53
   3  -1 -12    8.64    2.50
   3   1 -12    3.38    1.30
  -3  -1  12    1.88    1.99
  -3  -1  12    1.69    1.95
   3  -1 -12    3.28    1.34
  -3  -1  12    0.20    2.53
   3   1 -12    3.33    1.28
  -3   1  12    3.87    1.53
  -3   1  12    3.45    1.85
   3   1 -12    2.51    1.63
   3   1 -12    3.42    1.19
  -3  -1  12    4.11    1.66
  -3  -1  12    5.76    2.50
  -3   1  12    3.91    1.48
  -3  -1  11  212.01    8.91
   3  -1 -11  207.01    9.20
  -3   1  11  203.97    8.34
   3  -1 -11  221.00   10.61
   3   1 -11  196.70    9.06
   3  -1 -11  253.16   12.22
   3   1 -11  204.73    8.26
   3  -1 -11  210.80    9.49
  -3  -1  11  201.33    7.31
  -3  -1  11  189.44   15.00
  -3  -1  11  228.83   12.82
   3   1 -11  177.17   11.19
   3   1 -11  205.32    8.08
  -3   1  11  221.33   10.37
   3  -1 -11  223.30   10.72
  -3  -1  11  271.66   18.47
   3   1 -11  231.39    8.73
   3  -1 -11  208.71    8.87
   3   1 -11  217.26    7.81
  -3   1  11  196.94    9.41
  -3  -1  11  247.14   13.87
   3  -1 -11  192.47    7.76
   3   1 -11  179.99    9.06
  -3   1  11  207.57    8.54
   3  -1 -10    6.04    1.66
   3   1 -10    3.32    1.13
   3  -1 -10    9.02    2.28
   3  -1 -10    6.59    1.63
  -3  -1  10    6.25    1.71
   3   1 -10    5.57    1.62
  -3   1  10    5.32    1.30
   3  -1 -10    6.14    1.71
  -3  -1  10    5.15    1.15
   3  -1 -10    9.09    2.25
   3   1 -10    6.50    1.44
  -3  -1  10    4.76    2.56
  -3  -1  10    3.30    1.67
   3  -1 -10    4.42    1.19
  -3   1  10    6.78    1.91
   3   1 -10    3.82    1.03
  -3  -1  10    2.58    2.00
  -3   1  10    4.36    1.55
   3   1 -10    4.55    1.07
   3  -1 -10    6.26    1.54
   3   1 -10    5.29    2.23
  -3   1  10    5.08    1.22
  -3  -1  10    7.98    2.77
  -3  -1   9  573.66   13.43
   3  -1  -9  568.97   15.31
  -3   1   9  568.14   12.52
   3   1  -9  541.01   13.45
   3  -1  -9  102.04    6.04
  -3   1   9  541.30   13.33
   3   1  -9  569.66   12.02
   3  -1  -9  608.89   16.36
  -3  -1   9  542.92   10.64
  -3  -1   9  471.69   15.26
   3   1  -9  548.36   12.12
   3   1  -9  573.46   11.86
   3  -1  -9  570.75   15.43
  -3   1   9  589.73   15.07
  -3  -1   9  715.34   24.95
   3   1  -9  567.54   11.35
  -3   1   9  549.62   14.21
   3  -1  -9  554.90   11.65
  -3   1   9  567.12   12.60
  -3  -1   9  590.92   19.71
  -3   1   8   18.80    2.18
   3  -1  -8   15.54    2.39
   3   1  -8   20.78    2.54
  -3  -1   8   20.90    2.40
   3  -1  -8   19.24    2.34
   3  -1  -8   18.99    2.75
  -3   1   8   21.03    2.59
  -3   1   8   11.63    1.84
  -3  -1   8   19.16    1.94
   3   1  -8   20.30    2.21
  -3  -1   8   12.88    2.04
   3   1  -8   16.25    1.84
  -3   1   8   20.44    2.66
  -3  -1   8   26.06    4.45
   3   1  -8   19.24    2.24
   3  -1  -8   18.29    2.64
   3   1  -8   18.49    2.00
  -3   1   8   21.53    2.75
  -3   1   8   20.85    2.44
   3  -1  -8   20.04    2.13
   3   1  -8   20.04    2.89
   3  -1  -7 1534.95   22.50
  -3   1   7 1521.69   17.88
   3  -1  -7 1595.28   19.31
   3   1  -7 1537.33   20.05
  -3  -1   7 1620.38   20.08
   3  -1  -7 1690.45   23.43
   3   1  -7 1591.21   16.33
  -3  -1   7 1414.89   22.11
  -3  -1   7 1515.99   14.82
  -3   1   7 1279.12   17.68
  -3   1   7 1571.40   20.53
   3   1  -7 1498.87   19.77
  -3  -1   7 1321.81   14.47
   3   1  -7 1365.02   29.35
   3  -1  -7 1452.04   20.71
  -3  -1   7 1732.26   31.32
   3   1  -7 1472.19   18.22
   3   1  -7 1466.39   15.46
  -3   1   7 1666.32   22.24
   3  -1  -7 1741.71   47.23
   3   1  -7 1537.60   16.12
  -3   1   7 1598.97   21.30
   3  -1  -7 1555.24   16.96
  -3   1   7 1595.38   18.97
   3   1  -7 1586.02   23.35
   3  -1  -6   37.02    3.46
  -3  -1   6   24.56    2.42
   3   1  -6   25.82    2.49
  -3   1   6   23.61    2.22
   3  -1  -6   25.02    2.33
  -3   1   6   28.51    2.66
   3  -1  -6   47.23    3.73
  -3  -1   6   42.20    3.61
  -3   1   6   28.81    2.73
   3   1  -6   26.15    1.94
  -3  -1   6   25.42    1.78
  -3   1   6   34.46    2.94
   3   1  -6   23.87    2.47
  -3  -1   6   37.03    1.92
  -3   1   6   25.30    2.63
   3  -1  -6   28.24    2.85
   3   1  -6   28.46    1.97
  -3  -1   6   18.45    3.10
  -3   1   6   25.18    2.64
   3   1  -6   28.01    2.09
   3  -1  -6   40.20    6.12
  -3   1   6   26.02    1.98
  -3   1   6   30.65    2.65
   3  -1  -6   34.13    2.49
   3   1  -6   22.21    2.76
  -3   1   5  335.96    8.43
   3   1  -5  332.28    7.96
   3  -1  -5  345.46   10.12
  -3  -1   5  338.37    5.34
  -3   1   5  347.64    8.86
  -3   1   5  344.53    7.12
   3  -1  -5  337.30    7.32
  -3  -1   5  340.22    7.97
   3  -1  -5  360.87    9.46
  -3   1   5  331.07    9.01
  -3   1   5  336.27    8.64
  -3  -1   5  333.72    9.29
   3   1  -5  344.15    5.52
   3   1  -5  336.21    5.03
   3   1  -5  335.52    9.04
  -3  -1   5  337.57    4.90
  -3   1   5  324.40    8.10
  -3   1   5  360.62    8.58
   3  -1  -5  336.79    8.74
   3   1  -5  322.04    5.18
  -3  -1   5  357.18   11.91
  -3   1   5  353.92    8.58
   3  -1  -5  353.48   15.24
  -3   1   5  348.37    6.65
   3   1  -5  329.59    9.54
   3  -1  -5  335.40    7.80
  -3   1   4   40.12    3.14
  -3   1   4   43.96    2.94
   3   1  -4   50.55    2.88
   3  -1  -4   48.57    2.49
  -3   1   4   29.92    2.59
  -3   1   4   27.71    2.55
   3   1  -4   44.63    1.58
  -3  -1   4   29.77    2.77
   3   1  -4   31.04    2.57
   3  -1  -4   33.55    2.79
   3   1  -4   27.92    2.62
   3   1  -4   29.40    1.45
  -3  -1   4   35.79    2.03
   3  -1  -4   44.44    2.98
  -3   1   4   45.98    2.80
  -3  -1   4   77.25    5.19
   3   1  -4   37.83    1.31
   3  -1  -4   47.04    2.87
   3  -1  -4   27.19    4.02
   3  -1  -4   33.62    2.73
   3   1  -4   44.89    3.32
  -3   1   4   41.18    2.33
   3  -1  -3    7.05    0.85
  -3   1   3    7.80    1.46
   3   1  -3    7.65    1.27
  -3  -1   3    6.90    1.29
   3  -1  -3    7.25    1.30
  -3   1   3    6.80    1.20
   3   1  -3    7.50    1.19
  -3   1   3    6.38    1.14
  -3  -1   3    7.57    0.96
   3   1  -3    7.55    0.90
  -3   1   3    7.55    0.98
   3  -1  -3    7.27    1.02
  -3  -1   3    8.57    1.59
   3  -1  -3    7.99    1.08
   3  -1  -3    7.51    1.80
  -3   1   3    7.17    1.11
  -3  -1   3    6.51    1.34
   3   1  -3    7.52    1.19
   3  -1  -3    7.68    1.37
  -3   1   2  314.92    9.76
  -3   1   2  346.52    8.73
   3   1  -2  368.16    8.81
   3   1  -2  363.73    9.02
   3  -1  -2  373.85    9.55
  -3  -1   2  315.09    7.18
   3   1  -2  300.84    6.24
  -3   1   2  374.76    9.72
   3   1  -2  333.18   12.63
  -3   1   2  335.21    5.30
   3  -1  -2  314.63    5.81
  -3   1   2  380.87    8.49
   3   1  -2  317.77   10.29
   3  -1  -2  307.16   13.12
   3  -1  -2  330.87   10.93
  -3  -1   2  312.43    9.03
   3   1  -2  357.25    7.45
   3   1  -2  322.57    6.85
  -3   1   2  291.13    8.56
  -3   1   2  324.38    7.66
   3  -1  -1 1818.77   26.72
   3   1  -1 1861.11   13.92
   3  -1  -1 1966.86   22.96
   3   1  -1 1950.78   20.68
   3   1  -1 1983.32   22.15
  -3  -1   1 1853.57   18.41
   3   1  -1 1852.38   16.57
  -3   1   1 1961.56   21.62
   3   1  -1 1838.95   27.54
  -3  -1   1 1857.85   11.74
  -3   1   1 2066.50   20.07
   3  -1  -1 2007.45   31.87
  -3   1   1 1804.31   24.01
   3   1  -1 1951.22   23.85
   3  -1  -1 1992.84   25.72
  -3   1   1 1882.55   19.55
  -3  -1   1 1971.25   18.70
   3   1  -1 1967.13   14.51
  -3   1   1 1915.03   22.97
   3   1  -1 1955.20   13.54
   3  -1   0   95.89    6.51
   3  -1   0  126.73    6.40
   3   1   0  120.03    5.48
   3   1   0   78.31    3.44
  -3   1   0  119.17    5.56
   3   1   0   80.04    3.86
  -3   1   0  101.88    3.94
   3   1   0   98.09    5.97
   3  -1   0   56.51    4.01
  -3   1   0   68.12    4.02
  -3  -1   0   81.17    3.42
   3   1   0   76.08    4.62
   3  -1   0  114.87    8.05
  -3   1   0   92.92    5.80
   3   1   0   99.70    5.66
  -3  -1   0   89.13    6.16
   3   1   0   76.89    4.11
  -3  -1   0   80.73    3.18
  -3  -1   0   83.26    2.97
  -3   1   0   84.32    4.66
   3   1   0   82.18    2.11
   3   1   0  100.45    3.02
   3  -1   1 2902.29   21.72
   3   1   1 2685.18   26.19
   3   1   1 2849.41   22.93
  -3   1  -1 2964.94   21.37
  -3   1  -1 2802.70   26.67
   3   1   1 2816.81   23.89
   3   1   1 2937.08   29.69
   3  -1   1 2741.32   29.53
  -3  -1  -1 2702.70   22.02
  -3   1  -1 2947.46   27.31
   3   1   1 2784.09   27.11
   3  -1   1 3099.47   40.08
  -3   1  -1 2726.46   32.75
  -3  -1  -1 2717.04   33.83
   3   1   1 2854.37   25.54
   3   1   1 2997.64   31.55
   3   1   1 2935.63   16.95
  -3   1  -1 2822.67   29.15
  -3  -1  -1 2753.95   15.30
   3  -1   2  215.66    6.60
  -3  -1  -2  285.81   11.41
   3   1   2  213.94    7.13
  -3  -1  -2  234.85    7.27
  -3   1  -2  218.53    6.23
   3  -1   2  169.98    4.92
   3   1   2  206.67    7.15
   3   1   2  265.59    8.43
   3  -1   2  272.26    7.34
  -3   1  -2  280.39    9.12
   3   1   2  214.43    8.13
  -3   1  -2  204.41    3.98
  -3  -1  -2  234.03    7.99
   3  -1   2  137.20    7.73
   3  -1   2  185.66    3.88
  -3  -1  -2  266.11   12.02
   3   1   2  227.74    7.85
   3  -1   2  209.74    5.81
   3  -1   2  289.04   12.40
  -3   1  -2  238.88   10.15
   3   1   2  300.29   10.74
  -3  -1  -2  223.69    4.71
  -3   1  -2  226.54    9.15
   3   1   3 1241.50   16.63
   3  -1   3 1300.71   17.29
  -3  -1  -3 1150.48   24.48
   3   1   3 1268.93   18.10
   3  -1   3 1214.15   16.43
   3  -1   3 1367.22   26.49
   3   1   3 1207.34   17.54
   3  -1   3 1207.14   22.32
  -3   1  -3 1330.49   16.13
   3  -1   3 1116.77   15.12
  -3   1  -3 1266.69   20.22
  -3   1  -3 1291.00   11.62
  -3  -1  -3 1288.14   19.25
   3   1   3 1266.45   20.16
   3  -1   3 1037.37   24.37
   3  -1   3 1258.85   12.79
  -3   1  -3 1135.05   22.16
   3   1   3 1257.42   19.15
  -3  -1  -3 1127.88   27.49
   3  -1   3 1266.46   14.87
   3   1   3 1313.01   15.42
  -3   1  -3 1214.63   21.93
  -3  -1  -3 1229.57   13.50
   3   1   4   25.06    2.67
   3  -1   4   24.98    2.70
  -3  -1  -4   26.58    1.85
  -3  -1  -4   32.68    4.96
   3   1   4   25.51    2.88
   3  -1   4   18.51    2.36
   3  -1   4   35.49    4.58
   3  -1   4   40.31    4.71
  -3   1  -4   25.37    2.48
  -3   1  -4   29.73    3.29
   3  -1   4   30.09    2.86
  -3   1  -4   25.45    1.99
  -3  -1  -4   30.16    3.39
   3  -1   4   22.50    2.14
   3   1   4   23.12    3.16
   3  -1   4   25.51    2.36
  -3  -1  -4   30.98    5.31
   3   1   4   33.79    2.09
  -3   1  -4   29.94    3.75
   3   1   4   24.56    3.03
  -3  -1  -4   27.08    2.53
  -3  -1  -4   30.83    1.67
   3  -1   5  274.22    9.09
  -3  -1  -5  253.03    6.92
  -3   1  -5  288.22    9.57
   3   1   5  270.63    8.76
   3   1   5  271.92    9.54
   3  -1   5  278.79    8.79
  -3  -1  -5  247.55   14.53
   3  -1   5  275.00   10.38
   3  -1   5  277.82    8.67
   3  -1   5  307.02   12.97
  -3   1  -5  288.23   10.51
  -3   1  -5  286.58    8.39
  -3   1  -5  290.88    7.07
   3  -1   5  280.46    8.22
   3  -1   5  275.98    8.05
   3   1   5  273.77   10.00
  -3  -1  -5  251.76   17.31
  -3   1  -5  255.86   10.88
  -3  -1  -5  262.41    8.22
  -3   1  -5  240.24   11.48
  -3  -1  -5  270.74    6.14
   3   1   6    6.14    1.35
  -3   1  -6    8.26    1.83
   3  -1   6    5.47    1.42
   3  -1   6    6.43    1.59
   3   1   6    8.84    1.73
  -3  -1  -6    7.91    3.19
  -3   1  -6    9.49    2.18
   3  -1   6    6.89    2.26
   3  -1   6    7.20    1.61
  -3   1  -6    8.14    1.39
   3  -1   6    6.42    1.58
  -3  -1  -6   10.30    2.16
  -3  -1  -6    7.49    1.86
  -3  -1  -6    9.02    3.74
   3   1   6    5.71    1.78
  -3   1  -6    7.40    2.01
   3  -1   6    6.91    1.58
   3  -1   6    9.85    2.45
  -3  -1  -6    6.80    1.26
  -3   1  -6    4.64    1.75
   3   1   7  258.13    9.39
  -3   1  -7  243.53    9.85
   3  -1   7  257.58    9.79
  -3   1  -7  263.38   11.01
  -3  -1  -7  233.17   17.54
   3   1   7  260.55   10.20
   3  -1   7  248.77    9.12
   3  -1   7  267.64   12.82
   3  -1   7  270.49   16.09
   3  -1   7  247.64    8.77
   3  -1   7  269.77    9.86
  -3   1  -7  264.30    7.92
  -3  -1  -7  279.49   11.10
   3  -1   7  264.67    9.18
   3   1   7  252.22   10.82
  -3  -1  -7  256.90    9.78
  -3   1  -7  208.73   10.04
  -3   1  -7  267.76    8.99
  -3  -1  -7  224.39   21.80
  -3   1  -7  222.52   11.51
   3   1   7  244.09    7.96
  -3  -1  -7  223.27    7.45
  -3   1  -8   36.70    4.12
  -3   1  -8   37.25    4.48
   3   1   8   35.49    3.74
   3  -1   8   35.70    3.86
  -3  -1  -8   50.25    9.13
   3  -1   8   34.05    3.59
   3  -1   8   43.85    7.55
  -3   1  -8   38.09    3.30
   3  -1   8   39.54    4.16
  -3  -1  -8   45.21    4.80
   3   1   8   33.75    4.46
  -3   1  -8   42.80    3.85
  -3  -1  -8   45.47   11.66
  -3  -1  -8   34.84    3.86
  -3   1  -8   34.42    4.30
   3  -1   8   36.13    3.99
  -3   1  -8   34.91    4.88
  -3  -1  -8   34.90    3.40
   3   1   8   35.10    3.38
  -3   1  -9  111.14    7.25
  -3  -1  -9  127.67   15.34
  -3  -1  -9  103.21    7.18
   3  -1   9  116.51    6.65
   3  -1   9  116.61    6.39
   3  -1   9  128.21   12.22
  -3   1  -9  120.05    8.03
  -3   1  -9  119.03    5.91
   3  -1   9  122.49    7.68
   3   1   9  120.26    8.37
  -3   1  -9  122.15    6.56
   3  -1   9  117.70    7.02
  -3  -1  -9  101.00   18.57
  -3   1  -9   93.42    6.79
  -3   1  -9  103.91    8.04
   3   1   9   98.07    5.81
  -3  -1  -9  100.40    5.99
  -3   1 -10   12.12    2.54
  -3   1 -10   11.91    2.92
  -3  -1 -10   11.51    2.72
  -3  -1 -10   12.23    5.33
   3  -1  10    8.98    2.90
   3  -1  10   11.60    2.17
  -3   1 -10   10.95    1.97
   3  -1  10   12.92    2.79
  -3   1 -10   10.99    2.06
   3  -1  10    9.53    2.12
  -3  -1 -10    6.84    1.72
  -3   1 -11   18.65    3.46
  -3   1 -11   18.23    3.18
  -3  -1 -11   38.51    8.95
   3  -1  11   26.02    5.51
   3  -1  11   19.22    2.81
   3   1  11   22.52    3.86
  -3   1 -11   20.59    2.73
   3  -1  11   20.99    3.67
   3  -1  11   20.37    3.22
  -3  -1 -11   20.28    3.07
  -3   1 -12   20.40    3.78
  -3  -1 -12   68.77   12.34
   3  -1  12   33.61    6.19
  -3   1 -12   24.28    4.22
   3   1  12   22.69    3.98
   3  -1  12   26.18    4.27
   3  -1  12   19.01    3.30
  -3  -1 -12   27.40    3.82
  -3   1 -13  238.23   12.34
  -3  -1 -13  214.70   12.55
  -3  -1 -13  479.37   31.64
   3  -1  13  334.49   18.87
   3   1  13  266.30   13.60
  -3  -1 -13  230.55   14.33
   3  -1  13  294.81   14.28
  -3   1 -13  276.76   13.90
  -3  -1 -13  331.99   35.55
   3  -1  13  253.90   11.78
  -3  -1 -13  262.10   12.10
  -3  -1 -14    2.11    1.58
  -3   1 -14    0.62    1.05
  -3   1 -14    1.51    1.43
  -3  -1 -14    3.43    3.02
   3  -1  14    3.35    2.37
   3  -1  14    0.82    1.16
   3   1  14    1.12    1.61
   3  -1  14    1.65    1.42
  -3  -1 -14    3.36    3.95
  -3  -1 -14    3.18    1.94
   3  -1  15 1219.18   36.68
  -3   1 -15 1089.57   28.84
   3   1  15 1072.66   28.49
  -3  -1 -15 1105.83   32.10
   3  -1  15 1112.37   29.29
   3  -1  15  949.71   24.07
   3   1  15  932.06   26.50
  -3  -1 -15 1171.29   61.37
  -3  -1 -15 1689.29   58.15
  -3  -1 -16    6.13    3.78
   3  -1  16    6.52    3.63
   3   1  16    3.64    2.29
   3  -1  16    4.09    1.43
   3   1  16    8.41    3.00
  -3  -1 -16    9.74    5.74
  -3  -1 -16    8.18    3.40
  -3   1 -16    4.89    2.49
   3  -1  17  464.73   23.13
  -3   1 -17  393.78   18.14
   3   1  17  389.35   17.87
  -3  -1 -17  410.50   20.48
   3  -1  17  353.30   15.43
   3   1  17  349.35   16.75
  -3  -1 -17  406.68   33.85
  -3  -1 -17  633.58   35.01
  -3   1 -17  479.14   23.63
  -3  -1 -18   18.44    6.77
  -3   1 -18   15.86    4.32
   3  -1  18   20.46    5.30
  -3  -1 -18   13.49    2.96
   3   1  18   15.08    3.89
   3  -1  18   15.10    3.44
  -3  -1 -18    8.61    5.60
   3   1  18   12.93    3.46
  -3   1 -18   16.96    4.17
  -3  -1 -18   14.16    4.52
   3  -1  19  131.89   12.37
   3  -1  19   99.19    8.46
  -3  -1 -19  108.47   16.47
   3   1  19   88.91    8.73
  -3   1 -19  101.71    9.52
   3   1  19  101.53    9.49
  -3  -1 -19  105.08   10.90
  -3  -1 -19  154.39   17.16
  -3   1 -19  105.18   10.70
   3   2 -21   33.30    4.59
  -3  -2  21   50.77   11.93
  -3   2  21   32.33    5.43
  -3  -2  21   19.08    5.55
   3  -2 -21   40.31    6.97
   3  -2 -21   29.06    4.77
   3  -2 -21   34.43   14.94
  -3   2  21   32.95    4.96
   3   2 -21   29.80    4.94
   3  -2 -21   32.56    5.15
  -3   2  20   -1.75    1.33
  -3  -2  20   -1.10    4.26
   3  -2 -20    0.10    1.41
   3  -2 -20    0.17    2.43
  -3  -2  20    2.16    2.43
  -3   2  20   -1.66    2.20
   3   2 -20    2.29    2.28
   3  -2 -20    2.88    2.11
   3   2 -20   -0.33    1.68
   3   2 -19   36.11    5.04
   3  -2 -19   40.78    5.49
  -3   2  19   40.38    5.67
   3   2 -19   40.47    4.90
  -3  -2  19   56.82   11.94
   3  -2 -19   48.00    7.71
  -3  -2  19   24.15    5.83
   3  -2 -19   32.40    4.92
  -3   2  19   34.46    5.17
  -3   2  19   38.28    4.66
   3  -2 -18   30.49    4.79
   3   2 -18   21.42    4.02
   3   2 -18   25.65    3.75
   3  -2 -18   16.48    3.07
  -3   2  18   31.72    5.04
  -3  -2  18   44.42   11.28
  -3  -2  18   21.59    5.48
   3  -2 -18   19.08    3.83
   3  -2 -18   20.46    5.00
  -3   2  18   27.00    4.78
  -3   2  18   24.28    3.61
  -3  -2  18   26.61    6.14
   3   2 -17    2.37    1.23
   3  -2 -17    3.86    1.90
   3   2 -17    1.19    1.13
  -3   2  17    1.04    1.21
   3  -2 -17    2.23    1.66
  -3  -2  17   -1.99    3.31
  -3  -2  17    3.45    2.35
   3  -2 -17    4.30    2.69
   3  -2 -17    4.06    2.03
  -3   2  17    1.69    1.72
   3  -2 -17    2.25    0.92
  -3   2  17    2.04    1.11
  -3  -2  17    6.28    3.17
   3   2 -16   13.33    2.58
   3   2 -16    9.94    2.71
   3  -2 -16    9.08    2.55
  -3  -2  16    9.31    3.53
   3  -2 -16    5.51    2.87
   3  -2 -16    4.38    2.02
  -3   2  16    7.85    2.19
  -3  -2  16   26.34    7.87
  -3   2  16   10.37    2.60
   3  -2 -16    5.82    1.44
  -3   2  16   10.61    2.33
  -3  -2  16   19.15    6.17
   3   2 -15  295.62   13.11
   3  -2 -15  320.02   13.41
   3  -2 -15  338.61   18.06
  -3  -2  15  221.87   15.12
  -3  -2  15  243.61    7.61
  -3  -2  15  206.01   10.29
  -3   2  15  314.57   14.47
  -3  -2  15  458.19   30.32
   3   2 -15  311.29   11.33
  -3   2  15  311.19   14.52
   3  -2 -15  234.88   11.79
  -3  -2  15  335.00   20.82
   3  -2 -15  245.07   10.90
  -3   2  15  323.95   11.67
   3   2 -14   58.49    5.82
   3  -2 -14   59.25    5.79
  -3  -2  14   54.67    7.48
   3  -2 -14   96.12    9.28
  -3  -2  14   56.72    4.21
  -3  -2  14   54.97    3.64
   3   2 -14   58.71    4.95
  -3  -2  14   36.29    8.90
  -3   2  14   58.89    6.38
  -3   2  14   55.99    6.26
   3  -2 -14   68.29   17.82
   3  -2 -14   48.87    5.81
   3   2 -14   56.69    4.31
  -3   2  14   51.88    4.68
  -3  -2  14   90.53   10.93
   3  -2 -14   52.15    5.01
   3   2 -13  792.70   19.96
   3  -2 -13  822.45   19.87
   3  -2 -13  954.64   28.35
  -3  -2  13  641.09   23.92
  -3  -2  13  823.21   14.72
  -3  -2  13  685.38   11.44
  -3  -2  13  951.65   38.53
   3   2 -13  859.11   17.13
  -3   2  13  879.17   22.80
  -3   2  13  818.96   21.75
   3  -2 -13  772.19   56.48
   3   2 -13  816.84   15.01
   3  -2 -13  680.11   21.81
  -3   2  13  817.91   16.64
   3  -2 -13  722.56   17.36
  -3  -2  13  980.99   34.55
  -3   2  12  122.64    6.69
   3  -2 -12   85.64    9.38
   3  -2 -12  117.87    7.36
   3   2 -12  112.57    7.44
   3  -2 -12   98.97    8.93
  -3  -2  12  114.32    5.31
  -3  -2  12   82.45    8.21
  -3  -2  12   82.89    3.69
  -3  -2  12   81.60    5.36
  -3   2  12  119.94    8.23
   3   2 -12  109.85    5.88
  -3  -2  12  152.65   14.75
  -3   2  12  116.67    8.13
   3  -2 -12   67.76   15.66
   3  -2 -12   76.10    7.71
   3   2 -12  111.22    5.42
  -3  -2  12  116.59   11.94
  -3   2  12  109.57    5.89
   3  -2 -12   78.30    5.72
  -3   2  11   84.15    5.18
   3   2 -11   86.62    6.13
   3  -2 -11   95.95    9.10
   3  -2 -11   91.77    6.04
   3  -2 -11  121.43    9.23
  -3  -2  11   95.04    8.46
  -3   2  11   83.97    5.64
  -3  -2  11   87.99    4.27
  -3  -2  11   79.44    3.07
  -3  -2  11   91.60    5.27
  -3   2  11   96.43    6.97
   3   2 -11   90.42    5.02
  -3  -2  11   72.19    9.34
   3   2 -11   83.95    5.00
   3  -2 -11   74.66    7.57
  -3   2  11   89.27    6.71
   3  -2 -11   99.80   16.21
   3   2 -11   92.65    4.57
  -3  -2  11  123.94   11.76
  -3   2  11   82.08    4.93
   3  -2 -11   80.24    5.55
   3  -2 -10  209.94    8.86
  -3  -2  10  228.72    9.27
   3  -2 -10  227.06   13.34
  -3   2  10  230.71    8.20
   3   2 -10  211.55    9.36
  -3  -2  10  232.01   12.58
  -3  -2  10  210.44    6.21
   3  -2 -10  313.49   14.55
  -3   2  10  203.64    8.99
  -3   2  10  232.73   11.73
   3  -2 -10  202.51    9.80
  -3  -2  10  227.61    7.85
   3   2 -10  225.11    7.50
  -3  -2  10  185.25   14.21
  -3   2  10  224.59   10.34
   3   2 -10  201.59    7.64
   3   2 -10  218.32    6.75
   3  -2 -10  227.92   22.06
   3  -2 -10  200.59   13.13
  -3   2  10  201.67    9.99
   3  -2 -10  201.89    8.84
  -3   2  10  207.54    7.66
  -3  -2   9   26.34    2.98
  -3   2   9   25.75    2.56
   3  -2  -9   24.74    4.18
   3   2  -9   24.75    2.96
  -3   2   9   20.36    2.71
   3  -2  -9   28.19    4.08
  -3   2   9   24.87    3.03
   3  -2  -9   21.28    2.94
  -3  -2   9   23.20    3.91
  -3   2   9   23.49    3.62
  -3  -2   9   25.63    1.93
   3   2  -9   22.65    4.84
   3   2  -9   22.58    2.75
   3   2  -9   24.27    2.30
  -3  -2   9   24.57    2.43
  -3   2   9   24.94    3.29
  -3  -2   9   21.77    4.35
   3  -2  -9   22.22    3.42
   3   2  -9   22.90    2.11
  -3   2   9   21.87    2.60
   3   2  -9   25.70    2.63
   3  -2  -9   20.90    4.16
  -3   2   9   24.47    3.11
   3   2  -9   23.43    2.10
   3  -2  -9   27.04    3.20
   3  -2  -9   28.57    7.31
  -3   2   9   23.59    2.55
   3  -2  -9   23.38    2.91
  -3   2   8   56.95    3.71
   3  -2  -8   53.53    3.95
   3  -2  -8   64.36    6.53
  -3   2   8   57.43    4.27
  -3  -2   8   60.51    4.40
   3   2  -8   59.73    4.46
  -3   2   8   60.97    4.76
   3  -2  -8   60.24    4.94
  -3  -2   8   74.80    6.64
  -3   2   8   69.69    6.00
  -3   2   8   68.95    5.32
  -3  -2   8   60.86    2.61
   3  -2  -8   85.40    7.03
  -3  -2   8   69.84    4.01
   3   2  -8   58.40    3.59
   3   2  -8   58.38    7.33
   3   2  -8   56.35    4.29
  -3   2   8   58.24    4.84
   3   2  -8   54.51    3.00
  -3  -2   8   54.87    6.80
   3  -2  -8   73.28    6.03
  -3   2   8   59.54    4.29
   3  -2  -8   62.81    4.79
   3  -2  -8   61.02    7.59
   3  -2  -8   69.44    9.99
  -3   2   8   56.22    4.74
   3   2  -8   57.30    3.06
   3   2  -8   54.62    5.23
  -3   2   8   60.87    4.11
   3  -2  -8   56.11    4.64
   3  -2  -7  371.85   14.96
   3  -2  -7  409.62    9.38
  -3   2   7  406.73   11.53
  -3   2   7  428.19    8.86
  -3  -2   7  399.01    4.92
  -3   2   7  386.66   10.76
  -3  -2   7  426.76   10.63
   3   2  -7  392.29   10.42
   3  -2  -7  392.58   14.37
  -3   2   7  324.74   12.27
   3  -2  -7  403.78   11.81
  -3  -2   7  337.50   13.63
  -3   2   7  344.73   11.51
   3   2  -7  374.30    8.84
   3   2  -7  403.07   11.56
  -3   2   7  409.48   11.70
   3   2  -7  380.17    6.81
  -3  -2   7  473.88   18.83
  -3   2   7  395.64   10.65
   3  -2  -7  442.74   13.83
   3  -2  -7  438.45   11.83
   3  -2  -7  390.69   21.47
  -3   2   7  416.55   11.66
   3   2  -7  393.46    7.06
   3  -2  -7  361.00   17.75
   3  -2  -7  363.93   11.26
  -3   2   7  419.35    7.02
   3   2  -7  391.22   13.27
  -3  -2   7  395.01   18.78
   3  -2  -6  204.26    6.15
   3  -2  -6  245.55   12.31
   3   2  -6  206.21    7.26
  -3   2   6  242.77    8.72
  -3   2   6  226.90    8.67
  -3   2   6  287.51   11.52
   3  -2  -6  226.18    8.70
   3  -2  -6  346.04   13.21
   3   2  -6  319.76   11.61
   3   2  -6  279.33    7.53
   3   2  -6  191.96    8.31
   3   2  -6  202.57    4.29
  -3   2   6  217.32    8.16
  -3   2   6  223.93    7.96
  -3  -2   6  167.92   10.90
  -3   2   6  206.79    7.99
   3  -2  -6  264.01   15.97
   3   2  -6  205.50    4.71
   3  -2  -6  270.48   16.91
  -3   2   6  216.42    5.21
  -3  -2   6  323.28   16.40
   3   2  -6  207.81    9.51
  -3   2   5 2105.09   23.66
   3   2  -5 2043.68   20.64
   3  -2  -5 2114.42   35.49
  -3   2   5 2091.24   26.94
   3  -2  -5 2059.82   16.34
   3  -2  -5 2261.03   32.51
   3   2  -5 2133.19   28.89
  -3   2   5 2010.96   28.98
   3   2  -5 2093.83   28.62
   3   2  -5 2125.12   20.91
  -3   2   5 2060.05   22.57
   3  -2  -5 2108.52   26.99
   3   2  -5 1971.83    9.91
  -3   2   5 2031.70   22.82
  -3  -2   5 2138.17   36.95
   3  -2  -5 2342.48   25.42
   3  -2  -5 2034.56   42.52
  -3   2   5 2058.40   22.45
   3  -2  -5 2063.99   42.48
   3   2  -5 1970.95   38.41
   3   2  -5 2002.32   27.88
  -3   2   5 1997.56   16.75
   3  -2  -5 2167.22   26.40
   3  -2  -4  152.07    9.98
   3  -2  -4  106.37    3.21
   3   2  -4  114.70    4.65
  -3   2   4  139.23    7.76
   3  -2  -4  132.55    6.12
   3   2  -4  175.86    8.43
  -3   2   4  181.15    8.75
   3   2  -4  185.86    8.56
  -3   2   4  172.81    9.04
   3   2  -4  141.24    3.42
   3   2  -4  176.37    6.36
  -3   2   4  121.54    5.26
   3  -2  -4  112.05    5.91
  -3   2   4  129.35    5.79
   3  -2  -4  167.39   12.39
   3   2  -4  158.99   10.54
   3  -2  -4  170.65   12.01
   3  -2  -4  127.19    5.57
   3   2  -4  115.63    6.57
  -3   2   4  133.52    5.33
   3  -2  -4  160.35    7.29
   3   2  -4  119.46    5.32
   3  -2  -3    1.99    0.34
  -3   2   3    1.76    0.82
   3   2  -3    2.03    0.65
   3  -2  -3    1.67    0.88
  -3   2   3    1.90    1.20
   3   2  -3    2.16    0.86
   3  -2  -3    1.33    0.78
   3  -2  -3    3.25    1.28
   3   2  -3    4.24    1.58
   3   2  -3    2.44    0.88
  -3   2   3    2.52    0.83
   3   2  -3    2.72    0.66
  -3   2   3    4.30    0.89
   3  -2  -3    1.96    0.74
   3  -2  -3    4.44    1.68
   3   2  -3    3.88    1.84
   3   2  -3    1.62    1.48
   3  -2  -3    2.73    0.77
  -3   2   3    3.55    1.63
  -3   2   3    1.74    0.52
   3   2  -3    1.79    0.61
   3  -2  -3    2.14    1.01
   3   2  -3    1.34    0.41
   3  -2  -2   48.28    5.71
   3  -2  -2   42.97    3.28
  -3   2   2   42.95    4.95
   3   2  -2   34.60    2.24
   3   2  -2   40.69    1.55
  -3   2   2   49.74    4.63
   3   2  -2   54.47    4.55
   3  -2  -2   54.64    5.17
   3   2  -2   55.28    4.88
   3   2  -2   45.70    6.08
   3   2  -2   33.06    2.38
  -3   2   2   55.34    4.97
  -3   2   2   33.25    2.30
  -3   2   2   28.17    3.60
   3   2  -2   31.30    1.42
   3  -2  -2   32.15    2.64
  -3   2   2   43.84    5.51
   3   2  -2   32.53    2.60
   3  -2  -2   49.81    6.15
   3   2  -2   49.72    5.71
   3  -2  -2   34.38    2.38
  -3   2   2   39.37    3.77
   3   2  -2   41.94    1.60
   3   2  -2   34.65    3.25
  -3   2   2   44.03    3.31
   3  -2  -2   43.48    4.00
   3  -2  -1 1187.49    8.84
   3  -2  -1 1236.63   16.55
   3   2  -1 1153.53   21.91
  -3   2   1 1226.64   27.11
   3  -2  -1 1229.30   28.42
   3   2  -1 1190.44   20.80
   3   2  -1 1186.05   11.10
   3  -2  -1 1266.07   24.85
   3   2  -1 1231.86   22.80
  -3  -2   1 1270.10   28.85
   3   2  -1 1137.89   14.60
   3   2  -1 1235.73   28.93
  -3   2   1 1210.06   21.60
  -3   2   1 1180.54   11.19
   3   2  -1 1186.03   20.94
  -3   2   1 1247.66   22.03
   3   2  -1 1191.74   10.24
   3  -2  -1 1181.47   11.78
   3   2  -1 1210.44   25.75
   3  -2  -1 1303.49   29.56
   3   2  -1 1180.98   15.64
  -3   2   1 1197.68   17.70
   3  -2  -1 1279.09   21.45
   3   2  -1 1203.40   16.68
  -3   2   0    3.80    1.62
   3  -2   0    3.64    0.73
   3   2   0    3.01    0.67
   3   2   0    4.12    1.08
   3  -2   0    5.59    1.95
   3   2   0    5.85    1.68
   3   2   0    4.71    1.40
   3   2   0    3.26    0.75
  -3  -2   0    3.13    0.80
  -3   2   0    5.11    1.39
   3   2   0    2.74    0.83
  -3   2   0    3.16    0.55
  -3   2   0    3.14    1.13
   3   2   0    3.56    0.77
   3   2   0    3.79    1.40
   3  -2   0    2.58    0.49
   3   2   0    3.30    1.94
   3   2   0    3.29    1.00
  -3  -2   0    3.77    1.53
   3   2   0    3.64    1.46
   3  -2   0    6.12    2.11
   3  -2   0    5.12    2.28
  -3  -2   0    2.73    1.55
   3  -2   0    6.39    1.88
   3   2   0    3.26    0.89
  -3   2   0    3.83    1.20
  -3   2  -1  775.60   24.05
   3   2   1  786.21   13.05
   3  -2   1  784.59   10.62
   3   2   1  764.18   19.48
  -3  -2  -1  783.89   12.51
   3   2   1  757.05   11.89
   3   2   1  795.29   21.10
  -3  -2  -1  763.82   20.84
  -3   2  -1  789.78   17.30
   3  -2   1  827.73   26.80
   3   2   1  745.04   13.50
  -3   2  -1  744.36   11.13
   3   2   1  729.39   10.40
   3  -2   1  753.01   20.31
  -3  -2  -1  805.20   12.66
   3   2   1  754.18   17.10
  -3   2  -1  782.11    6.69
  -3   2  -1  823.71   18.24
   3  -2   1  758.69    6.90
  -3  -2  -1  790.41   25.43
   3   2   1  803.17   21.05
   3   2   1  773.52   14.37
   3   2   1  780.35   10.57
  -3  -2  -1  786.91    8.16
   3   2   1  773.59    8.08
   3  -2   1  842.73   19.12
  -3   2  -1  743.43   16.20
   3   2   2  160.87    5.53
   3  -2   2  182.09    5.88
  -3   2  -2  110.20    9.75
   3   2   2  144.43    4.43
  -3  -2  -2  133.35    9.40
   3   2   2  180.54    6.62
   3   2   2  120.19    8.27
  -3  -2  -2  168.37    6.43
   3  -2   2  157.45   12.04
  -3  -2  -2  143.93    8.88
  -3   2  -2  211.08    5.86
  -3   2  -2  153.34    5.05
  -3   2  -2  136.62    7.46
   3   2   2  159.86    6.58
   3  -2   2  259.67   12.57
  -3   2  -2  258.49   10.66
  -3  -2  -2  175.76    6.67
   3   2   2  163.53    5.46
   3   2   2  177.65    8.57
  -3   2  -2  175.72    2.90
  -3   2  -2  203.63    3.71
  -3  -2  -2  123.11   11.06
   3  -2   2  161.00    3.27
   3   2   2  144.47    8.89
   3   2   2  179.14    7.50
   3   2   2  129.71    8.99
   3   2   2  162.28    3.98
  -3   2  -2  150.27    7.98
   3   2   2  133.16    2.76
   3   2   3    4.25    0.59
   3   2   3    3.19    0.85
   3   2   3    3.27    0.81
  -3  -2  -3    4.85    1.18
  -3   2  -3    5.67    2.61
   3  -2   3    3.34    0.87
   3   2   3    9.26    1.63
  -3  -2  -3    2.86    1.59
   3  -2   3    7.71    2.70
   3   2   3    2.75    1.06
  -3   2  -3    3.13    1.17
   3  -2   3    4.87    1.70
   3   2   3    3.50    1.05
  -3   2  -3    2.94    0.76
  -3   2  -3    2.64    0.67
  -3   2  -3    3.28    0.47
   3  -2   3    3.91    1.93
   3   2   3    2.55    1.16
  -3   2  -3    3.06    1.13
  -3   2  -3    3.33    1.95
   3   2   3    2.19    1.13
   3   2   3    3.07    1.01
  -3  -2  -3    5.69    2.14
   3  -2   3    3.84    0.60
  -3  -2  -3    3.07    1.19
   3   2   3    1.40    0.71
   3  -2   3    3.37    1.85
  -3   2  -3    5.18    2.64
  -3   2  -3    2.25    0.81
  -3   2  -3    2.20    1.31
   3  -2   4    9.98    1.68
   3   2   4    8.40    1.49
  -3   2  -4    7.43    2.41
  -3  -2  -4   10.16    1.97
   3   2   4    8.26    1.48
   3  -2   4    7.71    2.48
   3   2   4    8.40    1.86
  -3  -2  -4    6.52    2.38
  -3   2  -4    6.60    1.76
  -3   2  -4   10.67    1.37
   3   2   4    6.90    1.63
   3  -2   4    5.87    1.73
  -3   2  -4    9.33    0.96
   3  -2   4   13.32    3.23
   3   2   4    8.86    2.13
  -3  -2  -4   14.91    2.87
  -3   2  -4    5.94    2.42
  -3  -2  -4    5.61    2.57
   3   2   4    7.48    1.77
   3   2   4    7.19    1.93
   3  -2   4    7.14    3.27
  -3   2  -4    7.61    2.79
   3   2   4    6.76    2.41
  -3  -2  -4    7.42    1.80
   3  -2   4    9.11    1.09
  -3  -2  -4    4.60    1.56
  -3   2  -4    5.19    1.73
  -3   2  -4    5.08    1.99
  -3  -2  -5   58.48    3.31
   3   2   5   56.95    3.90
   3  -2   5   56.28    4.13
   3   2   5   55.74    4.41
  -3  -2  -5   56.59    4.50
  -3  -2  -5   58.48    6.89
   3  -2   5   57.44    5.59
  -3  -2  -5   52.49    4.60
   3   2   5   51.38    4.20
  -3   2  -5   56.59    3.16
   3  -2   5   71.91    8.22
  -3   2  -5   60.41    5.06
  -3  -2  -5   55.69    4.87
  -3   2  -5   54.83    2.54
   3  -2   5   52.85    6.84
   3   2   5   56.00    5.27
   3   2   5   51.48    3.70
  -3   2  -5   54.77    6.29
  -3  -2  -5   51.88    8.14
   3   2   5   61.71    4.71
  -3  -2  -5   57.39    4.70
   3   2   5   56.58    4.93
   3  -2   5   57.99    3.00
  -3   2  -5   60.19    5.82
  -3   2  -5   54.87    6.26
   3  -2   6    9.54    1.88
   3   2   6    7.94    1.64
   3   2   6    7.86    1.59
  -3  -2  -6    7.15    1.80
  -3  -2  -6    6.36    1.30
  -3  -2  -6    6.26    2.78
   3   2   6   11.64    2.20
  -3  -2  -6    4.99    1.65
   3  -2   6    6.38    1.26
   3  -2   6    4.72    1.73
  -3   2  -6    4.34    1.47
   3   2   6    7.42    1.73
  -3   2  -6    8.12    1.29
  -3   2  -6    7.99    1.11
   3  -2   6   10.37    3.18
   3   2   6    6.26    1.88
   3  -2   6    6.49    2.60
   3  -2   6    9.71    1.40
  -3   2  -6    6.18    2.26
  -3  -2  -6    5.16    3.18
   3   2   6    8.19    2.03
  -3  -2  -6    7.30    1.69
  -3   2  -6    6.50    2.01
  -3  -2  -7 1447.06   39.42
   3  -2   7 1492.85   21.07
  -3  -2  -7 1424.28   24.95
   3  -2   7 1713.19   40.72
   3  -2   7 1276.73   19.66
  -3   2  -7 1437.25   25.31
   3  -2   7 1343.12   30.53
   3  -2   7 1265.72   39.98
   3   2   7 1416.58   27.43
  -3  -2  -7 1498.07   28.66
  -3   2  -7 1452.68   15.90
   3   2   7 1481.63   28.35
  -3   2  -7 1274.41   30.91
  -3  -2  -7 1201.95   45.32
   3  -2   7 1426.24   18.01
   3   2   7 1327.02   20.41
   3   2   7 1432.97   21.64
  -3  -2  -7 1333.71   19.06
  -3   2  -7 1437.85   24.23
   3  -2   7 1473.90   23.38
  -3  -2  -8   76.82    9.91
  -3  -2  -8   61.44    5.72
   3  -2   8   60.85    4.50
   3  -2   8   57.89    4.80
  -3   2  -8   60.40    5.45
   3  -2   8   62.75    7.42
   3  -2   8   76.86    9.06
   3  -2   8   56.52    9.56
   3   2   8   58.02    5.87
  -3  -2  -8   69.70    6.62
  -3   2  -8   62.01    3.56
   3   2   8   65.68    6.58
  -3   2  -8   52.75    6.45
   3  -2   8   57.75    4.01
  -3  -2  -8   55.04   10.81
  -3  -2  -8   54.99    4.33
  -3   2  -8   62.50    5.47
   3  -2   8   60.50    5.17
   3   2   8   63.12    4.89
  -3  -2  -9 1003.31   22.72
  -3  -2  -9 1036.49   38.01
   3  -2   9 1036.34   19.09
   3  -2   9 1207.00   34.56
   3  -2   9  876.32   18.98
  -3   2  -9 1040.14   22.22
   3   2   9 1035.88   24.77
  -3   2  -9 1027.61   15.24
   3  -2   9  985.81   42.75
  -3  -2  -9 1033.77   26.79
   3  -2   9 1005.05   17.58
   3   2   9 1035.22   25.56
  -3   2  -9  832.04   24.89
  -3  -2  -9  776.34   42.95
  -3  -2  -9  899.79   19.68
  -3   2  -9 1022.02   22.49
  -3   2  -9 1052.83   23.11
  -3  -2 -10   77.34    6.47
  -3   2 -10   91.28    7.13
  -3  -2 -10  126.47   14.44
  -3  -2 -10  103.81    7.76
   3  -2  10  100.25    6.94
   3  -2  10   43.67    7.03
   3   2  10   86.77    7.58
  -3  -2 -10  107.61    9.14
  -3   2 -10   91.39    4.83
  -3   2 -10   88.15    6.92
   3  -2  10   49.93   10.73
  -3  -2 -10   81.84   15.41
   3   2  10   84.97    7.69
   3  -2  10   84.37    5.52
  -3  -2 -10   63.18    2.31
  -3  -2 -10   65.63    2.92
  -3  -2 -11   20.12    5.92
  -3  -2 -11   22.01    3.61
   3  -2  11    1.37    1.64
  -3  -2 -11    9.50    1.18
  -3  -2 -11   12.09    1.74
  -3   2 -11   12.18    1.90
   3   2  11    8.93    2.39
   3  -2  11    3.50    3.35
   3  -2  11    7.30    1.61
  -3  -2 -11    5.68    4.09
   3   2  11   10.84    2.78
  -3   2 -11   11.54    2.80
  -3  -2 -11   10.54    2.95
  -3  -2 -11   11.53    3.28
  -3   2 -11   10.16    2.67
  -3  -2 -12   40.89    5.84
  -3  -2 -12   63.65   11.58
  -3  -2 -12   48.70    5.63
   3  -2  12   19.25    5.85
   3  -2  12   52.95    5.05
   3   2  12   42.11    5.42
  -3  -2 -12   53.48    7.08
  -3   2 -12   39.27    4.93
   3  -2  12   17.09    8.13
   3  -2  12   44.92    4.47
   3   2  12   38.71    5.47
  -3  -2 -12   48.38   13.66
  -3  -2 -12   36.63    2.71
  -3  -2 -12   42.92    3.54
  -3  -2 -13  118.23   15.57
   3  -2  13   72.69   10.26
   3  -2  13  126.71   19.66
  -3  -2 -13  124.28   10.86
  -3   2 -13  144.93    9.44
   3  -2  13  117.56    7.33
   3   2  13  114.55    9.21
  -3  -2 -13   92.32   18.35
  -3  -2 -13   75.33    4.07
  -3  -2 -14   22.90    7.07
   3  -2  14   14.10    5.14
  -3  -2 -14   15.86    2.11
  -3   2 -14   31.55    4.71
   3  -2  14   16.53    7.72
   3   2  14   29.31    5.23
   3  -2  14   31.80    4.24
  -3  -2 -14   14.83    7.99
  -3  -2 -14   20.07    4.70
  -3  -2 -15   18.10    5.81
   3  -2  15   12.60    4.92
   3  -2  15    7.91    6.05
   3  -2  15    6.79    2.44
  -3  -2 -15   11.11    6.14
   3   2  15    7.22    2.81
  -3   2 -15   12.18    2.94
  -3  -2 -15   17.69    4.68
  -3  -2 -16   30.73    8.04
   3  -2  16   10.77    3.77
   3  -2  16    8.71    4.55
   3  -2  16   14.66    3.27
  -3  -2 -16   14.43    7.01
   3   2  16   14.24    3.69
  -3   2 -16   15.23    3.45
  -3  -2 -16   16.98    5.33
  -3  -2 -17    0.31    3.30
   3  -2  17    1.31    2.61
   3  -2  17   -2.53    3.95
   3   2  17   -0.58    2.38
   3  -2  17    3.05    1.71
  -3  -2 -17    1.48    6.90
   3   2  17    6.15    2.66
  -3  -2 -17   -0.16    1.91
  -3   2 -17    1.69    2.01
  -3  -2 -18   34.47    9.42
   3  -2  18   41.73    8.50
   3  -2  18   46.68   11.52
   3   2  18   33.53    5.36
  -3   2 -18   33.93    5.47
   3  -2  18   32.00    4.64
  -3  -2 -18   16.91    8.41
   3   2  18   31.52    5.69
  -3  -2 -18   34.78    6.59
  -3  -3  20   39.07   11.13
  -3   3  20   18.13    4.05
   3  -3 -20   16.01    5.18
   3  -3 -20   17.53    3.43
  -3  -3  20    9.47    3.99
   3  -3 -20   29.27   14.17
  -3   3  20   21.34    4.58
   3   3 -20   20.26    4.09
  -3   3  19   89.16    8.46
  -3  -3  19   83.18   16.00
  -3  -3  19   68.21    9.53
   3  -3 -19   90.89    8.20
   3  -3 -19  124.41   12.30
  -3   3  19   80.99    8.39
   3   3 -19   88.63    7.94
  -3   3  18    3.88    1.78
  -3  -3  18   22.37    8.78
  -3  -3  18    1.80    1.67
   3  -3 -18    3.63    2.36
   3  -3 -18    4.63    3.14
  -3   3  18    5.65    2.28
   3   3 -18    4.58    2.35
  -3  -3  17    7.40    5.57
  -3   3  17    5.00    2.32
   3  -3 -17    4.78    1.76
   3  -3 -17    1.00    1.69
  -3  -3  17    3.13    2.83
  -3   3  17    3.10    1.90
   3   3 -17    2.57    1.17
  -3  -3  16   23.21    7.81
  -3   3  16   13.78    3.25
   3  -3 -16    3.82    2.68
   3  -3 -16    8.97    2.78
  -3  -3  16    8.01    3.82
   3  -3 -16    7.51    2.40
  -3   3  16   10.95    3.19
   3   3 -16    8.62    2.47
   3   3 -16    8.41    1.93
   3   3 -15   18.87    3.33
   3   3 -15   18.35    2.43
   3  -3 -15   22.14    3.58
   3  -3 -15   14.87    4.53
   3  -3 -15   15.08    3.34
  -3  -3  15   13.65    3.94
  -3  -3  15   26.11    7.44
  -3   3  15   19.59    3.76
   3  -3 -15   17.05    3.58
  -3   3  15   21.25    4.03
  -3   3  15   21.58    2.70
   3  -3 -14   53.20    5.34
   3   3 -14   54.09    5.55
   3  -3 -14   43.11    6.80
  -3  -3  14   31.88    5.93
   3  -3 -14   52.54    6.12
   3  -3 -14   36.97    5.45
  -3  -3  14   88.85   13.16
   3   3 -14   49.29    3.84
  -3   3  14   53.78    5.97
  -3   3  14   51.48    5.97
   3  -3 -14   49.58   14.87
  -3   3  14   48.62    3.81
   3   3 -13  353.81   13.39
   3  -3 -13  377.75   13.29
  -3  -3  13  353.94    7.28
   3  -3 -13  419.07   20.16
   3  -3 -13  386.55   15.22
  -3  -3  13  319.01   17.93
   3  -3 -13  289.16   15.34
   3   3 -13  388.47   10.17
  -3  -3  13  404.81   26.24
  -3   3  13  394.04   15.42
  -3   3  13  374.83   15.40
   3  -3 -13  313.02   31.80
  -3   3  13  344.71    9.79
  -3  -3  12   12.68    1.21
   3   3 -12    9.33    1.55
   3   3 -12   10.17    2.34
   3  -3 -12   10.93    2.37
  -3  -3  12    8.61    2.84
   3  -3 -12   10.14    3.04
   3  -3 -12   13.02    2.91
  -3  -3  12   20.44    5.70
  -3   3  12   13.12    2.95
   3  -3 -12   13.19    7.79
   3  -3 -12    8.88    2.80
  -3   3  12   11.34    2.78
  -3   3  12    8.37    1.61
  -3   3  11   69.69    4.33
   3  -3 -11   69.06    5.15
   3   3 -11   62.33    5.36
  -3  -3  11   68.15    7.80
   3  -3 -11   70.74    6.26
   3  -3 -11   83.44    8.63
   3   3 -11   58.46    4.04
   3  -3 -11   57.63    7.34
  -3   3  11   70.46    6.02
  -3  -3  11   63.94    9.50
   3   3 -11   63.51    3.63
   3   3 -11   65.97    2.87
  -3   3  11   66.55    6.06
   3  -3 -11   73.90   13.53
  -3   3  11   63.10    4.20
   3   3 -10   15.80    2.64
   3  -3 -10   16.65    4.45
  -3  -3  10    7.91    3.01
   3  -3 -10   13.67    3.21
   3  -3 -10   20.32    3.42
   3   3 -10   14.03    1.98
  -3   3  10   20.26    3.25
  -3  -3  10   23.01    5.59
   3   3 -10   19.16    1.87
   3   3 -10   17.35    2.27
   3  -3 -10    8.01    3.12
   3  -3 -10   19.02    6.85
   3   3 -10   15.48    1.16
  -3   3  10   20.16    3.25
  -3   3  10   14.39    2.04
   3   3  -9  151.40    7.31
   3  -3  -9  159.85   12.36
  -3   3   9  148.00    7.00
  -3  -3   9  154.61   11.24
   3  -3  -9  163.49    8.91
   3  -3  -9  186.10   12.27
   3   3  -9  156.87    6.91
   3  -3  -9  137.34   12.00
   3   3  -9  143.18    4.60
  -3  -3   9  153.64   13.25
  -3   3   9  156.73    8.55
  -3   3   9  150.26    8.44
   3  -3  -9  156.42   16.44
  -3   3   9  146.02    6.52
   3   3  -9  139.74    9.17
   3  -3  -9  161.59    9.15
   3   3  -8   16.41    2.28
  -3   3   8   13.89    2.30
   3  -3  -8   16.48    4.30
   3  -3  -8   13.10    3.55
  -3  -3   8   10.24    2.75
   3  -3  -8   15.96    2.77
   3   3  -8   10.45    1.92
  -3   3   8   17.28    2.82
  -3  -3   8   25.65    5.34
   3   3  -8   13.65    1.27
  -3   3   8   17.38    2.76
   3  -3  -8    6.33    4.30
   3  -3  -8   12.83    4.06
   3   3  -8   10.28    2.34
   3  -3  -8   11.83    2.66
  -3   3   7  546.86   14.24
   3  -3  -7  592.07   22.95
   3   3  -7  585.24   12.82
   3  -3  -7  618.08   21.66
   3  -3  -7  609.96   15.97
  -3  -3   7  536.44   20.33
   3  -3  -7  499.87   23.65
   3   3  -7  551.64   13.16
  -3   3   7  578.52   14.88
   3   3  -7  488.42    6.35
  -3  -3   7  600.50   24.23
   3  -3  -7  597.62   18.05
  -3   3   7  595.52   14.63
   3  -3  -7  553.82   28.40
   3  -3  -7  581.21   14.48
   3   3  -7  504.15   14.61
  -3   3   7  549.93    7.14
   3  -3  -7  571.27   16.43
   3  -3  -6  229.67   14.35
  -3   3   6  196.06    9.28
   3   3  -6  175.29    6.72
   3  -3  -6  200.85    9.01
  -3  -3   6  245.81   13.73
   3   3  -6  229.30    8.81
   3  -3  -6  210.14   16.19
  -3   3   6  239.09   13.04
   3  -3  -6  199.30   10.17
  -3   3   6  195.68    8.34
  -3   3   6  195.55    8.00
   3   3  -6  149.42    2.89
   3  -3  -6  195.20    8.17
  -3   3   6  191.24    8.01
   3  -3  -6  237.91   18.12
  -3   3   6  192.71    5.07
   3   3  -6  183.15    8.11
   3  -3  -6  221.41   10.37
   3  -3  -5  339.98   17.04
  -3   3   5  321.31   12.31
   3   3  -5  356.87    8.57
   3  -3  -5  359.32   11.32
  -3  -3   5  317.72   15.19
  -3   3   5  319.87   14.57
   3   3  -5  329.72   10.68
   3  -3  -5  295.75   18.60
  -3   3   5  341.72   10.19
  -3   3   5  324.85    9.98
   3   3  -5  246.19    3.30
   3   3  -5  279.19    3.51
   3  -3  -5  350.54   12.51
   3  -3  -5  349.96   21.20
   3   3  -5  296.00    8.54
   3   3  -5  347.92   12.64
  -3   3   5  328.95    7.68
   3  -3  -5  346.15   12.54
   3  -3  -4   38.35    5.97
  -3   3   4   39.79    4.75
   3   3  -4   53.12    3.06
   3  -3  -4   51.08    4.13
  -3  -3   4   29.23    4.74
   3   3  -4   29.05    3.41
  -3   3   4   37.02    4.99
   3   3  -4   43.74    2.04
   3  -3  -4   33.46    6.52
  -3   3   4   44.07    3.71
   3   3  -4   44.58    1.49
  -3   3   4   45.52    3.63
  -3   3   4   78.81    6.94
   3   3  -4   51.57    1.85
   3  -3  -4   52.07    3.69
   3  -3  -4   36.69    6.76
   3  -3  -4   38.00    4.29
  -3   3   4   39.55    3.29
   3   3  -4   37.35    2.72
   3   3  -4   45.42    4.49
  -3   3   3    6.84    2.15
   3   3  -3   10.95    1.26
   3   3  -3    8.99    2.68
  -3   3   3   10.57    1.73
  -3  -3   3   10.00    2.86
   3  -3  -3   12.68    3.05
   3   3  -3   10.08    1.27
  -3   3   3   14.05    3.03
   3   3  -3   11.44    2.14
  -3   3   3   10.72    1.58
   3   3  -3   11.45    0.92
  -3   3   3    9.53    2.46
   3  -3  -3   12.48    3.76
   3  -3  -3   11.75    1.66
   3   3  -3   10.56    1.10
   3  -3  -3   13.74    4.25
   3  -3  -3   11.95    2.42
   3   3  -3   10.19    2.12
  -3   3   3    9.87    1.87
   3   3  -3   10.20    1.12
   3   3  -2  136.03    3.99
  -3   3   2  131.45    9.71
   3   3  -2  126.72    9.70
   3  -3  -2  140.16   10.24
   3   3  -2  137.08    8.01
   3  -3  -2  123.21   12.75
  -3  -3   2  130.40   11.97
   3   3  -2  130.65    5.15
  -3   3   2  128.32    8.84
  -3   3   2  133.96    5.38
   3   3  -2  130.37    3.58
  -3   3   2  174.23   10.14
   3   3  -2  144.69    8.43
   3   3  -2  141.17    4.91
   3  -3  -2  131.07   12.09
   3  -3  -2  138.45    4.99
   3  -3  -2  137.94    8.37
  -3   3   2  125.32    7.34
   3   3  -2  124.53    6.97
  -3   3   1  305.57   15.46
   3   3  -1  310.35   13.56
   3   3  -1  299.49    5.36
   3  -3  -1  329.11   15.53
  -3   3   1  347.61   13.79
   3   3  -1  274.66    7.95
  -3  -3   1  316.91   17.68
  -3   3   1  305.85   13.20
  -3   3   1  295.18    7.21
   3   3  -1  275.75   11.37
   3   3  -1  296.75    6.14
   3   3  -1  294.77    7.83
   3  -3  -1  336.72   18.64
   3   3  -1  305.01   16.69
   3  -3  -1  307.88    6.06
  -3   3   1  291.44   11.70
   3   3  -1  297.21    9.94
   3  -3  -1  332.05   12.86
  -3   3   1  299.57    9.54
   3   3   0  117.48    3.54
   3   3   0  132.53    4.75
   3   3   0  115.24    3.36
  -3   3   0  141.86   11.28
   3   3   0  140.57    8.46
   3  -3   0  135.83    5.99
  -3  -3   0  127.65    5.01
   3  -3   0  166.56   11.57
  -3  -3   0  150.91   12.19
  -3   3   0  156.21    9.31
   3   3   0  116.57    5.59
  -3   3   0  107.34    8.00
   3   3   0  119.57    7.93
   3   3   0  118.17    4.25
  -3   3   0  127.09    4.44
   3   3   0  120.38    5.81
   3   3   0  157.58   11.97
  -3  -3   0  150.91   13.73
   3   3   0  131.34    6.43
   3   3   0  119.27    4.75
  -3   3   0  134.13    6.88
   3  -3   0  150.17    9.09
   3  -3   1 1050.73   16.26
   3  -3   1 1065.98    8.12
  -3   3  -1 1019.54   31.30
   3   3   1 1034.54   10.95
   3   3   1  983.96   18.86
   3   3   1 1057.34   14.65
   3  -3   1  977.78   27.93
  -3  -3  -1 1069.78   15.73
   3   3   1  858.64   15.88
   3  -3   1 1098.22   38.41
  -3  -3  -1  981.93   29.70
  -3   3  -1  976.72   22.40
   3   3   1 1049.07   13.53
  -3   3  -1 1041.09   11.33
   3   3   1 1043.39   22.69
   3   3   1 1104.48   18.29
   3   3   1 1033.38   29.29
  -3  -3  -1 1038.55   35.83
  -3   3  -1  983.09   19.35
   3   3   1 1036.52   16.15
   3   3   1 1050.84   11.28
   3   3   2  130.81    4.40
   3  -3   2  119.60    4.09
  -3   3  -2  155.25   12.92
   3  -3   2  136.56    5.92
   3   3   2  147.96    6.37
   3   3   2  137.77    5.95
   3  -3   2  196.88   12.92
  -3  -3  -2  183.41   12.72
  -3   3  -2  179.71    9.71
  -3  -3  -2  158.42   11.79
   3   3   2  134.79    6.67
  -3   3  -2  140.76    5.08
   3  -3   2  203.86   16.97
   3   3   2  125.91    5.12
  -3   3  -2  133.57    3.86
   3   3   2  125.88    8.40
   3   3   2  190.99   12.64
  -3  -3  -2  166.65   15.06
   3   3   2  145.96    7.39
   3   3   2  129.67    5.49
   3   3   2  130.28    2.89
  -3   3  -2  142.87    7.96
  -3  -3  -2  140.07    4.59
   3  -3   3  186.49    5.76
  -3   3  -3  176.25   14.14
   3   3   3  179.07    5.47
   3   3   3  174.40    5.68
   3  -3   3  170.94   12.27
   3   3   3  176.73    7.09
  -3  -3  -3  184.15    7.58
  -3  -3  -3  181.58   12.53
  -3  -3  -3  176.86   11.87
   3   3   3  179.56    7.81
  -3   3  -3  166.54    4.87
   3  -3   3  209.79   16.66
  -3   3  -3  191.94    6.73
  -3   3  -3  166.15    9.11
   3   3   3  174.00    9.63
   3  -3   3  168.90   12.27
  -3   3  -3  183.59    4.34
   3   3   3  172.92    6.17
  -3   3  -3  177.13    3.55
   3   3   3  195.16   12.02
  -3  -3  -3  174.63   15.50
   3   3   3  203.35    9.29
  -3  -3  -3  175.66    5.78
   3   3   3  172.26    5.22
  -3   3  -3  157.61    8.58
   3   3   4   11.71    1.38
   3   3   4    8.82    1.62
   3   3   4   10.58    1.54
  -3   3  -4   13.12    4.23
   3  -3   4   10.68    1.64
   3  -3   4   14.40    3.87
   3   3   4   13.06    2.27
  -3  -3  -4   14.87    4.01
  -3  -3  -4   11.74    2.23
  -3   3  -4    8.97    1.14
  -3   3  -4   13.39    2.50
  -3   3  -4    9.75    1.58
   3   3   4   10.05    2.51
  -3   3  -4    9.76    1.09
   3  -3   4    4.62    2.51
  -3   3  -4    8.62    0.82
  -3  -3  -4   14.34    3.32
   3   3   4   12.65    2.55
   3  -3   4   17.50    5.12
  -3  -3  -4   10.10    3.58
  -3   3  -4    9.85    2.32
  -3  -3  -4   10.20    1.66
   3   3   4   10.51    1.07
  -3  -3  -5  186.20    8.57
   3   3   5  183.54    8.15
  -3  -3  -5  166.59   12.57
  -3  -3  -5  150.46   10.14
  -3   3  -5  164.77    9.04
  -3   3  -5  170.33    3.54
   3  -3   5  188.91   15.86
  -3   3  -5  181.00    3.89
   3   3   5  175.11    9.96
   3   3   5  186.35    7.06
   3  -3   5  209.69   15.00
   3   3   5  168.12    9.90
  -3  -3  -5  166.76   16.02
   3   3   5  206.50   10.05
   3  -3   5  196.95    7.27
  -3   3  -5  154.99   14.11
   3   3   5  188.63    6.55
  -3  -3  -6  119.64    7.33
  -3  -3  -6  118.01   11.61
   3  -3   6  111.76    5.38
   3  -3   6  150.64   14.40
  -3   3  -6  102.46    7.19
  -3  -3  -6  109.43    8.57
  -3  -3  -6  107.90    7.67
  -3   3  -6   96.54    3.16
   3   3   6   98.68    7.91
   3  -3   6   82.73   10.13
  -3  -3  -6  107.99   13.84
   3   3   6  123.12    8.37
   3   3   6  116.23    8.18
  -3   3  -6  110.14   12.46
   3   3   6  108.40    5.46
   3  -3   6  110.34    6.00
  -3  -3  -7  109.92   11.26
  -3  -3  -7  113.03    7.33
   3  -3   7  123.60    5.75
   3  -3   7  134.53   13.47
  -3   3  -7  107.99    7.21
  -3   3  -7  110.08    3.70
   3   3   7  105.11    8.01
   3  -3   7  109.55   12.12
  -3  -3  -7  111.53    7.99
  -3  -3  -7  101.68   13.80
   3   3   7  113.77    8.14
   3   3   7  115.19    5.74
   3  -3   7  121.24    6.54
  -3   3  -7   98.16   11.73
  -3  -3  -8   21.91    3.60
  -3  -3  -8   27.06    6.56
   3  -3   8   18.85    2.39
  -3   3  -8   17.49    2.93
   3   3   8   20.25    3.67
  -3  -3  -8   26.81    4.22
   3  -3   8   11.82    4.04
  -3   3  -8   19.03    1.72
   3   3   8   26.41    4.25
  -3  -3  -8   13.01    5.27
   3  -3   8   33.06    7.07
  -3   3  -8   19.82    5.15
   3   3   8   19.93    2.61
  -3  -3  -9   32.60    6.26
   3  -3   9   32.48    3.21
  -3  -3  -9   34.52    4.39
   3  -3   9   33.42    6.78
  -3   3  -9   28.86    3.93
   3  -3   9   40.03    7.54
   3   3   9   33.89    4.84
   3  -3   9   25.83    7.06
  -3  -3  -9   35.51    4.99
  -3  -3  -9   27.73    8.21
   3   3   9   34.67    4.74
  -3   3  -9   33.29    7.12
   3  -3  10   85.54    5.26
  -3  -3 -10   76.15    6.78
  -3  -3 -10   39.37    8.37
   3  -3  10   36.14    8.00
  -3   3 -10   78.53    6.24
  -3  -3 -10   65.42    7.26
   3   3  10   93.99    8.10
   3  -3  10  131.58   16.33
   3   3  10   95.10    8.24
  -3  -3 -10   42.46   10.72
  -3   3 -10  107.48    7.36
   3  -3  11   -1.75    3.19
  -3  -3 -11    1.65    1.50
  -3  -3 -11   -2.08    2.52
  -3   3 -11    1.40    1.04
   3   3  11    2.00    1.65
   3  -3  11    0.33    2.34
   3   3  11    1.53    1.71
  -3  -3 -11   -1.23    5.37
  -3   3 -11    2.64    1.74
  -3  -3 -11    1.96    1.70
   3   3  12   33.66    5.17
  -3  -3 -12   37.28   12.16
   3   3  12   33.44    5.33
  -3  -3 -12   42.32    6.50
   3  -3  12   18.43    6.83
  -3   3 -12   34.22    4.56
  -3  -3 -12   36.58    4.92
   3  -3  12   27.49    8.11
  -3  -3 -12   41.71    9.27
   3  -3  13   99.10   17.37
   3   3  13  122.40    9.67
  -3   3 -13  122.61    8.36
  -3  -3 -13  127.29   11.27
   3  -3  13   80.78   13.18
  -3  -3 -13  136.38   16.06
  -3  -3 -13   85.67   17.55
   3   3  13  113.06    9.46
  -3   3 -13  103.60   13.35
   3  -3  14   14.11    7.00
   3   3  14    8.68    2.50
  -3  -3 -14    9.56    5.40
   3  -3  14    4.28    5.10
   3   3  14    7.63    3.24
  -3  -3 -14   11.10    8.74
  -3   3 -14   12.01    2.88
  -3   3 -14   13.28    5.61
  -3  -3 -14   14.90    4.73
  -3  -3 -15  391.39   20.96
   3   3  15  403.77   17.89
  -3   3 -15  401.33   15.93
   3  -3  15  275.19   30.35
  -3  -3 -15  431.60   30.80
   3  -3  15  242.20   23.54
  -3  -3 -15  281.78   33.14
   3   3  15  341.22   16.96
  -3   3 -15  325.05   24.05
   3   3  16   41.56    6.06
  -3   3 -16   43.92    5.57
   3  -3  16   35.09   10.67
  -3  -3 -16   41.64   10.31
   3  -3  16   19.43    7.84
  -3  -3 -16   19.34    9.34
   3   3  16   39.28    6.04
  -3  -3 -16   36.54    6.52
  -3   3 -16   33.53    7.96
   3   3  17   98.09    9.24
   3  -3  17   80.69   16.48
  -3   3 -17   94.70    7.94
  -3  -3 -17   89.54   10.44
   3  -3  17   50.20   10.84
  -3  -3 -17  115.71   16.37
   3   3  17   77.74    8.18
  -3  -3 -17   75.33   16.84
  -3   3 -17   84.72   12.35
  -3  -4  17   -0.36    5.20
  -3   4  17   -0.93    1.71
   3  -4 -17    0.91    2.02
   3  -4 -17    2.44    1.84
  -3  -4  17    5.61    4.25
   3  -4 -17    3.43    2.30
   3   4 -16    3.43    1.50
  -3  -4  16    6.59    4.16
  -3   4  16   -2.33    2.66
   3  -4 -16    2.79    1.62
   3  -4 -16    2.50    3.32
  -3  -4  16    2.94    3.05
  -3   4  16    1.39    1.93
   3  -4 -16    1.25    1.73
   3   4 -15  109.67    7.78
  -3  -4  15   76.72    9.97
   3  -4 -15  125.98    9.60
   3  -4 -15  118.40   12.38
  -3  -4  15  154.91   18.33
  -3   4  15  115.27    9.01
  -3   4  15  112.03    9.04
   3  -4 -15  103.28    9.74
   3   4 -14   58.86    5.75
   3  -4 -14   65.37    6.95
  -3  -4  14   61.62    9.03
   3  -4 -14   87.53   10.30
   3  -4 -14   54.23    7.43
  -3   4  14   57.93    6.37
  -3  -4  14   37.18    9.02
   3  -4 -14   65.06   16.44
  -3   4  14   62.17    6.68
   3  -4 -14   56.45    7.16
   3   4 -13  280.49   11.67
  -3  -4  13  224.07   16.23
   3  -4 -13  313.28   19.31
   3  -4 -13  312.81   14.36
   3  -4 -13  246.55   15.80
  -3   4  13  297.31   13.52
  -3  -4  13  311.10   23.97
  -3   4  13  299.10   13.85
   3  -4 -13  255.62   28.76
   3  -4 -13  253.82   14.12
   3   4 -12   32.13    3.87
   3  -4 -12   29.63    6.03
   3  -4 -12   36.37    4.69
  -3  -4  12   26.78    5.75
  -3   4  12   37.99    4.97
  -3  -4  12   48.55    8.71
   3  -4 -12   19.21    8.02
  -3   4  12   33.14    4.68
   3  -4 -12   24.31    5.47
   3  -4 -12   29.51    4.86
   3   4 -11    9.56    2.11
  -3  -4  11    5.94    1.76
   3  -4 -11   18.28    4.85
   3  -4 -11   10.38    2.55
   3   4 -11    8.18    1.78
  -3  -4  11    9.60    3.93
  -3   4  11    9.84    2.44
   3  -4 -11    8.90    3.85
   3  -4 -11    7.80    3.32
  -3   4  11   12.41    2.67
   3  -4 -11   11.49    2.66
  -3   4  11   10.99    1.76
   3   4 -10   51.76    4.41
  -3   4  10   48.11    4.08
   3  -4 -10   64.70    6.30
  -3  -4  10   38.53    6.66
   3  -4 -10   55.83    8.86
   3   4 -10   41.21    3.79
  -3   4  10   59.15    5.63
   3  -4 -10   41.33   10.09
  -3   4  10   47.06    3.70
   3  -4 -10   43.98    5.57
  -3   4   9   10.13    2.06
   3   4  -9   10.17    1.97
   3  -4  -9   11.08    2.52
  -3  -4   9    9.07    3.20
  -3   4   9   10.26    2.92
   3   4  -9   10.20    2.02
  -3   4   9    9.04    2.21
   3  -4  -9    6.77    3.42
   3  -4  -9   10.57    4.28
  -3   4   9   11.50    2.00
   3  -4  -9   10.38    2.73
   3   4  -8   38.66    3.43
  -3   4   8   34.79    3.85
   3   4  -8   37.36    7.74
  -3  -4   8   34.91    6.21
   3  -4  -8   44.41    4.99
  -3   4   8   35.26    5.92
   3   4  -8   35.22    3.79
  -3   4   8   42.72    4.52
   3  -4  -8   41.67    9.04
   3  -4  -8   32.43    7.30
   3  -4  -8   32.10    4.52
   3   4  -7  205.02   16.98
  -3   4   7  243.87   10.32
   3   4  -7  251.45    7.75
   3  -4  -7  304.04   11.99
  -3  -4   7  213.39   14.62
   3  -4  -7  203.09   17.07
   3   4  -7  223.44    9.62
  -3   4   7  223.05   14.23
  -3   4   7  273.49   10.65
   3  -4  -7  243.26   21.25
   3  -4  -7  248.67   12.09
   3   4  -6   88.67    4.24
   3   4  -6  121.49   12.57
  -3   4   6  102.97    7.31
  -3  -4   6  133.72   11.87
   3  -4  -6  102.62    6.89
   3  -4  -6  115.26   13.61
   3   4  -6  132.08    7.85
  -3   4   6  136.96   11.09
   3   4  -6   80.74    6.94
  -3   4   6   98.71    6.31
   3  -4  -6  108.24    6.55
   3  -4  -6  137.96   15.55
   3  -4  -6  111.47    8.29
  -3   4   5  227.43   11.26
   3   4  -5  202.79    5.13
   3   4  -5  213.16   15.67
   3  -4  -5  240.32    9.84
  -3  -4   5  242.36   15.58
   3  -4  -5  232.47   19.08
   3   4  -5  241.59   10.60
  -3   4   5  235.06   14.03
   3   4  -5  196.94   10.31
  -3   4   5  223.81    8.79
   3  -4  -5  230.09    8.70
   3  -4  -5  255.95   20.44
   3  -4  -5  238.27   11.73
  -3   4   4   -0.82    0.96
   3   4  -4    2.29    1.91
  -3  -4   4    1.81    1.98
   3  -4  -4    0.90    1.09
   3   4  -4    1.31    1.07
  -3   4   4    2.87    1.63
   3   4  -4    0.36    0.20
  -3   4   4    0.93    0.80
   3   4  -4    0.84    0.84
   3  -4  -4   -0.88    2.65
   3  -4  -4   -1.82    2.99
   3  -4  -4    1.69    0.86
  -3   4   3    5.84    1.80
   3   4  -3   10.98    3.18
   3  -4  -3    9.41    2.09
  -3   4   3    6.09    1.86
   3   4  -3    8.58    2.43
   3   4  -3    8.12    1.19
   3   4  -3    9.39    0.80
   3   4  -3    8.45    2.15
  -3   4   3    9.55    1.71
   3  -4  -3    8.39    4.07
   3  -4  -3    8.05    3.66
   3  -4  -3    8.77    1.48
   3  -4  -3    8.40    2.30
  -3   4   3    9.02    1.89
   3   4  -2   24.44    4.63
  -3   4   2   22.58    4.52
   3  -4  -2   29.76    5.48
   3  -4  -2   21.03    2.59
   3   4  -2   27.89    4.18
   3   4  -2   18.19    2.11
  -3   4   2   22.38    4.33
   3   4  -2   17.28    3.25
   3   4  -2   16.38    1.31
  -3   4   2   18.91    2.30
   3  -4  -2   29.70    6.91
   3   4  -2   18.71    1.26
   3  -4  -2   28.34    7.21
   3  -4  -2   25.11    4.02
  -3   4   2   20.93    3.35
  -3   4   1  199.82   13.37
   3   4  -1  204.49   11.77
   3  -4  -1  242.79   15.64
   3  -4  -1  215.77    7.82
   3   4  -1  190.46    7.03
   3   4  -1  229.54   12.17
  -3   4   1  218.32   12.41
   3  -4  -1  234.05   19.80
   3   4  -1  193.02    5.11
   3   4  -1  180.15    9.88
  -3   4   1  199.88    6.50
   3   4  -1  192.41    5.38
   3  -4  -1  234.12   11.92
   3   4  -1  197.81    8.73
  -3   4   1  193.31   10.19
   3   4  -1  193.65    7.12
  -3   4   0    4.37    1.45
   3   4   0    5.69    1.02
   3   4   0    5.78    1.85
   3  -4   0    5.31    2.45
   3   4   0    4.48    1.16
   3   4   0    4.51    1.49
  -3   4   0    6.66    2.37
  -3   4   0    5.24    1.06
   3   4   0    6.36    2.28
   3   4   0    6.44    1.24
  -3  -4   0    6.42    3.88
  -3  -4   0    5.64    2.77
   3   4   0    6.04    1.24
   3   4   0    4.56    1.49
   3   4   1  174.51    8.69
  -3   4  -1  185.48   14.29
   3  -4   1  184.66   13.89
   3   4   1  167.38    7.41
  -3  -4  -1  190.07   15.21
  -3   4  -1  172.59    6.13
  -3   4  -1  188.88   11.05
   3   4   1  183.78   11.34
   3   4   1  168.80    9.84
  -3   4  -1  177.53    5.07
   3   4   1  176.00    6.90
  -3  -4  -1  199.46   18.03
   3   4   1  177.38    7.35
   3   4   1  174.62    4.84
  -3   4  -2   65.69    9.14
   3   4   2   65.84    4.90
   3  -4   2   53.03    7.63
  -3   4  -2   58.18    3.11
  -3   4  -2   53.44    5.88
   3  -4   2   62.99   10.67
  -3  -4  -2   64.73    8.87
   3   4   2   83.71    7.09
  -3   4  -2   69.48    2.80
  -3  -4  -2   52.87    9.16
   3   4   2   83.75    5.37
   3   4   2   50.79    1.62
   3  -4   3    4.10    1.13
   3  -4   3    1.55    1.22
  -3  -4  -3    5.73    2.17
  -3  -4  -3    3.82    1.34
  -3   4  -3    2.81    1.09
  -3   4  -3    4.91    0.74
  -3   4  -3    5.14    0.65
   3   4   3    3.04    1.42
  -3  -4  -3    1.01    2.34
   3  -4   3    7.82    4.15
  -3  -4  -3    4.74    2.54
   3   4   3    4.67    1.27
   3   4   3    3.54    1.02
  -3   4  -3    3.36    2.25
  -3   4  -4   39.69    7.71
   3   4   4   28.44    2.49
   3  -4   4   37.67    2.93
  -3  -4  -4   27.14    5.60
  -3  -4  -4   35.29    3.93
   3  -4   4   20.83    5.32
  -3   4  -4   26.16    4.01
   3   4   4   39.60    5.09
  -3  -4  -4   26.22    7.43
   3  -4   4   37.93    8.20
   3   4   4   44.91    4.44
  -3  -4  -4   31.63    2.19
  -3   4  -5   47.85    8.66
   3  -4   5   36.14    2.86
   3   4   5   37.16    2.42
   3  -4   5   46.98    3.04
  -3  -4  -5   46.60    4.49
  -3  -4  -5   51.08    7.74
  -3   4  -5   45.55    5.17
   3  -4   5   60.03    9.87
   3   4   5   42.01    5.13
  -3  -4  -5   48.42    9.44
   3   4   5   41.97    4.54
  -3  -4  -5   41.05    3.00
   3  -4   6   18.77    2.10
  -3   4  -6   14.02    4.70
  -3  -4  -6    9.33    4.07
  -3  -4  -6   17.88    2.90
  -3   4  -6    9.75    2.51
   3   4   6   16.40    3.33
  -3  -4  -6   16.22    5.68
   3   4   6   22.94    3.71
   3  -4   6   18.51    5.90
  -3  -4  -6   14.08    2.12
  -3   4  -7  229.45   19.34
  -3  -4  -7  243.40   11.14
  -3  -4  -7  247.10   17.86
  -3   4  -7  217.20   10.80
   3  -4   7  302.73   22.71
   3   4   7  221.89   12.20
   3  -4   7  194.80   17.02
   3   4   7  214.53   11.07
  -3  -4  -7  213.01   21.92
  -3  -4  -7  196.78    8.49
  -3   4  -8   45.82    8.96
  -3  -4  -8   48.84    5.36
  -3  -4  -8   48.02    8.11
   3  -4   8   43.76    8.32
  -3   4  -8   39.57    4.76
   3  -4   8   65.07   10.96
   3   4   8   41.75    5.60
   3  -4   8   25.64    6.86
  -3  -4  -8   41.46    9.67
   3   4   8   41.12    5.14
  -3  -4  -8   34.16    4.04
  -3   4  -9  263.81   10.82
  -3   4  -9  237.85   20.34
  -3  -4  -9  268.68   12.54
   3  -4   9  199.18   17.35
  -3  -4  -9  244.87   19.00
  -3   4  -9  235.85   10.97
   3   4   9  263.12   13.59
   3  -4   9  249.21   21.39
  -3  -4  -9  195.63   22.46
   3   4   9  264.45   13.10
  -3  -4  -9  207.57   10.19
  -3   4 -10   35.20    8.15
  -3  -4 -10   27.52    6.85
   3  -4  10   33.58    8.22
  -3   4 -10   18.93    3.54
   3   4  10   23.08    4.51
   3  -4  10   17.53    6.09
  -3   4 -10   25.32    3.60
  -3  -4 -10   21.14    8.11
   3   4  10   25.93    4.58
  -3  -4 -10   23.00    3.78
  -3   4 -11    9.27    4.60
  -3   4 -11   17.05    2.88
  -3  -4 -11   10.02    3.59
   3  -4  11    4.32    2.02
  -3   4 -11   10.89    2.19
   3   4  11   17.18    3.59
   3  -4  11   13.41    5.42
  -3  -4 -11   22.44    8.84
   3   4  11   13.39    3.52
  -3  -4 -11   10.43    2.84
   3  -4  12   14.69    5.57
  -3  -4 -12   13.49    5.66
  -3   4 -12    6.73    2.06
  -3  -4 -12   12.20    6.13
   3   4  12    8.18    3.03
  -3   4 -12    8.58    3.68
   3   4  12    6.72    2.65
   3  -4  12   -0.35    2.57
  -3  -4 -13   76.24   12.30
   3  -4  13   57.24   10.55
  -3  -4 -13   63.91   15.84
   3   4  13   92.25    8.66
  -3   4 -13   85.71   12.64
   3   4  13   86.72    8.20
   3  -4  13   78.31   15.13
   3   4  14   14.29    3.02
   3  -4  14    5.50    5.33
   3   4  14   12.91    3.68
  -3  -4 -14    7.42    8.14
  -3  -4 -14   17.49    6.66
   3  -4  14    7.58    4.91
   3  -5 -13   16.42    3.66
  -3  -5  13   13.32    4.67
  -3   5  13    9.57    4.03
  -3   5  13   15.13    3.49
   3  -5 -13   20.15    8.56
   3   5 -13    5.69    3.33
  -3  -5  12    9.57    4.42
   3  -5 -12    7.47    2.57
  -3   5  12    4.66    2.86
  -3   5  12    6.24    2.41
   3  -5 -12   -2.66    3.80
   3  -5 -12   11.32    4.59
   3   5 -12   10.22    5.32
  -3  -5  11   24.56    5.53
   3  -5 -11   34.58    4.82
  -3   5  11   28.45    5.61
  -3   5  11   29.43    4.20
   3  -5 -11   36.89   10.45
   3  -5 -11   26.07    5.92
   3   5 -11   24.46    6.59
   3  -5 -10   11.75    2.99
  -3  -5  10   11.27    3.60
  -3   5  10    8.98    3.70
  -3   5  10   15.12    2.99
   3  -5 -10   13.41    5.24
   3  -5 -10   10.14    3.99
   3   5 -10   17.91    6.49
   3   5  -9   18.64    5.46
  -3  -5   9   34.30    6.53
   3  -5  -9   28.57    4.05
  -3   5   9   34.40    5.95
  -3   5   9   24.79    3.48
   3  -5  -9   28.91    7.91
   3  -5  -9   29.08    6.95
   3  -5  -9   23.42    4.32
   3   5  -8    8.26    3.55
  -3   5   8    6.88    1.84
  -3  -5   8   10.43    3.60
   3  -5  -8    8.20    2.41
  -3   5   8   10.72    3.55
  -3   5   8    6.29    2.00
   3  -5  -8   10.52    3.33
   3  -5  -8    7.15    3.97
   3  -5  -8    5.81    2.50
  -3   5   7  128.95    7.75
   3   5  -7  128.69   13.98
  -3  -5   7  127.68   12.37
   3  -5  -7  151.37    8.67
   3   5  -7  129.07    7.98
  -3   5   7  122.53   11.15
   3  -5  -7  121.79   14.28
  -3   5   7  140.94    7.86
   3  -5  -7  135.70   16.86
   3  -5  -7  141.74    9.80
   3   5  -6   73.67   10.66
  -3   5   6   66.71    6.09
   3  -5  -6   71.39    5.89
   3  -5  -6   79.76   12.43
   3   5  -6   81.66    6.67
  -3   5   6   91.02    9.70
  -3   5   6   65.05    5.18
   3   5  -6   60.40    5.89
   3  -5  -6   96.68   14.36
   3  -5  -6   75.74    7.43
   3   5  -5   24.82    5.69
  -3   5   5   28.36    4.34
   3  -5  -5   32.57    3.75
  -3   5   5   31.07    5.58
   3   5  -5   24.23    3.76
  -3   5   5   31.49    3.51
   3   5  -5   35.10    4.27
   3  -5  -5   24.81    7.01
   3  -5  -5   21.12    6.51
   3  -5  -5   32.01    4.77
   3   5  -4   38.38    6.77
  -3   5   4   47.16    5.82
   3  -5  -4   50.63    4.49
  -3   5   4   32.83    5.71
   3   5  -4   26.86    4.14
   3   5  -4   52.52    5.39
   3  -5  -4   39.99    8.85
   3  -5  -4   39.96    8.71
   3   5  -4   56.82    4.99
   3  -5  -4   33.37    5.07
   3  -5  -3    6.82    1.77
   3   5  -3    9.27    2.81
  -3   5   3   10.79    3.12
   3   5  -3    7.85    2.31
   3   5  -3    9.24    1.97
   3  -5  -3    6.91    3.59
   3   5  -3    5.56    2.74
  -3   5   3    6.91    2.78
   3  -5  -2   45.48    3.87
  -3   5   2   38.06    5.74
   3   5  -2   29.29    4.87
   3   5  -2   42.97    5.16
   3  -5  -2   54.26   10.58
  -3   5   2   40.10    5.91
   3   5  -2   37.54    5.65
   3  -5  -1   26.89    2.71
   3   5  -1   30.79    5.07
  -3   5   1   33.84    5.40
   3   5  -1   26.46    3.90
   3  -5  -1   35.99    8.75
   3   5  -1   29.04    4.26
  -3   5   1   27.93    5.30
   3   5   0   62.76    7.10
  -3   5   0   64.14    7.16
   3  -5   0   75.55   13.13
   3   5   0   51.38    5.71
   3   5   0   51.67    5.55
  -3   5   0   64.21    8.41
  -3   5  -1  225.13   13.10
   3   5   1  220.49   13.53
   3   5   1  235.62   11.89
   3  -5   1  228.19   17.03
  -3   5  -1  207.26   15.31
   3   5   1  214.55    9.82
   3  -5   2   90.91   11.20
  -3   5  -2   77.94    7.81
   3   5   2   82.82    8.53
   3   5   2   59.72    6.45
  -3  -5  -2   80.43   13.37
  -3   5  -2   67.53    9.37
   3  -5   3   63.83    8.89
  -3   5  -3   63.08    6.82
   3   5   3   55.59    7.29
   3  -5   3   70.45   12.02
   3   5   3   57.12    5.98
  -3  -5  -3   63.96   11.92
  -3   5  -3   64.18    9.09
   3  -5   4    6.96    3.25
  -3   5  -4   11.13    3.03
   3   5   4    8.30    2.46
   3   5   4    8.89    2.51
  -3  -5  -4    4.50    3.20
   3  -5   4   11.70    5.44
  -3   5  -4    3.42    2.48
   3   5   5   28.88    5.64
  -3   5  -5   31.42    4.57
   3   5   5   43.77    5.40
   3  -5   5   45.35    9.73
  -3  -5  -5   32.44    9.15
  -3   5  -5   32.78    7.09
  -3   5  -6   37.66    4.93
   3   5   6   49.77    6.03
   3  -5   6   60.52   10.89
  -3  -5  -6   47.97   10.94
  -3   5  -6   52.54    9.72
  -3   5  -7   28.46    4.32
   3   5   7   31.77    4.82
  -3  -5  -7   21.61    6.47
  -3   5  -7   26.46    6.88
  -3  -5  -8    1.10    2.78
   3  -5   8    1.14    2.40
  -3   5  -8    2.47    1.27
   3   5   8    3.96    1.73
  -3  -5  -8   -2.00    3.51
  -3   5  -8    1.58    3.22
  -3  -5  -9    6.23    4.11
   3  -5   9    8.91    4.73
  -3   5  -9    3.18    1.69
  -3  -5  -9    7.60    5.11
  -3   5  -9    1.36    2.53
   3   5   9    5.51    2.83
  -3  -5 -10   29.44    7.28
   3  -5  10   31.52    7.81
   3   5  10   57.04    6.76
  -3  -5 -10   41.66   12.27
  -3   5 -10   42.14    9.55
  -4   0  23    3.95    3.25
   4   0 -23    4.17    2.27
  -4   0  23    3.08    2.84
   4   0 -23   -1.47    1.60
   4   0 -23    1.12    2.06
  -4   0  23   -0.59    1.79
   4   0 -22   30.71    5.08
   4   0 -22   12.08    3.14
  -4   0  22   14.17    4.00
   4   0 -22   12.56    3.45
   4   0 -22   13.85    3.61
  -4   0  22   15.44    3.96
   4   0 -21    4.63    2.25
   4   0 -21    0.39    1.99
  -4   0  21   -2.08    2.47
   4   0 -21   -0.22    1.27
   4   0 -21   -0.92    1.68
  -4   0  21   -4.46    2.78
  -4   0  20  135.90   11.88
   4   0 -20  110.92    9.35
   4   0 -20  147.15   11.69
   4   0 -20  106.84    8.52
   4   0 -20  109.93    9.12
  -4   0  20  113.20   10.41
   4   0 -19    2.01    1.73
   4   0 -19    0.80    1.14
   4   0 -19    2.46    1.88
  -4   0  19    0.14    2.11
   4   0 -19   -3.93    2.70
  -4   0  19   -0.10    1.48
  -4   0  19    0.13    1.94
   4   0 -18  780.01   23.30
   4   0 -18  744.39   21.27
   4   0 -18 1073.53   30.30
  -4   0  18  692.36   21.53
   4   0 -18  660.95   21.47
  -4   0  18  800.37   26.58
   4   0 -17   -0.09    1.30
   4   0 -17    0.32    1.18
   4   0 -17   -1.43    1.65
   4   0 -17   -0.10    1.60
   4   0 -17    1.87    1.50
  -4   0  17   -0.36    0.85
  -4   0  17    0.59    1.16
   4   0 -16  239.38   11.38
   4   0 -16  383.67   17.73
   4   0 -16  205.28   11.25
   4   0 -16  249.16   12.42
  -4   0  16  226.79   11.75
   4   0 -16  233.63   12.20
  -4   0  16  262.79   14.22
   4   0 -15    0.81    1.45
   4   0 -15   -0.08    1.39
   4   0 -15   -2.59    1.57
   4   0 -15    2.58    2.11
  -4   0  15   -0.24    0.99
  -4   0  15   -0.31    1.34
   4   0 -14   17.26    3.02
   4   0 -14   16.48    3.27
   4   0 -14   25.35    4.33
   4   0 -14   16.19    2.86
  -4   0  14   19.31    3.37
  -4   0  14   21.52    4.03
   4   0 -13   -0.54    0.70
   4   0 -13   -0.07    0.99
   4   0 -13    2.43    1.42
   4   0 -13    0.67    0.71
  -4   0  13   -0.68    0.95
  -4   0  13    2.76    1.79
   4   0 -12  326.57   10.93
  -4   0  12  310.58   10.09
   4   0 -12  330.51   11.88
   4   0 -12  326.13   11.41
   4   0 -12  481.61   17.65
  -4   0  12  305.61   10.22
   4   0 -12  336.23   11.14
  -4   0  12  326.34   12.03
   4   0 -12  319.65   12.31
  -4   0  12  357.51   14.13
   4   0 -12  347.12   12.33
  -4   0  11   -0.64    0.50
  -4   0  11   -0.58    0.50
   4   0 -11    0.87    0.59
   4   0 -11    0.62    0.72
   4   0 -11    0.79    0.82
   4   0 -11    0.42    1.44
  -4   0  11    0.26    0.65
   4   0 -11   -0.76    0.80
   4   0 -11    0.55    0.76
  -4   0  11   -0.11    0.73
  -4   0  11    1.47    1.00
   4   0 -11    1.12    1.02
  -4   0  10 3190.51   31.80
   4   0 -10 3285.98   33.40
   4   0 -10 3108.04   31.09
  -4   0  10 2738.05   27.72
   4   0 -10 3198.70   32.05
   4   0 -10 5426.86   54.57
  -4   0  10 3035.08   29.41
   4   0 -10 3182.91   30.83
   4   0 -10 3320.54   34.94
  -4   0  10 3539.64   39.18
   4   0 -10 3162.86   34.82
   4   0  -9    0.71    0.69
  -4   0   9    0.28    0.51
   4   0  -9    0.15    0.42
   4   0  -9    0.39    0.88
  -4   0   9    0.33    0.40
   4   0  -9    0.16    0.33
   4   0  -9   -0.38    0.41
   4   0  -9    0.32    0.68
  -4   0   9   -0.74    0.69
  -4   0   8   95.82    4.97
   4   0  -8   94.19    4.86
   4   0  -8  195.61    8.35
  -4   0   8   94.25    4.67
   4   0  -8  102.24    5.18
  -4   0   8   93.82    4.53
   4   0  -8   99.90    4.88
  -4   0   8  100.16    5.61
   4   0  -8   97.74    5.39
   4   0  -7    0.49    0.40
  -4   0   7    0.08    0.29
  -4   0   7   -0.13    0.45
   4   0  -7   -0.36    0.51
  -4   0   7    0.14    0.28
   4   0  -7    0.03    0.30
  -4   0   7    0.43    0.53
   4   0  -7    0.51    0.35
  -4   0   7   -0.97    0.72
   4   0  -6 3426.89   25.36
   4   0  -6 3800.33   21.13
  -4   0   6 3680.44   30.14
  -4   0   6 3485.43   24.14
   4   0  -6 3590.12   26.26
  -4   0   6 3511.83   26.57
  -4   0   6 3392.73   24.49
   4   0  -5   -0.21    0.40
  -4   0   5    1.36    0.54
  -4   0   5    0.59    0.42
  -4   0   5    0.21    0.35
   4   0  -5    0.58    0.59
  -4   0   5    0.33    0.29
   4   0  -5   -0.14    0.23
  -4   0   4 1019.91   10.64
  -4   0   4 1110.67   13.94
   4   0  -4 1009.13   12.16
   4   0  -4 1041.26   13.12
   4   0  -4  914.22   12.31
   4   0  -3    0.23    0.37
   4   0  -3   -0.06    0.24
  -4   0   3    0.27    0.21
   4   0  -3    0.22    0.26
   4   0  -2  522.25    8.62
  -4   0   2  485.37    9.21
   4   0  -2  522.88    8.86
   4   0  -2  522.22    9.37
   4   0  -2  501.42    8.40
   4   0  -1    0.03    0.42
  -4   0   1    0.38    0.36
   4   0  -1   -0.33    0.24
   4   0  -1   -0.30    0.28
   4   0  -1    0.02    0.25
  -4   0   0  698.12   12.08
   4   0   0  749.98   14.45
   4   0   0  699.31   12.35
  -4   0   0  667.91   11.86
   4   0   0  699.84   12.30
   4   0   0  717.05   13.87
  -4   0  -1    0.28    0.48
  -4   0  -1    0.14    0.45
   4   0   1    0.03    0.33
  -4   0  -1    0.04    0.58
  -4   0  -2 2871.92   29.10
  -4   0  -2 3241.18   30.22
   4   0   2 3033.48   25.47
  -4   0  -2 3090.90   25.31
   4   0   2 3511.27   28.38
  -4   0  -2 2905.37   30.93
   4   0   3    0.37    0.64
   4   0   3   -0.23    0.48
  -4   0  -3    0.40    0.65
   4   0   3    0.39    0.48
  -4   0  -3    0.26    0.46
   4   0   3    0.40    0.27
  -4   0  -3    0.05    0.78
   4   0   4  711.63   11.67
  -4   0  -4  698.20   15.57
   4   0   4  638.26   13.63
   4   0   4  645.20   13.43
  -4   0  -4  692.47   13.50
   4   0   4  645.97   13.76
  -4   0  -4  589.36   14.81
  -4   0  -5    0.93    0.92
   4   0   5   -0.09    0.51
  -4   0  -5    0.78    0.60
   4   0   5    0.50    0.51
  -4   0  -5   -0.16    0.69
   4   0   5   -0.34    0.41
  -4   0  -5   -0.18    0.67
  -4   0  -5   -0.34    0.88
   4   0   6  409.37   12.14
   4   0   6  312.03   10.28
   4   0   6  436.53   12.57
  -4   0  -6  455.77   12.12
  -4   0  -6  435.20   14.37
  -4   0  -6  424.58   12.05
   4   0   6  390.25   12.16
  -4   0  -6  372.43   12.47
   4   0   7    0.21    0.69
  -4   0  -7    0.51    0.71
   4   0   7    0.40    0.49
   4   0   7   -0.42    0.96
   4   0   7    1.09    0.76
  -4   0  -7    0.74    0.59
   4   0   7    0.76    0.82
  -4   0  -7   -0.36    0.72
  -4   0  -7   -0.06    0.68
   4   0   8  164.77    8.26
   4   0   8  162.11    7.83
   4   0   8  166.19    9.30
  -4   0  -8  183.51    8.35
  -4   0  -8  181.38   10.13
   4   0   8  174.95    8.90
   4   0   8  167.78    8.87
  -4   0  -8  180.47    8.42
  -4   0  -8  157.87    8.64
  -4   0  -9   -2.09    1.88
   4   0   9   -0.55    0.85
  -4   0  -9   -0.23    0.75
   4   0   9   -0.07    0.89
   4   0   9   -0.50    0.93
  -4   0  -9   -0.69    0.84
   4   0  10   27.07    3.84
  -4   0 -10   26.81    4.33
  -4   0 -10   57.28   12.35
   4   0  10   28.71    4.24
  -4   0 -10   32.82    4.08
  -4   0 -11   -0.30    1.18
   4   0  11    0.08    0.78
  -4   0 -11    2.48    5.19
   4   0  11    1.19    1.49
  -4   0 -11    0.50    0.77
   4   0  12  124.65    8.84
  -4   0 -12  284.66   23.14
   4   0  12  143.15    9.52
  -4   0 -12  143.23   10.48
  -4   0 -13   -3.81    3.78
   4   0  13    2.41    1.66
  -4   0 -13    2.40    1.60
   4   0  13    1.51    1.59
  -4   0 -14   19.70    6.01
   4   0  14   17.13    3.59
  -4   0 -14   19.65    3.94
   4   0  14   20.17    4.10
  -4   0 -15    5.08    3.63
   4   0  15    0.20    1.33
  -4   0 -15   -1.24    1.51
   4   0  15    0.41    1.31
   4   0  16  532.97   19.95
  -4   0 -16  908.37   36.75
   4   0  16  597.30   21.47
  -4   0 -16  628.20   23.77
  -4   0 -17    3.92    3.57
   4   0  17   -0.22    1.56
  -4   0 -17   -4.66    2.70
   4   0  17   -0.11    1.59
   4   0  18  311.86   15.64
  -4   0 -18  447.73   24.97
  -4   0 -18  380.55   19.18
   4   0  18  357.88   17.02
  -4   0 -19    8.32    4.54
   4   0  19   -0.12    2.12
   4   0  19   -0.23    1.17
  -4   0 -19    4.06    2.68
   4  -1 -23    8.09    3.24
  -4  -1  23   16.49    5.72
   4   1 -23   10.32    3.40
  -4  -1  23   13.84    6.08
   4   1 -23   11.00    2.68
   4  -1 -23    9.64    2.79
   4   1 -23   10.25    2.87
  -4  -1  23    7.35    3.82
   4  -1 -22    2.18    1.76
  -4  -1  22    4.08    3.79
   4   1 -22    0.25    1.68
   4  -1 -22    4.76    2.27
  -4  -1  22    5.44    5.41
   4   1 -22    3.05    1.87
   4  -1 -22    0.99    1.58
   4   1 -22    1.65    1.38
  -4   1  22    3.82    1.88
  -4  -1  22    3.34    2.03
   4   1 -21    1.58    2.14
   4  -1 -21   -0.43    1.38
   4  -1 -21    1.45    1.96
   4   1 -21    0.30    1.13
   4   1 -21    3.82    2.36
   4  -1 -21    0.60    1.96
   4  -1 -21    0.71    1.18
  -4  -1  21    0.81    3.51
   4  -1 -21    0.18    1.70
   4   1 -21    2.74    1.68
  -4  -1  21    3.92    3.49
  -4   1  21    2.63    2.17
  -4  -1  21    3.14    2.43
  -4   1  21    3.49    1.36
   4   1 -20    4.79    2.29
   4  -1 -20   -1.15    1.73
   4  -1 -20    6.07    2.66
   4   1 -20   -0.66    1.49
   4  -1 -20    4.37    2.31
   4   1 -20   -0.12    1.80
   4  -1 -20    3.94    2.34
  -4  -1  20    3.49    3.44
   4  -1 -20    1.06    1.66
   4   1 -20    5.45    2.99
  -4  -1  20    8.22    4.68
  -4   1  20    3.97    2.00
  -4   1  20    1.74    1.35
  -4  -1  20   -0.52    1.64
   4   1 -19    7.54    2.59
   4  -1 -19    7.36    2.89
   4  -1 -19    8.50    3.33
   4   1 -19    6.94    2.59
   4  -1 -19    7.28    2.34
   4   1 -19   14.49    3.80
   4  -1 -19    7.85    2.85
  -4  -1  19   -0.18    2.05
   4  -1 -19    5.61    2.50
   4   1 -19    5.73    2.57
  -4  -1  19    2.97    4.62
  -4   1  19    2.64    1.64
  -4   1  19    5.05    1.87
  -4  -1  19    4.07    2.10
   4  -1 -18  671.15   24.97
   4  -1 -18  522.41   18.50
   4   1 -18  535.00   17.24
  -4  -1  18  736.41   30.45
  -4  -1  18  955.77   44.62
   4  -1 -18  569.89   21.74
   4   1 -18  579.20   18.52
   4   1 -18  493.21   18.16
   4  -1 -18  521.18   18.71
  -4   1  18  593.23   20.17
  -4  -1  18  609.45   26.14
   4  -1 -18  521.58   17.18
   4  -1 -17   52.91    6.93
   4   1 -17   37.95    4.58
   4  -1 -17   37.37    5.10
  -4  -1  17   52.55    8.32
  -4  -1  17   36.79    6.61
   4  -1 -17   44.04    6.15
   4   1 -17   36.24    4.68
  -4  -1  17   57.23   10.87
  -4   1  17   36.18    5.32
   4   1 -17   35.89    4.93
   4  -1 -17   35.40    4.91
   4  -1 -17   32.94    4.46
  -4   1  17   34.40    4.84
  -4  -1  17   51.61    7.81
   4  -1 -16  392.23   18.11
   4  -1 -16  294.96   13.28
   4   1 -16  289.87   11.99
  -4  -1  16  254.50    8.94
  -4  -1  16  367.19   20.26
  -4  -1  16  359.26   22.04
   4  -1 -16  318.78   15.23
   4   1 -16  299.04   12.39
  -4  -1  16  470.46   29.89
  -4   1  16  311.85   14.58
   4   1 -16  275.31   12.76
   4  -1 -16  284.73   13.02
  -4  -1  16  344.65   18.95
  -4   1  16  303.61   13.38
   4  -1 -16  288.00   12.02
   4  -1 -15   27.98    3.98
   4  -1 -15   27.87    4.56
   4   1 -15   28.62    3.78
  -4  -1  15   39.34    8.56
  -4  -1  15   40.36    6.78
   4  -1 -15   28.89    4.51
   4   1 -15   26.05    3.64
  -4  -1  15   54.86   10.16
  -4   1  15   29.64    4.37
   4   1 -15   21.92    3.65
   4  -1 -15   28.28    4.19
   4  -1 -15   27.13    3.66
  -4   1  15   30.14    4.19
  -4  -1  15   33.71    5.98
  -4  -1  14  614.21   14.47
   4  -1 -14  693.06   21.92
   4  -1 -14  614.56   17.98
   4   1 -14  625.82   16.07
   4   1 -14  490.52   19.68
  -4  -1  14  833.98   27.96
   4   1 -14  650.36   16.76
  -4  -1  14 1014.06   40.00
  -4   1  14  686.43   20.34
   4  -1 -14  649.62   20.34
   4  -1 -14  628.04   17.99
   4   1 -14  614.71   17.78
  -4  -1  14  712.66   25.84
   4  -1 -14  596.88   15.94
  -4   1  14  702.88   18.58
   4  -1 -13   40.30    4.56
   4   1 -13   37.84    4.38
  -4  -1  13   37.96    3.61
   4  -1 -13   64.00    6.37
   4  -1 -13   40.97    4.68
   4   1 -13   41.93    4.13
   4   1 -13   34.35    5.42
  -4  -1  13   42.88    7.95
  -4  -1  13   35.11    5.83
  -4   1  13   39.86    4.82
   4  -1 -13   46.09    5.43
   4   1 -13   43.37    4.24
  -4  -1  13   48.50    8.77
   4   1 -13   40.66    3.82
  -4   1  13   38.20    4.63
  -4  -1  13   46.34    6.59
  -4   1  13   33.86    4.06
   4  -1 -13   37.72    4.07
   4  -1 -12  251.35   10.41
  -4   1  12  242.64    9.32
   4   1 -12  238.62   10.31
   4  -1 -12  258.56   11.88
   4  -1 -12  281.45   12.48
  -4  -1  12  254.05    8.49
   4   1 -12  257.63    9.49
   4  -1 -12  250.50   10.65
  -4  -1  12  207.97   15.35
   4   1 -12  201.10   12.43
  -4   1  12  269.49   11.67
   4  -1 -12  264.44   11.88
  -4  -1  12  354.00   20.83
   4   1 -12  242.35    9.02
   4   1 -12  247.47    9.28
   4   1 -12  263.38    9.11
  -4   1  12  239.63   10.91
  -4  -1  12  267.11   14.63
  -4   1  12  260.20   10.10
   4  -1 -12  244.45    9.35
   4  -1 -11   51.48    4.59
  -4  -1  11   57.88    4.72
  -4   1  11   56.11    4.36
   4  -1 -11   35.16    4.31
   4   1 -11   54.46    4.75
   4  -1 -11   30.29    3.97
  -4  -1  11   50.49    3.68
   4   1 -11   49.98    4.03
   4  -1 -11   49.18    4.62
  -4  -1  11   27.90    5.04
   4   1 -11   38.22    5.40
  -4   1  11   55.10    5.13
   4   1 -11   51.99    4.09
  -4  -1  11  110.51   10.58
   4   1 -11   46.76    3.81
   4  -1 -11   43.73    4.83
   4  -1 -11   55.76    4.83
  -4   1  11   58.54    5.13
   4   1 -11   51.94    3.90
  -4  -1  11   49.76    6.17
  -4   1  11   57.43    4.51
   4  -1 -11   49.31    4.05
   4   1 -10  413.97   12.35
  -4   1  10  435.05   11.41
   4  -1 -10  433.66   12.29
  -4  -1  10  435.65   11.00
  -4  -1  10  436.74   12.19
   4  -1 -10  461.69   14.52
   4  -1 -10  523.02   14.86
   4  -1 -10  420.19   12.56
   4   1 -10  433.40   10.74
  -4  -1  10  425.80    9.88
  -4  -1  10  387.12   13.64
   4   1 -10  413.30   11.08
  -4   1  10  455.47   13.75
   4   1 -10  432.94   10.67
   4  -1 -10  458.21   14.32
  -4  -1  10  517.71   21.49
  -4   1  10  427.47   13.13
   4   1 -10  421.54   10.27
   4  -1 -10  434.60   11.10
  -4  -1  10  497.95   18.42
  -4   1  10  443.47   11.96
  -4   1   9   27.06    2.72
  -4  -1   9   28.16    3.10
  -4  -1   9   23.71    2.51
   4  -1  -9   21.25    3.05
   4   1  -9   26.20    3.00
   4  -1  -9   24.00    3.07
   4   1  -9   28.80    2.66
  -4   1   9   14.21    2.12
  -4  -1   9   18.80    2.80
  -4  -1   9   25.97    2.40
  -4   1   9   25.03    2.92
  -4  -1   9   17.62    2.18
  -4   1   9   29.70    3.32
   4  -1  -9   28.44    3.18
   4   1  -9   24.37    2.38
  -4  -1   9   49.89    6.02
   4   1  -9   29.21    2.87
   4   1  -9   27.22    2.56
  -4   1   9   25.88    3.24
   4   1  -9   23.51    3.10
  -4   1   9   27.17    2.96
   4  -1  -9   24.21    2.61
   4  -1  -8  157.32    6.49
  -4  -1   8  165.47    6.81
   4   1  -8  161.15    6.90
   4  -1  -8  157.21    7.65
  -4   1   8  153.29    6.04
   4  -1  -8  175.85    7.45
  -4   1   8  160.18    6.82
  -4   1   8  116.25    5.25
   4   1  -8  167.14    5.62
  -4  -1   8  161.08    5.24
  -4  -1   8  148.05    7.00
  -4  -1   8  133.86    4.10
   4   1  -8  149.59    6.20
  -4  -1   8  182.53   10.38
   4   1  -8  155.38    5.29
  -4  -1   8  156.36    5.58
  -4   1   8  173.83    7.45
   4  -1  -8  184.64   17.04
  -4   1   8  164.99    7.24
   4   1  -8  149.92    5.44
   4  -1  -8  161.26    6.14
  -4   1   8  162.35    6.70
   4   1  -8  161.11    7.48
  -4   1   7   87.49    4.93
  -4  -1   7   88.09    3.58
  -4  -1   7  102.43    5.12
  -4   1   7  102.97    4.71
   4   1  -7   96.44    5.07
   4  -1  -7  100.11    4.83
   4  -1  -7   67.54    5.00
  -4   1   7   93.15    5.13
   4  -1  -7   64.16    4.23
   4   1  -7   90.94    3.78
  -4  -1   7   54.82    4.04
  -4   1   7   52.41    3.51
  -4  -1   7   55.91    1.91
  -4   1   7   97.63    5.33
   4   1  -7   78.14    3.39
   4  -1  -7   99.31    5.39
  -4  -1   7   74.62    3.51
  -4  -1   7  157.10    8.83
  -4   1   7  100.38    5.43
   4   1  -7   95.48    4.17
   4  -1  -7   67.59    8.70
  -4   1   7   85.71    4.81
   4   1  -7   90.67    5.33
  -4   1   7  121.88    4.68
   4  -1  -7   76.39    4.17
   4  -1  -6  202.45    6.28
  -4   1   6  203.55    7.34
   4   1  -6  194.41    6.68
   4  -1  -6  200.36    8.20
  -4   1   6  197.52    6.87
  -4   1   6  171.25    6.42
  -4   1   6  172.44    6.11
   4   1  -6  196.09    4.74
  -4  -1   6  172.64    6.64
   4  -1  -6  190.79    6.80
  -4   1   6  214.47    7.03
   4  -1  -6  196.02    6.94
  -4  -1   6  184.95    4.65
   4   1  -6  197.11    8.31
   4   1  -6  182.92    4.32
  -4  -1   6  235.55   10.02
   4  -1  -6  209.95   12.59
   4   1  -6  196.48    7.28
   4  -1  -6  188.78    6.42
  -4   1   6  207.88    5.77
   4  -1  -5   61.84    3.20
   4   1  -5   61.50    3.54
  -4   1   5   49.20    3.75
   4   1  -5   55.50    2.30
   4   1  -5   36.45    2.92
  -4  -1   5   34.69    2.93
  -4   1   5   35.49    2.83
  -4   1   5   33.56    2.79
   4  -1  -5   40.06    2.94
   4   1  -5   38.45    2.85
  -4  -1   5   42.14    2.63
  -4   1   5   61.52    3.55
   4  -1  -5   57.34    3.58
  -4  -1   5   93.49    6.00
   4   1  -5   79.64    5.18
  -4  -1   5   49.60    1.99
   4  -1  -5   61.86    3.58
   4  -1  -5   43.38    5.41
   4   1  -5   52.66    3.53
   4  -1  -5   45.26    3.42
   4   1  -5   65.11    4.13
  -4   1   5   59.78    3.13
   4  -1  -4 1335.78   13.74
   4   1  -4 1341.80    9.97
  -4   1   4 1439.71   20.34
  -4   1   4 1282.47   15.92
   4   1  -4 1357.64   16.02
  -4  -1   4 1313.67   17.05
   4  -1  -4 1378.69   17.75
  -4   1   4 1353.50   16.63
   4   1  -4 1379.82   16.87
  -4  -1   4 1288.91   14.58
   4  -1  -4 1352.81   15.31
  -4  -1   4 1492.52   22.08
   4   1  -4 1360.45   19.93
  -4   1   4 1492.13   14.86
   4  -1  -4 1465.66   26.28
   4  -1  -4 1398.63   15.89
  -4   1   4 1312.94   23.97
   4   1  -4 1433.32   16.66
   4   1  -4 1412.99   17.48
   4  -1  -4 1411.12   19.65
  -4  -1   4 1412.38   21.17
  -4   1   4 1407.85   15.71
  -4   1   3   45.09    3.93
   4   1  -3   59.08    3.55
  -4   1   3   61.54    3.66
   4  -1  -3   59.75    3.80
   4   1  -3   57.94    3.63
  -4   1   3   53.50    3.42
  -4  -1   3   57.87    3.68
  -4  -1   3   36.66    2.73
   4   1  -3   43.68    2.73
   4  -1  -3   57.58    4.12
   4  -1  -3   35.38    2.25
   4   1  -3   25.37    2.83
  -4   1   3   37.82    2.14
  -4   1   3   43.41    4.27
   4   1  -3   56.96    4.56
   4  -1  -3   55.09    4.80
   4  -1  -3   45.99    3.97
   4   1  -3   40.03    2.75
  -4  -1   3   41.22    3.49
   4   1  -3   37.57    2.54
  -4   1   3   42.82    3.26
   4  -1  -2 2359.91   31.20
  -4  -1   2 2301.62   24.33
  -4   1   2 2386.98   23.64
   4  -1  -2 2387.62   25.25
   4   1  -2 2388.13   24.20
   4   1  -2 2365.92   22.80
  -4   1   2 2152.76   24.00
   4   1  -2 2291.69   19.72
  -4  -1   2 2222.83   21.72
   4  -1  -2 2164.88   13.90
  -4   1   2 2400.14   20.63
   4  -1  -2 2497.21   40.05
   4   1  -2 2469.39   27.47
   4  -1  -2 2484.74   28.86
  -4   1   2 2203.80   27.26
   4   1  -2 2345.65   18.84
   4   1  -2 2227.88   10.60
  -4   1   2 2269.22   25.22
  -4   1   2 2262.60   22.09
   4   1  -2 2096.43   15.92
  -4  -1   2 2263.70   21.51
   4  -1  -1  104.92    7.07
  -4  -1   1  116.13    4.07
   4  -1  -1   98.19    5.72
   4   1  -1   99.45    5.07
  -4  -1   1  157.72    6.28
  -4   1   1   98.64    5.36
   4   1  -1  129.92    5.01
  -4   1   1  235.87    6.81
   4  -1  -1  217.89    7.06
   4  -1  -1   97.68    5.77
   4  -1  -1  104.95    8.12
  -4  -1   1   83.06    5.84
   4   1  -1   83.64    5.19
  -4   1   1   73.41    4.98
  -4  -1   1  169.93    5.05
  -4  -1   1  125.28    4.48
   4   1  -1  143.47    4.31
   4   1  -1  138.60    3.46
  -4   1   1  106.35    6.24
  -4  -1   1  120.72    2.47
  -4   1   1  114.08    5.46
   4  -1   0   30.55    3.75
   4   1   0   23.40    2.42
   4   1   0   29.15    2.33
  -4   1   0   26.21    2.78
  -4   1   0   30.81    2.44
   4   1   0   31.91    2.61
   4  -1   0   41.58    3.49
  -4   1   0   38.51    2.95
   4   1   0   35.69    3.29
  -4  -1   0   32.60    2.44
   4  -1   0   34.43    4.58
  -4   1   0   27.51    3.14
  -4  -1   0   29.88    3.43
   4   1   0   30.76    3.06
  -4   1   0   29.52    3.32
  -4  -1   0   30.68    1.78
  -4  -1   0   33.55    2.10
   4   1   0   29.91    1.95
  -4   1   0   28.69    2.90
  -4  -1   0   32.51    1.76
   4  -1   1   89.52    4.41
   4   1   1   84.88    4.66
   4   1   1  107.03    5.40
   4   1   1  107.29    6.23
   4   1   1   89.72    4.79
   4  -1   1   99.25    4.76
  -4   1  -1   88.30    4.39
  -4   1  -1  104.69    5.93
   4  -1   1   80.80    2.16
   4   1   1   80.79    5.12
  -4  -1  -1   95.31    4.84
   4  -1   1   72.70    5.27
  -4   1  -1   89.59    6.47
   4  -1   1  111.08    8.60
  -4  -1  -1   94.20    6.62
   4   1   1  106.69    6.17
  -4   1  -1   91.12    6.22
   4   1   1   88.09    5.18
   4   1   1   89.48    3.95
  -4   1  -1   94.05    5.84
  -4  -1  -1   92.49    3.59
   4  -1   2 2086.16   22.30
   4   1   2 2040.78   23.17
   4   1   2 1978.29   22.94
  -4   1  -2 2178.73   21.78
   4  -1   2 1982.56   22.53
   4   1   2 2154.52   23.74
  -4   1  -2 1970.32   25.44
   4  -1   2 1803.33   15.98
  -4  -1  -2 2113.63   24.30
   4  -1   2 2032.62   14.51
   4   1   2 1974.59   25.60
   4  -1   2 1890.94   30.47
  -4   1  -2 2103.66   13.93
   4   1   2 2026.92   24.78
  -4   1  -2 1836.37   28.30
   4  -1   2 2255.15   35.99
   4  -1   2 2057.64   20.08
  -4  -1  -2 1884.51   32.42
  -4  -1  -2 2022.94   17.85
   4  -1   3   25.95    2.74
   4   1   3   25.05    2.60
  -4  -1  -3   13.17    3.57
   4   1   3   28.11    2.97
   4  -1   3   36.80    2.89
   4   1   3   18.72    1.96
  -4   1  -3   24.53    3.09
   4  -1   3   20.09    3.55
   4  -1   3   19.64    2.48
  -4   1  -3   38.07    3.10
   4  -1   3   32.31    2.30
  -4  -1  -3   26.66    3.20
   4  -1   3   38.70    5.46
  -4   1  -3   29.81    1.99
   4   1   3   26.69    3.09
   4  -1   3   24.84    2.42
  -4   1  -3   18.92    2.99
  -4  -1  -3   16.39    3.81
  -4  -1  -3   23.81    2.34
  -4  -1  -4    1.50    0.98
   4  -1   4    2.01    0.76
   4   1   4    0.44    0.69
   4   1   4    0.92    0.89
  -4  -1  -4    4.91    2.23
  -4   1  -4    1.73    0.48
   4  -1   4    1.09    0.72
  -4   1  -4    1.88    0.71
  -4   1  -4    1.57    0.54
  -4  -1  -4    1.39    0.72
   4  -1   4    1.49    1.23
   4  -1   4    0.84    0.32
  -4  -1  -4    2.55    1.22
   4  -1   4    0.28    0.45
  -4   1  -4    7.35    2.06
   4   1   4    0.63    0.47
   4   1   4    1.90    0.51
   4  -1   4    0.64    0.81
  -4  -1  -4    1.40    0.41
  -4   1  -4    0.71    0.62
  -4  -1  -4    1.47    0.57
   4  -1   5   10.55    2.08
   4   1   5   10.82    2.11
   4  -1   5   12.27    2.17
   4   1   5    8.90    1.87
  -4  -1  -5   12.80    4.30
  -4   1  -5   11.56    2.46
   4  -1   5   13.61    2.17
  -4   1  -5   10.35    1.91
   4  -1   5   19.18    4.13
   4  -1   5   10.14    1.72
  -4   1  -5   12.68    1.66
  -4  -1  -5   14.14    2.73
  -4  -1  -5   12.22    2.41
   4  -1   5   13.98    3.07
   4   1   5    8.86    2.03
   4  -1   5    9.74    1.85
  -4   1  -5   10.45    2.41
  -4  -1  -5   10.44    3.65
  -4  -1  -5   10.42    1.34
  -4   1  -5    9.46    2.66
  -4  -1  -5   11.97    2.06
   4   1   6  641.80   14.96
   4  -1   6  666.92   15.61
  -4  -1  -6  590.79   29.55
   4  -1   6  641.67   14.76
   4   1   6  622.89   15.76
   4  -1   6  672.32   15.07
   4  -1   6  736.93   25.87
  -4   1  -6  693.66   18.13
   4  -1   6  707.13   20.65
  -4   1  -6  651.79   14.51
   4  -1   6  696.80   15.03
  -4  -1  -6  698.60   17.58
  -4  -1  -6  605.97   17.65
  -4   1  -6  680.91   12.37
  -4   1  -6  540.58   15.70
   4  -1   6  646.16   14.22
  -4  -1  -6  651.89   15.87
   4   1   6  628.44   16.79
  -4  -1  -6  526.98   28.74
  -4  -1  -6  563.76   10.70
  -4  -1  -6  613.84   14.70
  -4   1  -6  577.35   18.85
   4   1   7    7.26    1.73
   4  -1   7    7.39    1.81
   4   1   7    6.18    1.86
   4  -1   7    9.81    2.02
  -4  -1  -7   10.66    4.57
   4  -1   7    9.52    3.41
  -4  -1  -7    8.17    2.04
  -4   1  -7    7.73    1.40
   4  -1   7    8.35    1.97
   4   1   7    5.62    2.09
   4  -1   7   10.93    2.64
  -4  -1  -7   12.41    5.11
  -4  -1  -7    9.37    2.22
  -4   1  -7    6.87    1.80
   4  -1   7    6.04    1.67
  -4  -1  -7    7.55    1.93
  -4   1  -7    4.52    1.78
  -4  -1  -7    5.20    1.31
  -4   1  -8  921.66   22.60
  -4  -1  -8  990.05   45.35
   4  -1   8  895.76   18.60
   4  -1   8  953.27   18.80
   4  -1   8 1098.81   26.18
   4  -1   8 1188.39   35.84
   4  -1   8  932.92   20.13
  -4   1  -8  945.52   16.40
   4  -1   8  878.23   18.65
   4   1   8  868.86   21.61
  -4   1  -8  732.70   18.40
  -4  -1  -8  856.36   45.02
  -4   1  -8  762.48   22.36
  -4  -1  -8  807.89   15.86
  -4  -1  -9   17.74    7.11
   4  -1   9   43.59    4.20
   4  -1   9   64.66    5.66
   4   1   9   54.69    5.58
  -4   1  -9   60.88    4.35
  -4   1  -9   67.86    6.50
   4  -1   9   63.83    5.56
  -4  -1  -9   40.67   11.08
  -4   1  -9   32.22    4.04
  -4  -1  -9   37.81    3.86
  -4  -1 -10 2309.93   72.53
   4  -1  10 1437.95   23.93
  -4   1 -10 1518.27   22.40
  -4   1 -10 1524.64   30.43
   4   1  10 1453.91   29.32
   4  -1  10 1559.85   29.22
  -4  -1 -10 1365.78   64.70
   4  -1  10 1492.16   27.05
  -4  -1 -10 1333.41   23.32
  -4   1 -11    1.28    0.97
  -4  -1 -11   -1.61    3.06
   4  -1  11    2.08    2.09
   4  -1  11    1.60    1.37
   4   1  11    2.47    1.46
  -4  -1 -11   -0.44    3.30
   4  -1  11    1.09    1.14
  -4  -1 -11    1.92    1.34
  -4  -1 -12  386.03   30.20
   4  -1  12  278.43   16.80
  -4   1 -12  242.25   13.03
   4  -1  12  255.74   12.87
   4   1  12  235.15   12.67
  -4  -1 -12  236.80   27.27
   4  -1  12  222.42   11.02
  -4  -1 -12  217.95   10.49
  -4  -1 -13    0.68    1.38
  -4   1 -13   -0.21    1.75
  -4  -1 -13    4.10    5.62
   4  -1  13    5.43    3.01
   4  -1  13   -0.39    1.68
   4   1  13   -0.20    1.10
   4  -1  13    2.37    1.44
  -4  -1 -13   -3.37    5.43
  -4  -1 -13   -0.90    1.33
  -4  -1 -14   15.13    6.87
   4  -1  14    4.72    2.85
   4  -1  14    3.40    1.48
   4   1  14    3.52    1.58
   4  -1  14    4.32    1.38
   4   1  14    1.70    1.35
  -4  -1 -14    4.90    4.76
  -4   1 -14    4.74    2.46
  -4  -1 -15   -0.60    2.58
   4  -1  15    5.05    2.24
   4  -1  15    5.52    1.44
   4   1  15    4.95    2.24
   4  -1  15    3.44    3.83
  -4  -1 -15    2.32    4.13
   4  -1  15    4.33    1.54
   4   1  15    6.49    2.35
  -4  -1 -15    0.14    1.76
  -4   1 -15    5.36    2.69
  -4  -1 -16    2.05    3.36
   4  -1  16    7.29    2.83
   4  -1  16   13.61    5.88
   4   1  16    3.23    2.18
  -4  -1 -16    7.81    5.98
   4  -1  16   -0.37    1.73
   4   1  16    0.68    1.19
  -4   1 -16    1.08    2.02
  -4  -1 -16   -2.53    3.01
  -4  -1 -17    4.25    2.61
  -4   1 -17   -1.27    2.63
   4  -1  17    1.68    2.27
   4   1  17    3.44    1.88
   4  -1  17    8.66    5.42
   4   1  17    3.97    2.38
   4  -1  17    2.52    1.79
  -4  -1 -17    8.42    5.82
  -4   1 -17    2.56    2.16
  -4  -1 -17    2.04    1.71
   4  -1  18  182.64   14.29
   4   1  18  132.94   10.67
   4  -1  18  187.42   19.80
  -4  -1 -18  140.93   12.41
  -4   1 -18  146.66   11.47
   4  -1  18  127.83    9.47
   4   1  18  122.17   10.17
  -4  -1 -18  179.76   20.81
  -4   1 -18  171.36   13.47
  -4  -1 -18  250.47   22.27
  -4   1 -19    6.55    4.03
  -4  -1 -19   11.20    5.67
   4  -1  19   10.05    4.05
   4   1  19    7.48    2.56
   4  -1  19   11.35    5.15
   4  -1  19    5.76    2.52
   4   1  19    8.20    2.86
  -4  -1 -19    2.24    2.38
  -4   1 -19   12.14    3.74
  -4  -1 -19   12.76    4.50
   4   2 -22   10.15    3.63
  -4   2  22   11.97    3.47
  -4  -2  22   15.95    5.48
  -4  -2  22    4.21    2.77
   4  -2 -22    2.78    1.65
   4  -2 -22    3.62    1.82
   4   2 -22    6.27    2.04
   4   2 -21    4.65    1.73
  -4   2  21    6.44    2.62
  -4  -2  21    5.88    5.42
   4  -2 -21    4.81    2.25
  -4  -2  21    6.44    3.13
   4  -2 -21   15.71    4.53
  -4   2  21    5.25    2.56
   4   2 -21    8.68    2.86
   4   2 -21    8.41    2.91
   4  -2 -21    8.65    3.24
   4  -2 -20  144.13   10.15
   4   2 -20  138.33    9.97
   4   2 -20  149.75    9.15
  -4  -2  20  242.32   24.27
  -4   2  20  163.37   11.56
   4  -2 -20  160.78   13.21
   4  -2 -20  139.55   10.17
  -4  -2  20   98.10   10.55
  -4   2  20  140.76   10.89
  -4  -2  20  164.47   15.44
   4   2 -19    3.79    1.65
   4  -2 -19    1.15    1.15
   4   2 -19    2.87    1.33
  -4   2  19    5.65    2.26
   4  -2 -19    2.03    1.88
  -4  -2  19    8.29    5.17
  -4  -2  19    1.40    1.52
   4  -2 -19    3.10    3.06
   4  -2 -19    2.02    1.10
  -4   2  19    1.12    1.07
  -4   2  19    1.75    1.42
  -4  -2  19    3.38    2.67
   4   2 -18  266.25   13.31
   4  -2 -18  272.57   13.40
  -4  -2  18  341.42   27.92
   4   2 -18  275.87   11.75
  -4   2  18  295.35   14.90
   4  -2 -18  366.24   19.21
   4  -2 -18  273.08   13.83
  -4  -2  18  202.10   14.91
   4  -2 -18  204.73   10.30
  -4   2  18  259.35   14.17
   4  -2 -18  339.66   47.91
  -4   2  18  281.32   12.29
   4  -2 -18  237.68   12.21
  -4  -2  18  334.40   21.58
   4  -2 -17   25.49    4.10
   4   2 -17   22.44    3.83
   4   2 -17   24.59    3.43
   4  -2 -17   12.07    2.75
  -4   2  17   27.95    4.98
  -4  -2  17   45.04    9.87
   4  -2 -17   22.33    4.12
  -4  -2  17   14.15    4.58
   4  -2 -17   15.12    3.94
   4  -2 -17    9.07   12.85
   4  -2 -17   15.53    3.28
  -4   2  17   23.55    4.43
  -4  -2  17   21.04    5.73
  -4   2  17   25.40    3.71
   4   2 -16  182.39   10.50
   4  -2 -16  188.42   10.40
   4  -2 -16  224.28   14.24
   4  -2 -16  163.47   10.33
  -4  -2  16  143.62   11.79
  -4  -2  16  236.86   21.59
   4   2 -16  195.66    9.13
  -4   2  16  174.48   11.05
   4  -2 -16  179.25   32.43
   4  -2 -16  128.94    9.47
   4  -2 -16  160.90    9.47
  -4  -2  16  211.80   16.92
  -4   2  16  184.55    9.24
   4   2 -15   38.25    4.87
   4  -2 -15   39.09    4.77
  -4  -2  15   39.43    3.60
  -4  -2  15   27.68    5.02
   4  -2 -15   30.94    5.12
  -4  -2  15   30.37    2.73
  -4   2  15   45.81    5.57
   4   2 -15   35.56    3.74
  -4  -2  15   72.97   11.29
   4  -2 -15   22.56    3.48
   4  -2 -15   35.55   15.12
   4  -2 -15   27.08    4.77
  -4   2  15   43.07    5.59
  -4  -2  15   38.40    7.38
  -4   2  15   38.03    4.14
   4  -2 -14    7.33    1.92
   4   2 -14    6.93    1.69
   4   2 -14    4.66    1.47
  -4  -2  14    5.59    1.38
  -4  -2  14    8.06    3.03
   4  -2 -14   11.05    3.45
  -4  -2  14    4.96    1.32
  -4  -2  14    5.84    1.07
  -4  -2  14    7.36    3.41
   4  -2 -14    8.74    2.21
  -4   2  14    6.06    2.22
   4   2 -14    5.59    1.40
   4  -2 -14   -1.81    5.61
   4  -2 -14    4.28    2.47
  -4   2  14    3.54    1.51
  -4  -2  14    8.40    3.80
  -4   2  14    5.35    1.71
   4   2 -13    4.19    1.80
   4  -2 -13    5.37    1.83
   4   2 -13    4.44    1.01
  -4  -2  13    3.99    2.01
   4  -2 -13    3.44    1.57
  -4  -2  13    4.88    1.21
  -4  -2  13    3.43    0.84
  -4  -2  13    4.37    0.91
   4  -2 -13    1.32    1.00
  -4  -2  13    9.41    3.70
  -4   2  13    3.95    2.00
   4  -2 -13   15.83    8.51
   4  -2 -13    2.62    1.39
   4   2 -13    4.57    1.26
  -4   2  13    5.30    2.00
  -4   2  13    5.39    1.59
  -4  -2  13    3.05    2.90
   4  -2 -12   39.31    4.07
  -4   2  12   45.61    3.99
   4  -2 -12   38.08    5.81
   4   2 -12   41.68    4.46
  -4  -2  12   33.38    4.90
   4  -2 -12   40.11    5.21
  -4  -2  12   41.79    3.03
  -4   2  12   33.26    4.48
  -4   2  12   30.20    3.47
  -4  -2  12   31.39    2.06
  -4  -2  12   34.93    2.95
  -4   2  12   41.22    4.67
   4   2 -12   38.24    3.24
  -4  -2  12   48.85    7.82
   4   2 -12   42.19    3.31
   4  -2 -12   47.25   12.98
   4  -2 -12   34.31    5.67
  -4   2  12   43.51    4.84
   4  -2 -12   36.18    4.08
  -4  -2  12   39.14    6.83
  -4   2  12   41.40    3.75
   4  -2 -11   24.55    3.14
   4  -2 -11   19.75    4.13
  -4   2  11   28.61    3.07
   4   2 -11   22.92    3.24
  -4  -2  11   17.80    3.79
  -4   2  11   15.33    3.11
  -4   2  11   13.01    2.19
   4  -2 -11   19.08    3.64
  -4  -2  11   25.41    2.29
  -4  -2  11   18.20    1.56
  -4  -2  11   16.84    1.34
  -4  -2  11   15.14    1.87
   4   2 -11   24.22    2.38
  -4  -2  11   39.81    6.53
   4  -2 -11   15.40    2.80
  -4   2  11   30.15    3.95
   4   2 -11   26.38    2.95
   4   2 -11   26.62    2.62
  -4   2  11   27.55    3.72
   4  -2 -11   16.30    3.95
   4  -2 -11    7.61    5.45
  -4   2  11   23.91    2.85
  -4  -2  10 1763.28   16.54
   4  -2 -10 1708.21   23.69
  -4  -2  10 1815.96   25.54
   4   2 -10 1733.09   25.99
   4  -2 -10 1744.12   36.07
  -4   2  10 1778.19   22.37
   4  -2 -10 1931.29   33.70
  -4   2  10 1577.54   28.75
  -4  -2  10 1574.96   31.01
  -4   2  10 1484.93   23.83
  -4  -2  10 1271.89    8.78
  -4  -2  10 1184.13   10.54
  -4  -2  10 1642.68   18.12
  -4   2  10 1840.73   28.39
   4  -2 -10 1894.53   31.80
  -4  -2  10 1948.93   43.70
   4   2 -10 1733.50   18.16
   4   2 -10 1653.27   22.01
   4  -2 -10 1375.58   36.27
  -4   2  10 1790.13   28.15
   4  -2 -10 1833.51   58.32
   4   2 -10 1815.65   19.34
  -4   2  10 1762.34   22.96
   4  -2 -10 1614.21   26.81
  -4  -2   9  132.69    4.05
  -4   2   9  125.09    6.64
   4  -2  -9  105.73    8.78
  -4   2   9  127.36    7.06
  -4   2   9  141.84    5.98
   4   2  -9  134.80    6.90
  -4   2   9   92.22    6.86
  -4   2   9   92.41    6.07
   4  -2  -9  128.74    7.38
  -4  -2   9  101.63    7.68
   4  -2  -9  111.11    8.02
   4   2  -9  128.99    6.70
   4   2  -9  117.00    4.37
   4   2  -9   97.76    9.79
  -4   2   9  133.20    7.35
  -4   2   9  126.11    6.44
   4  -2  -9  153.25    8.92
   4   2  -9  121.19    4.34
  -4  -2   9  193.85   12.99
  -4   2   9  131.52    7.52
   4  -2  -9  149.75    7.79
   4   2  -9  126.76    4.79
   4  -2  -9   91.88    9.68
   4  -2  -9  102.56   12.95
   4  -2  -9  100.69    6.93
  -4   2   9  123.37    6.20
  -4   2   8   54.91    4.46
   4   2  -8   51.80    4.04
   4  -2  -8   51.90    5.66
  -4   2   8   52.51    4.27
   4  -2  -8   51.35    3.61
  -4   2   8   56.48    4.72
   4  -2  -8   52.64    4.53
  -4  -2   8   58.79    5.56
  -4   2   8   56.37    5.07
   4  -2  -8   67.22    5.90
   4   2  -8   50.73    4.25
   4   2  -8   52.81    2.97
   4   2  -8   48.56    6.87
  -4   2   8   51.91    4.29
   4  -2  -8   74.60    5.84
  -4  -2   8   43.38    5.94
   4   2  -8   45.90    2.33
   4   2  -8   42.73    4.80
  -4   2   8   46.40    3.81
   4  -2  -8   62.33    4.83
  -4   2   8   62.10    4.74
   4  -2  -8   43.02    6.42
   4   2  -8   48.69    2.78
   4  -2  -8   58.87    8.72
   4  -2  -8   58.62    5.09
  -4  -2   8   63.42    7.58
  -4   2   8   49.16    2.74
   4   2  -8   50.98    4.76
   4   2  -7    3.32    1.13
   4  -2  -7    2.42    1.48
   4   2  -7    1.92    0.41
  -4   2   7    1.49    0.76
  -4   2   7    2.28    1.02
   4  -2  -7    3.07    0.84
  -4   2   7    2.87    1.14
  -4   2   7    2.68    1.03
   4  -2  -7    2.67    1.17
   4   2  -7    0.96    0.97
   4  -2  -7    1.23    1.02
   4   2  -7    2.30    1.19
   4   2  -7    1.73    0.56
  -4   2   7    3.25    0.82
  -4  -2   7    2.26    1.36
   4   2  -7    0.74    1.10
  -4   2   7    2.64    1.01
   4   2  -7    2.45    0.70
   4  -2  -7    0.84    1.48
   4  -2  -7    3.96    1.35
  -4   2   7    2.31    0.93
   4  -2  -7    2.55    1.20
   4   2  -7    1.96    0.99
   4  -2  -7    1.17    0.83
  -4  -2   7    4.11    2.21
   4  -2  -6 1254.24   28.26
   4   2  -6 1322.79   18.18
  -4   2   6 1291.22   21.77
   4  -2  -6 1355.79   15.02
  -4   2   6 1197.24   22.22
   4  -2  -6 1346.66   21.13
   4   2  -6 1339.36   22.88
   4  -2  -6 1325.34   24.79
   4   2  -6 1302.12   22.32
   4   2  -6 1295.52   15.09
   4   2  -6 1097.10   30.94
   4   2  -6 1282.41   21.50
  -4   2   6 1244.94   18.83
  -4   2   6 1348.65   18.92
  -4  -2   6 1497.05   31.59
   4   2  -6 1316.03   25.77
   4  -2  -6 1373.00   22.51
   4  -2  -6 1298.20   34.69
  -4   2   6 1227.07   29.51
   4  -2  -6 1232.58   35.45
   4   2  -6 1278.48   31.65
   4   2  -6 1311.87   22.20
   4  -2  -6 1349.17   22.19
  -4  -2   6 1412.16   33.56
  -4   2   6 1333.12   14.65
   4  -2  -5  157.20    4.69
   4   2  -5  158.80    5.99
   4  -2  -5  170.07   10.58
  -4   2   5  164.99    8.45
  -4   2   5  175.07    8.59
   4   2  -5  188.38    8.73
   4   2  -5  185.33    8.48
  -4   2   5  175.26    9.29
   4   2  -5  182.87    5.92
  -4   2   5  159.67    6.14
   4   2  -5  150.51    8.69
  -4  -2   5  178.48   10.45
   4  -2  -5  168.78    7.52
  -4   2   5  161.74    6.72
   4   2  -5  171.62   11.20
   4   2  -5    2.70    2.51
   4  -2  -5  176.62   13.75
   4  -2  -5  182.49   12.38
   4  -2  -5  166.07    6.52
  -4   2   5  167.25   10.92
   4  -2  -5  188.54    8.34
  -4   2   5  160.12    5.74
   4   2  -5  153.07    7.26
  -4   2   4  251.69   10.79
   4   2  -4  249.13    6.97
   4  -2  -4  250.35    5.04
   4  -2  -4  270.06   13.31
   4  -2  -4  245.94   10.62
  -4   2   4  230.45    9.56
   4   2  -4  255.75    9.99
   4   2  -4  247.29    9.43
   4   2  -4  250.37    5.80
   4   2  -4  223.60   13.56
   4   2  -4  253.27    7.54
  -4   2   4  251.73   10.78
  -4   2   4  255.22    6.80
   4  -2  -4  250.19    8.14
   4   2  -4  230.70   10.55
   4  -2  -4  261.71   14.07
   4  -2  -4  260.46    7.46
   4   2  -4  237.15   12.34
   4   2  -4  250.09    8.65
   4  -2  -4  265.74    9.83
  -4   2   4  244.94    7.94
  -4  -2   4  265.15   12.93
   4   2  -4  218.75    5.92
   4  -2  -3  104.12    8.47
  -4   2   3  100.45    7.49
   4   2  -3  149.51    5.24
   4  -2  -3  149.38    3.61
   4  -2  -3  138.76    6.27
  -4   2   3   77.95    5.71
   4   2  -3   84.89    5.69
   4   2  -3   80.67    5.97
   4  -2  -3   85.19    6.42
   4   2  -3   95.73    8.75
   4   2  -3  116.05    4.45
  -4   2   3   91.57    6.51
  -4   2   3  140.71    4.54
  -4   2   3  229.97    9.42
   4  -2  -3  146.31    5.55
   4   2  -3   84.33    7.47
   4  -2  -3   93.58    8.46
   4  -2  -3  152.07    5.30
  -4   2   3  100.79    5.80
   4   2  -3  131.99    5.92
   4   2  -3   93.96    2.46
   4  -2  -3  108.92    6.36
  -4  -2   3   81.79    7.00
  -4   2   2  229.16   11.52
   4  -2  -2  262.93   13.35
   4  -2  -2  235.35    7.93
   4   2  -2  245.47    9.48
  -4   2   2  242.28    9.74
   4   2  -2  223.87    4.41
   4  -2  -2  252.49   11.12
   4   2  -2  242.09   10.02
  -4  -2   2  240.50   10.79
   4   2  -2  235.84   13.22
   4   2  -2  217.22    6.42
  -4   2   2  246.09   10.14
  -4   2   2  239.39    4.92
  -4   2   2  233.73    9.38
   4  -2  -2  234.59    5.88
   4  -2  -2  231.88    5.97
  -4  -2   2  249.96   13.78
   4  -2  -2  263.41   13.45
   4   2  -2  221.11    7.24
   4   2  -2  240.33   11.58
  -4   2   2  236.61    9.54
  -4   2   2  229.11    8.00
   4   2  -2  236.48    7.13
   4   2  -2  232.19    6.77
   4  -2  -2  251.93    9.79
   4  -2  -1   70.06    3.12
  -4   2   1   69.36    6.88
   4  -2  -1   70.83    6.29
  -4   2   1   68.07    5.50
   4   2  -1   77.42    3.40
   4   2  -1   64.35    5.54
   4   2  -1   68.41    5.24
  -4   2   1   62.73    5.28
   4   2  -1   69.44    3.96
   4   2  -1   74.01    7.37
  -4   2   1   79.81    2.23
  -4   2   1  111.85    6.60
   4   2  -1   86.41    6.05
   4  -2  -1   76.57    8.88
   4  -2  -1   70.27    6.84
   4   2  -1   76.71    4.60
  -4  -2   1   66.45    7.29
   4   2  -1   61.77    6.00
   4  -2  -1   83.64    3.35
  -4   2   1   64.98    5.44
   4  -2  -1   71.17    5.51
   4   2  -1   73.91    3.62
   4   2  -1   83.60    3.65
  -4   2   1   71.72    4.84
   4   2   0   77.96    3.30
   4   2   0   78.54    4.47
   4  -2   0   81.24    3.55
  -4   2   0   84.48    7.81
   4   2   0   77.41    6.17
   4   2   0   82.10    5.66
   4  -2   0   79.25    6.63
   4   2   0   77.77    3.76
   4   2   0   81.87    7.19
  -4   2   0   84.41    5.80
   4   2   0   82.88    4.54
   4  -2   0   80.87    5.93
  -4  -2   0   80.55    3.73
   4   2   0   81.44    5.73
  -4   2   0   87.61    5.77
   4  -2   0   77.23    6.25
  -4  -2   0   82.31    8.05
   4   2   0   78.50    4.80
   4  -2   0   85.14    8.97
   4   2   0   80.76    6.56
   4  -2   0   91.17    6.39
   4   2   0   80.77    3.13
  -4   2   0   82.73    5.46
   4   2   0   80.45    3.14
  -4   2  -1  125.71   10.14
   4  -2   1  230.66    6.71
   4   2   1  210.84    6.07
   4   2   1  166.63    4.91
   4   2   1  236.42    7.47
   4   2   1  161.39    8.36
   4  -2   1  164.06   10.49
   4   2   1  159.95    9.34
   4  -2   1  191.14   13.71
  -4   2  -1  196.54    6.48
   4   2   1  211.21    7.65
   4  -2   1  177.92    9.17
   4   2   1  174.52   10.23
  -4   2  -1  167.24    8.61
  -4   2  -1  296.27    6.23
  -4  -2  -1  225.12    7.10
   4   2   1  237.25   10.18
   4  -2   1  330.18   13.72
  -4   2  -1  345.61   12.21
   4   2   1  227.34    8.74
  -4  -2  -1  169.18   12.47
   4   2   1  165.34    9.93
  -4   2  -1  203.80    9.14
   4   2   1  231.51    4.05
   4   2   1  189.19    4.29
   4  -2   1  186.23    9.75
   4  -2   2 2000.97   21.15
   4   2   2 1920.60   20.78
  -4   2  -2 1906.64   39.99
   4   2   2 1887.35    9.99
   4   2   2 1835.48   19.41
   4   2   2 1929.20   27.77
   4  -2   2 2000.24   36.40
   4   2   2 1859.98   22.27
  -4   2  -2 1892.66   15.05
   4   2   2 1815.47   23.15
  -4   2  -2 1938.92   19.49
  -4   2  -2 1876.70   27.53
   4   2   2 2060.21   32.50
   4  -2   2 1937.77   29.82
   4  -2   2 2188.68   45.24
  -4  -2  -2 1929.47   23.39
   4   2   2 1851.93   28.81
  -4   2  -2 1959.77   28.77
   4  -2   2 1822.32   34.14
   4   2   2 1929.06   26.19
  -4  -2  -2 1873.02   40.78
  -4   2  -2 1724.95   34.04
   4  -2   2 1909.33   15.41
  -4   2  -2 1339.73   31.41
   4   2   2 2039.33   33.76
   4   2   2 1913.94   13.34
  -4   2  -2 1889.74   29.25
   4   2   3    8.56    1.53
   4   2   3    8.14    1.55
   4  -2   3    7.53    1.47
  -4  -2  -3    6.60    1.56
  -4   2  -3    8.92    3.17
   4  -2   3    9.94    2.89
  -4  -2  -3    9.25    2.69
   4   2   3    6.80    1.56
   4   2   3    9.94    2.20
   4  -2   3    9.35    2.23
  -4   2  -3    7.86    1.34
   4   2   3    6.82    1.48
  -4   2  -3   10.54    2.30
   4  -2   3    6.52    2.60
   4   2   3    9.12    2.23
  -4   2  -3   10.10    3.06
  -4  -2  -3    9.77    3.41
  -4   2  -3    7.96    2.36
   4   2   3    7.34    1.77
   4  -2   3    8.84    1.21
   4   2   3   10.35    2.39
   4  -2   3   12.50    3.69
   4   2   3   10.37    2.59
  -4   2  -3    8.46    2.39
  -4   2  -3    9.38    2.49
   4   2   4  484.24   11.31
   4   2   4  520.85   11.90
  -4   2  -4  402.23   19.72
   4  -2   4  538.88   12.66
   4   2   4  472.47   14.06
  -4  -2  -4  493.41   20.18
   4   2   4  502.23   13.18
  -4  -2  -4  523.56   13.66
   4  -2   4  504.20   20.97
   4  -2   4  596.48   24.21
   4  -2   4  493.07   16.57
  -4   2  -4  479.90   14.37
   4   2   4  390.05   11.63
  -4   2  -4  558.66   10.94
  -4  -2  -4  528.48   14.52
  -4   2  -4  534.89    6.62
   4  -2   4  470.79   19.93
   4   2   4  490.00   15.47
   4  -2   4  496.18    8.95
   4   2   4  515.58   14.77
  -4   2  -4  460.25   17.97
   4   2   4  571.68   15.40
  -4   2  -4  413.51   19.18
  -4  -2  -4  458.61   22.22
  -4   2  -4  454.13   18.28
  -4   2  -4  468.36   16.24
  -4  -2  -5    4.43    1.55
   4  -2   5    5.28    1.42
   4   2   5    3.25    1.03
   4   2   5    4.11    1.18
   4  -2   5    8.92    3.26
   4   2   5    3.45    1.22
  -4  -2  -5    5.20    1.86
  -4  -2  -5    5.77    1.79
  -4   2  -5    3.70    1.34
   4   2   5    3.68    1.09
   4  -2   5    4.56    1.60
  -4   2  -5    3.95    1.00
   4   2   5    4.20    1.67
   4  -2   5    1.67    1.36
  -4   2  -5    3.97    0.77
   4   2   5    4.75    1.81
  -4   2  -5    3.97    1.40
  -4  -2  -5    9.89    3.82
   4  -2   5    8.38    2.49
   4   2   5    4.59    1.35
   4  -2   5    3.74    1.00
  -4  -2  -5    4.65    1.54
  -4   2  -5    5.09    1.98
  -4  -2  -6  219.70   15.54
   4  -2   6  251.95    8.89
   4   2   6  232.38    9.82
  -4  -2  -6  236.97   10.15
   4  -2   6  205.81   12.16
  -4   2  -6  234.42   10.34
  -4   2  -6  250.20    7.71
   4  -2   6  258.59   15.77
   4  -2   6  211.47   15.88
   4   2   6  235.61   11.27
  -4  -2  -6  254.52   11.58
  -4   2  -6  244.31    6.04
   4  -2   6  265.70    8.21
   4   2   6  246.62   11.20
  -4   2  -6  208.72   12.35
  -4  -2  -6  205.89   17.10
   4   2   6  240.77    8.91
   4  -2   6  244.20    9.48
   4  -2   7   71.55    5.01
  -4  -2  -7   69.62    5.97
  -4  -2  -7   44.89    8.05
   4  -2   7   66.37    8.24
  -4   2  -7   74.47    6.20
   4  -2   7   44.13    4.29
  -4   2  -7   76.23    3.74
   4  -2   7  114.25   12.96
   4   2   7   78.69    6.83
  -4  -2  -7   76.91    6.82
   4   2   7   88.50    7.15
  -4   2  -7   51.44    6.49
  -4  -2  -7   47.33    9.55
   4  -2   7   86.18    4.92
  -4  -2  -7   60.88    2.89
   4   2   7   82.21    5.40
   4  -2   7   91.02    6.09
  -4  -2  -8   31.84    3.99
   4  -2   8   31.36    3.38
  -4  -2  -8   24.79    6.21
  -4   2  -8   33.91    4.02
   4  -2   8   27.69    3.49
   4  -2   8   35.84    6.12
  -4   2  -8   33.58    2.65
   4   2   8   33.25    4.56
  -4  -2  -8   38.03    4.96
   4  -2   8   34.85    7.40
   4   2   8   34.97    4.49
  -4   2  -8   26.44    4.20
  -4  -2  -8   21.51    6.31
   4  -2   8   35.09    3.23
  -4  -2  -8   29.08    2.49
  -4  -2  -9   60.68   10.25
  -4   2  -9   66.35    5.99
   4  -2   9   86.71    9.39
   4  -2   9   43.36    6.51
   4   2   9   63.94    6.57
  -4   2  -9   68.65    4.11
  -4  -2  -9   75.98    7.67
   4  -2   9   63.29   11.58
   4   2   9   76.70    7.46
   4  -2   9   67.10    4.97
  -4  -2  -9   50.97   11.30
  -4   2  -9   66.89    6.26
  -4  -2  -9   57.96    4.09
  -4  -2 -10   23.96    4.45
  -4   2 -10   33.21    4.44
  -4  -2 -10   26.53    3.27
  -4  -2 -10   19.96    6.09
   4  -2  10   -2.42    0.51
   4  -2  10   18.77    4.43
  -4   2 -10   26.30    2.70
   4   2  10   26.38    4.10
   4  -2  10   39.27    9.66
  -4  -2 -10   20.10    7.21
   4   2  10   27.02    4.44
   4  -2  10   27.99    3.21
  -4  -2 -10   23.56    2.17
  -4  -2 -10   18.26    1.43
  -4  -2 -11   84.13    6.44
  -4  -2 -11   36.59    9.71
   4  -2  11   58.00    8.63
   4  -2  11   48.37    5.24
  -4  -2 -11   76.34    8.31
   4  -2  11  117.30   17.46
  -4   2 -11  101.71    7.94
   4  -2  11   94.53    6.36
  -4  -2 -11   38.53   11.08
   4   2  11   89.55    8.40
  -4  -2 -11   92.03    5.10
  -4  -2 -11   52.31    3.01
  -4  -2 -12   50.86    5.54
  -4  -2 -12   46.42   10.58
   4  -2  12   26.28    6.21
   4  -2  12   51.76    5.16
  -4  -2 -12   55.67    7.15
   4  -2  12   39.46   10.57
  -4   2 -12   60.35    6.22
   4   2  12   51.93    6.29
  -4  -2 -12   50.55   13.20
   4  -2  12   48.24    4.65
  -4  -2 -12   31.69    2.47
  -4  -2 -12   45.69    3.71
  -4  -2 -13   78.80   14.70
   4  -2  13   25.37    6.64
  -4   2 -13   42.72    5.44
   4  -2  13   32.17   10.13
  -4  -2 -13   53.43    7.58
  -4  -2 -13   46.72   12.72
   4  -2  13   44.85    4.87
   4   2  13   49.54    6.38
  -4  -2 -13   34.53    2.88
  -4  -2 -14    1.72    2.89
   4  -2  14    2.51    2.90
   4  -2  14   13.79    6.46
   4  -2  14    3.60    1.62
   4   2  14    2.05    1.56
  -4  -2 -14    6.07    4.57
  -4   2 -14    7.45    2.53
  -4  -2 -14    3.02    2.65
  -4  -2 -15   33.95   10.10
   4  -2  15   23.08    6.55
   4  -2  15    3.85    3.71
  -4  -2 -15    7.88    5.20
   4  -2  15   11.75    2.62
   4   2  15   12.98    3.55
  -4   2 -15   18.89    3.84
  -4  -2 -15   20.58    5.63
   4  -2  16  303.54   21.35
  -4  -2 -16  350.58   20.05
   4   2  16  331.76   16.46
  -4   2 -16  358.07   16.49
   4  -2  16  396.68   34.35
  -4  -2 -16  252.94   28.75
   4   2  16  305.95   16.28
   4  -2  16  317.67   13.47
  -4  -2 -16  491.26   34.92
   4  -2  17   50.57    8.55
  -4  -2 -17   47.05   13.22
   4  -2  17   49.24    5.57
   4   2  17   41.50    6.04
  -4  -2 -17   91.52   14.98
   4   2  17   42.74    5.92
  -4   2 -17   58.51    7.00
  -4  -2 -17   56.42    8.36
   4  -2  17   74.07   14.78
  -4  -2 -18  446.91   32.37
   4  -2  18  294.59   13.42
  -4  -2 -18  303.29   30.33
  -4   2 -18  251.99   19.63
  -4   2 -18  345.42   16.97
   4   2  18  307.81   16.34
  -4  -2 -18  343.52   20.05
   4  -2  18  417.13   33.51
  -4  -3  20    1.85    1.50
   4  -3 -20    5.22    3.21
   4  -3 -20    1.40    1.50
   4   3 -20    3.02    1.60
  -4  -3  20    3.03    4.63
  -4   3  20    8.58    2.77
  -4  -3  19   11.94    4.01
   4  -3 -19   21.37    5.15
   4  -3 -19   27.31    4.90
  -4   3  19   23.88    4.57
   4   3 -19   25.27    4.51
  -4  -3  19   42.01   11.60
   4  -3 -18  108.74   10.98
   4  -3 -18   97.35    8.44
  -4  -3  18   68.93    8.97
  -4   3  18   96.63    8.63
  -4  -3  18  129.55   17.96
   4  -3 -18   68.92   22.12
  -4   3  18   88.63    8.54
   4   3 -18   88.88    7.60
   4  -3 -18   92.09    7.71
   4  -3 -17   67.69    8.71
  -4  -3  17   39.42    6.67
   4  -3 -17   41.05    5.60
   4  -3 -17   36.24    4.93
  -4   3  17   47.82    6.27
  -4  -3  17   27.86    8.58
  -4   3  17   41.88    5.81
   4  -3 -17   54.63   18.33
   4   3 -17   42.65    5.52
   4  -3 -17   42.83    5.21
   4   3 -16   87.80    7.34
   4  -3 -16   86.61    6.96
   4  -3 -16   85.69    9.62
  -4  -3  16   56.78    7.79
   4  -3 -16   94.87    8.16
   4  -3 -16   64.38    6.96
  -4   3  16   90.62    7.90
  -4  -3  16  124.45   16.00
   4   3 -16   85.40    5.25
   4  -3 -16   57.84   17.58
  -4   3  16   88.94    8.08
  -4   3  16   83.95    5.51
   4   3 -15   27.56    4.08
   4  -3 -15   32.23    4.17
  -4   3  15   34.50    4.75
   4   3 -15   27.30    2.84
  -4  -3  15   38.65    8.58
   4  -3 -15   32.61    4.91
  -4  -3  15   24.51    5.09
   4  -3 -15   28.25    5.80
   4  -3 -15   20.95    4.29
  -4   3  15   35.14    4.93
   4  -3 -15   24.26   10.70
  -4   3  15   26.69    3.15
   4   3 -14   93.85    7.03
   4  -3 -14   92.40    6.77
  -4  -3  14  132.05   14.86
   4   3 -14   85.44    4.70
  -4   3  14   97.80    7.86
   4  -3 -14   97.20    7.81
  -4  -3  14   66.01    8.14
   4  -3 -14   82.33    8.90
   4  -3 -14   61.20    7.29
  -4   3  14   99.67    8.10
   4  -3 -14   86.53   17.71
  -4   3  14   92.41    5.39
   4   3 -13   82.89    6.57
   4  -3 -13   82.05    6.33
  -4   3  13   83.87    7.13
  -4  -3  13   45.98    8.94
   4   3 -13   88.18    4.56
   4  -3 -13   91.95    7.73
  -4  -3  13   92.09    9.49
   4  -3 -13  127.12   10.73
  -4   3  13   76.70    7.19
   4  -3 -13   71.92    8.54
   4  -3 -13   85.15   16.70
  -4   3  13   64.94    4.66
   4   3 -12  418.13   13.85
   4  -3 -12  414.05   12.75
   4  -3 -12  452.69   16.26
  -4  -3  12  344.68   17.39
   4  -3 -12  445.92   19.54
  -4   3  12  443.09   15.40
   4   3 -12  450.58    9.20
  -4  -3  12  518.39   26.55
  -4   3  12  430.15   15.56
   4  -3 -12  332.83   18.50
   4  -3 -12  397.31   31.88
  -4   3  12  410.64   11.22
   4  -3 -11   15.93    2.54
   4   3 -11   13.54    2.54
   4  -3 -11   15.24    3.29
  -4  -3  11   14.51    3.77
   4  -3 -11   11.74    3.29
   4   3 -11   10.91    1.61
  -4  -3  11   13.56    4.24
   4   3 -11   13.47    1.51
  -4   3  11   15.24    2.86
   4  -3 -11   15.92    7.31
   4   3 -11   13.79    1.38
  -4   3  11   17.79    3.09
   4  -3 -11   14.79    4.47
  -4   3  11   10.74    1.93
  -4   3  10   38.62    3.78
   4   3 -10   38.03    3.92
   4  -3 -10   40.81    4.61
  -4  -3  10   40.79    5.77
   4  -3 -10   56.86    6.94
   4   3 -10   32.83    2.83
  -4   3  10   40.86    4.42
  -4  -3  10   31.89    6.30
   4   3 -10   39.23    2.16
  -4   3  10   42.94    4.55
   4   3 -10   39.25    2.07
   4  -3 -10   43.74    9.25
   4  -3 -10   35.33    6.38
  -4   3  10   36.42    3.40
   4   3 -10   39.30    5.00
   4  -3 -10   40.37    4.88
   4   3  -9   53.92    4.46
   4  -3  -9   52.69    3.76
  -4   3   9   55.27    4.64
  -4  -3   9   48.91    6.38
   4  -3  -9   59.59    5.55
   4  -3  -9   50.72    6.45
   4   3  -9   42.96    3.40
  -4   3   9   57.85    5.17
   4   3  -9   48.83    1.88
  -4  -3   9   80.21    9.44
   4   3  -9   51.98    2.12
  -4   3   9   60.20    5.28
   4  -3  -9   33.82    6.55
   4  -3  -9   51.31    9.60
   4   3  -9   44.74    5.11
   4  -3  -9   43.45    4.99
  -4   3   8    1.11    1.03
   4  -3  -8    1.70    0.58
   4   3  -8    0.67    0.50
   4  -3  -8    1.13    1.70
  -4  -3   8    1.07    1.06
   4  -3  -8   -0.25    1.06
   4   3  -8    2.16    0.92
  -4   3   8    1.88    1.07
  -4   3   8    2.26    0.65
  -4  -3   8    1.81    1.54
   4  -3  -8    1.58    0.90
   4  -3  -8    1.65    0.80
   4  -3  -8    1.38    1.29
   4  -3  -8    3.73    2.93
   4   3  -8    1.72    0.34
   4   3  -8    4.50    1.31
   4  -3  -8    1.87    1.06
   4  -3  -7  197.83   14.01
   4  -3  -7  240.19    5.90
  -4   3   7  215.48    9.76
   4   3  -7  254.37    8.57
  -4  -3   7  154.29   10.87
   4  -3  -7  264.99   10.66
  -4   3   7  174.27   11.49
   4   3  -7  154.84    6.80
  -4   3   7  261.11    9.64
   4  -3  -7  314.02   12.95
   4   3  -7  221.55    4.46
   4  -3  -7  270.50    9.86
   4  -3  -7  166.57   15.93
   4  -3  -7  182.28   15.28
   4   3  -7  251.04    4.05
  -4   3   7  243.56    5.98
   4  -3  -7  188.31    9.90
   4   3  -7  174.18    8.28
   4  -3  -6  219.75   14.37
  -4   3   6  206.61   10.04
   4   3  -6  218.28    7.35
   4  -3  -6  216.46    9.21
  -4  -3   6  209.79   12.27
  -4   3   6  221.08   12.28
   4   3  -6  215.89    8.17
  -4   3   6  213.41    8.10
   4  -3  -6  206.60    9.80
   4  -3  -6  209.71    8.13
   4  -3  -6  188.53   15.47
   4   3  -6  196.09    4.37
   4   3  -6  207.43    3.83
   4  -3  -6  224.48   16.95
   4   3  -6  194.08    7.14
   4  -3  -6  225.30   10.61
  -4   3   6  207.08    6.04
   4   3  -5   22.40    2.26
  -4   3   5   20.35    3.43
   4  -3  -5   20.22    4.61
   4  -3  -5   21.59    2.91
  -4  -3   5   14.87    3.45
  -4   3   5   16.45    3.37
   4   3  -5   15.98    2.38
  -4   3   5   19.40    2.60
  -4   3   5   21.46    2.41
  -4   3   5   27.64    4.07
   4   3  -5   19.75    1.63
   4  -3  -5   16.97    5.24
   4  -3  -5   17.89    5.05
   4   3  -5   15.66    1.80
  -4   3   5   19.23    2.25
   4  -3  -5   16.10    3.12
   4   3  -5   20.42    3.03
   4  -3  -4  325.45   17.04
  -4   3   4  276.19   12.82
   4   3  -4  296.72    7.50
   4  -3  -4  307.73   14.92
  -4  -3   4  293.86   14.50
   4  -3  -4  299.65   10.19
   4  -3  -4  276.27   18.93
   4   3  -4  292.56    6.44
   4   3  -4  303.96   10.71
  -4   3   4  297.66   13.82
  -4   3   4  288.15    8.10
  -4   3   4  306.25   13.33
  -4   3   4  257.45    9.07
   4  -3  -4  297.28    8.59
   4   3  -4  271.23    6.42
   4  -3  -4  329.94   19.48
   4   3  -4  283.64    5.30
   4   3  -4  290.37   10.53
  -4   3   4  276.97    9.29
   4  -3  -4  301.14   12.26
   4  -3  -3   69.61    7.97
   4   3  -3   49.53    6.26
   4   3  -3   40.96    2.70
  -4   3   3   53.28    6.12
   4  -3  -3   46.95    4.07
   4  -3  -3   69.12    7.13
  -4   3   3   59.76    6.19
   4  -3  -3   57.45    8.94
   4   3  -3   47.89    3.14
   4   3  -3   65.66    5.29
  -4   3   3   42.48    2.99
  -4   3   3   31.12    4.42
   4  -3  -3   42.04    3.03
   4  -3  -3   72.35    9.07
   4   3  -3   41.97    2.95
   4  -3  -3   53.90    5.37
  -4   3   3   49.05    4.65
   4   3  -3   43.18    4.08
  -4   3   2  824.09   24.89
   4   3  -2  813.94   11.08
   4   3  -2  811.69   22.63
   4  -3  -2  881.10   25.36
   4   3  -2  796.62   13.25
  -4   3   2  841.63   22.08
  -4   3   2  815.81   11.17
  -4   3   2  885.39   22.30
   4   3  -2  753.20   19.80
   4   3  -2  759.51    7.96
   4  -3  -2  827.03   11.81
   4   3  -2  793.09   13.32
   4  -3  -2  920.51   30.60
   4   3  -2  812.46   14.28
  -4   3   2  802.85   19.34
   4   3  -2  850.11   16.08
   4  -3  -2  906.04   22.05
   4   3  -1  165.03    4.76
   4   3  -1  130.70    8.50
  -4   3   1  137.06   10.81
   4   3  -1  175.69    5.15
   4  -3  -1  118.33    9.75
   4   3  -1  129.41   11.08
  -4   3   1  114.15    8.26
   4   3  -1  162.61    6.52
  -4   3   1  162.66    4.39
  -4   3   1  259.80   12.04
   4   3  -1  171.50    9.49
   4   3  -1  146.10    4.19
   4  -3  -1  138.11   12.28
   4  -3  -1  168.36    4.49
   4   3  -1  169.67    6.79
  -4  -3   1  124.00   12.55
   4   3  -1  165.56    6.76
   4  -3  -1  144.07    9.28
  -4   3   1  125.80    8.26
  -4   3   1  144.63    7.27
   4   3  -1  189.80    6.30
   4   3   0    6.89    1.87
  -4   3   0    9.42    2.99
   4  -3   0    9.73    0.74
   4   3   0    8.44    1.24
   4  -3   0    5.37    1.95
   4   3   0   10.06    1.82
  -4   3   0   10.71    2.35
  -4   3   0    8.82    0.80
   4   3   0    8.54    1.16
   4   3   0   14.68    2.93
  -4   3   0    9.92    2.33
  -4  -3   0   12.80    4.17
   4   3   0    9.35    1.76
   4  -3   0    6.43    3.18
   4   3   0    7.66    2.82
   4  -3   0    7.24    1.87
   4   3   0   10.46    1.32
   4   3   0   15.00    1.87
  -4   3   0    8.86    1.86
   4   3   1   79.08    4.80
   4   3   1   68.18    3.54
  -4   3  -1   87.20    9.51
   4  -3   1   61.06    2.88
   4   3   1   69.24    4.04
   4  -3   1  109.21    9.72
  -4   3  -1   77.96    4.29
   4  -3   1  113.65   12.73
   4   3   1   70.26    4.70
  -4   3  -1   96.87    7.35
   4   3   1   66.91    6.31
   4   3   1   65.08    3.50
   4   3   1   69.42    5.12
   4   3   1  101.44    9.25
  -4  -3  -1  104.21   11.58
  -4   3  -1   75.37    5.89
   4   3   1   65.41    3.57
   4   3   1   69.82    2.77
   4   3   2  272.08    7.05
   4  -3   2  305.42    7.21
  -4   3  -2  251.80   16.63
   4   3   2  283.81    7.34
   4  -3   2  251.57   14.75
   4   3   2  290.44    8.69
   4  -3   2  318.85   20.91
  -4   3  -2  269.32   11.89
   4   3   2  263.13    9.33
  -4   3  -2  279.65    7.36
  -4   3  -2  316.06    8.12
   4   3   2  285.84   12.58
   4   3   2  264.15    7.40
   4   3   2  289.55   10.63
   4   3   2  287.16   14.86
  -4  -3  -2  275.85   19.13
  -4   3  -2  258.22   11.08
   4   3   2  282.50    5.67
   4   3   2  237.00    3.47
   4   3   3   12.46    1.71
   4   3   3    8.84    1.10
   4  -3   3   12.50    1.73
  -4   3  -3    9.27    3.29
   4  -3   3    7.09    2.51
  -4  -3  -3    9.55    1.94
  -4  -3  -3    3.90    2.07
   4   3   3   11.37    1.87
  -4   3  -3    6.87    2.08
  -4   3  -3   12.50    1.58
  -4   3  -3   13.07    1.64
   4  -3   3   18.51    4.35
   4   3   3   11.82    2.80
   4   3   3   10.64    1.62
  -4  -3  -3    8.78    3.95
   4  -3   3    6.67    3.54
   4   3   3    8.12    2.69
   4   3   3   14.41    2.59
   4   3   3   11.36    0.72
  -4  -3  -3    9.34    1.21
   4  -3   4    3.74    1.25
   4   3   4    3.07    1.09
   4   3   4    3.04    0.89
  -4   3  -4    2.65    1.89
   4  -3   4    8.65    2.42
   4   3   4    1.96    0.86
  -4  -3  -4    3.19    2.42
  -4  -3  -4    3.05    1.28
  -4   3  -4    4.46    0.89
  -4   3  -4    3.63    1.74
   4  -3   4    1.76    1.92
   4   3   4    3.25    1.55
  -4  -3  -4    1.85    2.08
   4   3   4   10.29    2.52
   4   3   4    4.85    2.15
   4  -3   4    5.58    3.72
  -4  -3  -4    2.80    0.83
  -4  -3  -5   54.57    7.89
   4  -3   5   50.15    7.41
  -4  -3  -5   53.59    4.92
  -4   3  -5   47.79    5.19
  -4   3  -5   48.49    2.68
   4  -3   5   55.58    8.73
   4  -3   5   39.38    6.81
   4   3   5   52.46    5.83
  -4  -3  -5   55.48    5.32
   4   3   5   53.75    5.53
   4   3   5   52.50    5.64
  -4  -3  -5   55.39    9.55
  -4   3  -5   52.89    8.35
   4  -3   5   52.61    4.13
   4   3   5   47.10    3.71
   4   3   5   46.36    3.66
  -4  -3  -6   78.61    9.71
   4  -3   6   97.96    5.36
  -4  -3  -6   96.70    6.73
   4  -3   6  106.92   11.99
  -4   3  -6   84.08    6.66
  -4  -3  -6   90.91    7.02
   4   3   6   90.05    7.43
   4  -3   6   90.02   10.73
  -4   3  -6   86.59    2.35
   4   3   6  100.91    7.78
   4   3   6   96.46    6.86
  -4  -3  -6   85.02   12.05
  -4   3  -6   85.68   10.71
   4  -3   6   98.20    5.81
   4   3   6   93.43    5.22
   4  -3   7   11.62    1.96
  -4  -3  -7   19.45    5.09
  -4  -3  -7   14.93    2.82
  -4   3  -7   12.04    2.47
  -4   3  -7   13.76    1.15
   4   3   7    8.65    2.61
   4  -3   7    9.59    3.59
  -4  -3  -7    8.61    4.03
   4   3   7   17.58    3.50
   4  -3   7   19.65    5.44
   4  -3   7   13.91    2.63
  -4   3  -7   13.32    4.47
   4   3   7   11.92    1.82
  -4  -3  -7   14.70    3.35
  -4  -3  -8  198.64   16.75
   4  -3   8  212.32    8.26
  -4  -3  -8  198.58   10.38
   4  -3   8  242.91   17.99
  -4   3  -8  188.37    9.85
  -4  -3  -8  207.03   12.00
   4  -3   8  173.14   17.00
   4   3   8  203.44   11.57
  -4  -3  -8  144.90   17.43
   4   3   8  213.27   11.84
  -4   3  -8  160.39   15.39
   4  -3   9  121.44   13.13
  -4   3  -9   92.11    7.04
  -4  -3  -9   88.18    8.49
   4   3   9  100.40    8.48
   4  -3   9  108.19   14.63
   4   3   9  104.24    8.70
  -4  -3  -9   72.72   13.31
  -4  -3  -9   73.37   11.44
  -4  -3 -10  892.40   39.22
   4  -3  10  694.75   36.14
  -4   3 -10  812.44   20.39
  -4  -3 -10  893.38   27.48
   4  -3  10  641.14   37.31
   4   3  10  870.28   24.85
  -4  -3 -10  673.92   41.25
   4   3  10  864.67   24.95
  -4   3 -10  904.45   22.29
   4   3  11    6.52    2.31
   4  -3  11    4.20    3.21
  -4  -3 -11   11.19    5.34
   4  -3  11    4.54    4.63
   4   3  11    6.84    2.70
  -4  -3 -11    9.82    5.27
  -4  -3 -11   12.99    3.96
  -4   3 -11   11.59    2.71
  -4  -3 -12   99.68    9.81
   4  -3  12   77.28   15.10
  -4   3 -12  103.49    7.90
   4   3  12  105.13    8.98
  -4  -3 -12  104.93   14.91
   4  -3  12   62.45   11.38
  -4  -3 -12   77.24   15.57
   4   3  12   90.77    8.57
  -4   3 -12   73.37   11.13
   4   3  13    2.07    1.50
   4  -3  13    0.43    2.76
  -4  -3 -13    2.50    3.03
   4  -3  13   -0.65    3.98
  -4  -3 -13    2.74    2.56
   4   3  13    1.39    1.21
  -4  -3 -13    0.15    1.82
  -4   3 -13    0.69    1.34
  -4   3 -13    2.13    2.14
   4   3  14    6.56    3.21
   4  -3  14   -3.14    3.90
  -4  -3 -14    0.99    3.12
   4  -3  14    2.39    4.59
   4   3  14    4.19    2.48
  -4  -3 -14   -0.96    6.00
  -4   3 -14    1.67    1.84
  -4  -3 -14    4.37    2.48
  -4   3 -14    4.80    1.98
   4   3  15   37.75    5.73
  -4   3 -15   42.53    5.55
   4  -3  15   34.01   10.91
  -4  -3 -15   22.44    8.21
   4  -3  15   10.08    5.14
  -4  -3 -15   20.01    9.93
   4   3  15   33.30    5.65
  -4  -3 -15   29.40    6.18
  -4   3 -15   31.02    7.68
   4  -3  16   11.75    7.42
   4   3  16   12.01    3.41
   4  -3  16    2.08    2.30
  -4  -3 -16   10.66    5.76
   4   3  16    7.47    2.89
  -4  -3 -16   11.12    8.58
  -4   3 -16    7.75    2.65
  -4  -3 -16    3.37    3.69
  -4   3 -16    1.20    3.24
   4   4 -17   22.76    3.94
  -4  -4  17   55.49   11.65
  -4   4  17   26.96    4.48
   4  -4 -17   13.05    4.15
  -4  -4  17   13.68    4.03
   4  -4 -17   24.97    4.30
   4  -4 -17   23.32   10.19
   4  -4 -17   14.15    3.87
   4   4 -16    5.07    2.05
  -4  -4  16    5.25    2.07
   4  -4 -16   13.80    4.48
   4  -4 -16    5.33    1.92
  -4  -4  16    3.06    3.44
  -4   4  16    6.47    2.23
   4  -4 -16    1.86    5.25
   4  -4 -16   10.81    3.60
   4   4 -15   51.54    5.53
   4  -4 -15   33.42    6.74
   4  -4 -15   55.83    6.56
  -4  -4  15   34.37    6.21
   4  -4 -15   41.76    6.73
  -4   4  15   55.89    6.27
  -4  -4  15  110.27   14.75
   4  -4 -15   30.01   11.88
   4  -4 -15   37.01    5.91
   4   4 -14    1.15    1.12
  -4  -4  14   -7.95    5.04
  -4   4  14    1.06    1.58
   4  -4 -14   -0.48    1.52
   4  -4 -14   -0.39    1.68
  -4  -4  14    4.34    1.75
   4  -4 -14    0.95    4.11
   4  -4 -14    1.21    1.61
   4  -4 -14    0.83    1.58
   4   4 -13    2.54    1.17
   4  -4 -13    2.87    1.88
  -4  -4  13    2.34    2.04
   4  -4 -13    2.77    1.77
  -4  -4  13    6.09    3.22
  -4   4  13    5.64    1.99
   4  -4 -13    4.59    5.78
   4  -4 -13    4.55    2.06
   4  -4 -13    4.99    2.22
   4   4 -12   90.95    6.38
   4  -4 -12  101.48    7.98
  -4  -4  12   88.99    9.87
   4  -4 -12   75.01    9.66
  -4   4  12   99.65    7.56
  -4  -4  12   86.72   11.79
   4  -4 -12   91.62   15.35
  -4   4  12   82.20    4.96
   4  -4 -12   89.06    8.09
  -4   4  11    6.89    1.96
   4   4 -11    8.24    2.05
  -4  -4  11    5.00    2.78
   4  -4 -11    7.79    2.55
   4   4 -11    6.30    1.47
  -4   4  11   10.13    3.62
  -4   4  11    6.91    2.25
   4  -4 -11    7.69    5.88
   4  -4 -11    5.74    2.81
  -4   4  11    4.73    1.36
   4  -4 -11    5.73    2.12
  -4   4  10  163.49    7.94
   4   4 -10  171.17    7.79
  -4  -4  10  159.95   12.73
   4  -4 -10  187.77   10.33
  -4   4  10  164.61   12.97
   4   4 -10  167.57    7.24
   4  -4 -10  163.59   15.16
  -4   4  10  179.42    9.35
   4  -4 -10  173.69   19.31
   4  -4 -10  176.09   11.14
  -4   4  10  151.84    7.15
   4   4  -9   66.79    4.82
  -4   4   9   58.43    5.00
  -4  -4   9   66.79    8.41
   4  -4  -9   73.44    6.42
  -4   4   9   57.91    7.76
   4   4  -9   62.07    4.67
   4  -4  -9   70.32   10.26
  -4   4   9   75.96    6.02
   4  -4  -9   66.83   11.92
   4  -4  -9   62.83    6.60
   4   4  -8   24.53    2.72
  -4   4   8   24.33    3.28
  -4  -4   8   22.22    4.48
   4  -4  -8   26.11    3.63
   4   4  -8   30.25    3.31
  -4   4   8   24.21    5.04
  -4   4   8   24.29    3.31
   4  -4  -8   26.27    6.79
   4  -4  -8   25.64    6.51
   4  -4  -8   23.87    3.85
   4   4  -7   11.42    1.82
  -4   4   7   13.14    2.67
   4   4  -7    8.66    3.10
  -4  -4   7    9.22    3.19
   4  -4  -7   13.23    2.51
  -4   4   7   12.09    3.54
   4   4  -7    9.82    2.00
  -4   4   7   12.93    2.32
   4  -4  -7   13.00    5.39
   4  -4  -7    8.85    3.98
   4  -4  -7    9.57    2.99
   4   4  -6  162.05    5.69
   4   4  -6  135.96   12.99
  -4   4   6  152.55    9.26
   4  -4  -6  180.10    8.95
  -4  -4   6  149.86   12.14
   4  -4  -6  140.03   15.14
  -4   4   6  150.01   11.37
   4   4  -6  148.06    7.97
  -4   4   6  172.95    7.63
   4   4  -6  146.55    9.51
   4  -4  -6  168.43    7.77
   4  -4  -6  169.74   16.43
   4  -4  -6  167.37   10.14
   4   4  -5   18.95    1.84
   4   4  -5   26.97    5.79
  -4   4   5   25.87    4.29
   4  -4  -5   21.07    3.17
  -4   4   5   26.32    4.72
   4   4  -5   29.17    3.74
  -4   4   5   21.27    2.62
   4   4  -5   15.74    3.20
   4  -4  -5   34.00    7.24
   4  -4  -5   28.10    6.80
   4  -4  -5   30.11    3.28
   4  -4  -5   27.34    4.34
   4   4  -4   72.19    2.63
   4   4  -4   67.11    8.10
  -4   4   4   76.05    7.36
   4  -4  -4   81.01    5.54
   4   4  -4   80.15    6.36
   4  -4  -4   75.84   11.47
  -4   4   4   72.99    7.63
  -4   4   4   76.78    4.52
   4   4  -4   68.46    6.32
   4  -4  -4   77.50    4.56
   4  -4  -4   95.23   11.90
   4  -4  -4   90.02    7.58
  -4   4   3    1.12    1.74
   4   4  -3    0.25    1.17
   4  -4  -3   -0.76    0.86
   4   4  -3   -0.16    0.95
  -4   4   3    1.29    1.51
  -4   4   3    0.72    0.42
   4   4  -3    0.05    0.78
   4   4  -3    1.32    1.35
   4  -4  -3    2.88    2.77
   4   4  -3    1.06    0.34
   4  -4  -3    1.33    0.77
   4  -4  -3   -3.42    3.21
  -4   4   3    0.24    0.89
   4  -4  -3    0.37    1.24
   4   4  -2    5.24    2.09
  -4   4   2    8.16    2.86
   4  -4  -2    7.60    2.90
   4  -4  -2    6.81    1.36
  -4   4   2    4.84    2.09
   4   4  -2    3.91    1.95
  -4   4   2    6.42    1.10
   4   4  -2    7.65    1.60
   4   4  -2    5.90    1.86
   4  -4  -2   10.41    4.41
   4  -4  -2    2.00    2.05
   4   4  -2    6.50    1.11
  -4   4   2    7.02    1.97
   4  -4  -2    9.56    3.03
   4   4  -2    5.73    1.68
   4   4  -1   76.81    7.02
  -4   4   1   76.99    8.81
   4  -4  -1   71.37    8.70
   4  -4  -1  111.56    6.00
   4   4  -1   68.22    6.83
   4   4  -1   98.28    5.21
  -4   4   1   65.37    7.05
  -4   4   1   99.69    3.81
   4   4  -1  111.97    8.28
   4   4  -1  108.46    5.08
   4  -4  -1   88.09    8.00
   4   4  -1  103.52    5.96
   4   4  -1  111.03    5.04
   4  -4   0    1.28    0.68
   4  -4   0    3.21    1.98
  -4   4   0    1.43    1.41
   4   4   0    2.70    1.08
   4   4   0    6.15    2.34
  -4   4   0    1.09    0.33
   4   4   0    1.22    0.59
   4   4   0    1.92    1.43
  -4  -4   0    3.73    2.44
   4   4   0    0.83    0.60
  -4   4   0    2.42    1.82
   4   4   0    3.52    1.32
   4   4   1   73.10    5.13
  -4   4  -1   65.81    8.94
   4  -4   1   56.05    7.92
   4  -4   1  100.80    5.46
  -4   4  -1   64.60    6.77
  -4   4  -1   67.45    3.97
   4  -4   1   73.67   11.91
   4   4   1   95.25    7.77
  -4  -4  -1   67.62   11.21
   4   4   1  101.17    5.88
   4   4   1   73.53    2.76
   4  -4   2   77.92    4.74
   4  -4   2  264.84   17.09
  -4   4  -2  237.82    6.48
  -4   4  -2  263.32   12.91
   4  -4   2  285.27   22.48
   4   4   2  241.23   12.27
  -4  -4  -2  284.99   22.08
   4   4   2  259.91    9.92
   4   4   2  246.35    7.87
  -4   4  -2  251.28   17.69
   4  -4   3   50.03    7.79
  -4  -4  -3   51.51    7.85
  -4   4  -3   41.82    5.06
  -4   4  -3   27.45    1.79
   4  -4   3   57.88   10.44
   4   4   3   35.81    4.95
  -4  -4  -3   52.70   10.66
   4   4   3   36.14    4.14
  -4   4  -3   36.52    7.31
   4   4   3   35.83    2.64
   4  -4   4  460.15   23.71
  -4  -4  -4  494.99   24.23
  -4   4  -4  449.27   16.38
   4  -4   4  586.25   32.04
   4   4   4  476.86   17.73
  -4  -4  -4  500.57   30.79
   4   4   4  493.27   15.30
  -4   4  -4  448.30   25.24
   4   4   4  417.04    7.06
  -4   4  -5   61.55    9.77
   4  -4   5   52.98    8.48
  -4  -4  -5   60.11    8.82
   4  -4   5   72.77   11.56
  -4   4  -5   49.77    5.60
   4   4   5   43.34    5.50
  -4  -4  -5   64.33   11.40
   4   4   5   43.78    4.97
  -4  -4  -5   35.14    2.16
  -4   4  -6   11.03    3.90
  -4  -4  -6   10.80    3.83
  -4   4  -6   14.02    2.71
   4   4   6   14.93    3.32
  -4  -4  -6    4.77    4.03
   4  -4   6   17.67    4.93
   4   4   6   12.17    2.91
  -4  -4  -6   10.44    1.51
  -4   4  -7   43.01    8.90
  -4  -4  -7   23.74    6.47
  -4   4  -7   33.81    4.31
   4  -4   7   58.47    9.14
   4   4   7   50.74    6.18
  -4  -4  -7   25.06    7.51
   4   4   7   48.12    5.64
   4  -4   7   41.13    8.96
  -4  -4  -7   35.80    3.39
  -4   4  -8   23.97    6.21
  -4  -4  -8   14.54    3.07
  -4   4  -8   20.45    3.38
   4   4   8   20.98    3.90
   4  -4   8   20.13    6.21
  -4  -4  -8   16.69    6.18
   4  -4   8   24.60    6.92
   4   4   8   21.77    3.63
  -4  -4  -8   19.75    2.74
  -4   4  -9   32.23    4.12
  -4   4  -9   33.52    7.58
  -4  -4  -9   33.49    7.26
   4  -4   9   35.03    8.36
  -4   4  -9   27.95    4.02
   4   4   9   33.19    5.11
   4  -4   9   15.40    6.47
  -4  -4  -9   28.45    9.82
   4  -4   9   45.40    9.53
   4   4   9   30.01    4.74
  -4  -4  -9   24.74    3.64
   4  -4  10    9.44    4.67
  -4  -4 -10    5.70    2.27
  -4   4 -10    4.36    1.84
   4   4  10    5.25    2.21
   4  -4  10    0.30    2.39
  -4  -4 -10    1.57    4.31
   4   4  10    7.25    2.36
  -4   4 -10    4.96    1.50
  -4   4 -10   11.48    5.65
  -4  -4 -11   26.80    8.03
   4  -4  11   21.54    7.48
  -4   4 -11   24.40    3.72
  -4  -4 -11   21.57    8.45
   4   4  11   31.25    5.07
  -4   4 -11   18.81    5.63
  -4   4 -11   27.55    3.86
   4   4  11   27.53    4.72
   4  -4  11   29.07    8.41
   4   4  12   13.26    3.56
   4  -4  12    5.50    2.82
   4  -4  12    5.77    3.58
  -4  -4 -12   11.08    5.33
  -4  -4 -12   11.20    6.46
   4   4  12   12.83    3.53
   4   4  13   15.35    3.85
   4  -4  13   16.79    8.03
  -4  -4 -13   18.87    9.21
   4   4  13   18.43    4.01
   4  -4  13    6.72    4.97
  -4  -4 -13   16.17    6.55
  -4  -5  13   18.81    5.49
   4  -5 -13   12.50    2.88
  -4   5  13   18.30    4.98
  -4   5  13   12.17    2.95
   4  -5 -13   14.61    8.30
   4  -5 -13   17.57    5.19
   4   5 -13   12.06    5.02
  -4  -5  12  109.00   11.85
   4  -5 -12  140.13    9.64
   4  -5 -12  104.82   11.77
  -4   5  12  108.62   11.26
  -4   5  12  127.44    8.57
   4  -5 -12  129.55   19.31
   4   5 -12   97.12   13.95
   4   5 -11   28.81    7.98
  -4  -5  11   32.81    6.73
   4  -5 -11   28.95    4.57
  -4   5  11   28.54    6.13
  -4   5  11   27.34    3.91
   4  -5 -11   35.73    9.87
   4  -5 -11   27.38    6.53
   4  -5 -11   28.60    5.48
   4   5 -10   30.66    7.47
   4  -5 -10   39.83    4.74
  -4  -5  10   44.79    7.82
  -4   5  10   42.02    7.02
  -4   5  10   40.97    4.67
   4  -5 -10   57.77   11.66
   4  -5 -10   29.18    7.11
   4  -5 -10   43.38    6.11
   4   5  -9   43.26    8.86
  -4   5   9   43.99    4.36
   4  -5  -9   58.28    5.87
  -4  -5   9   37.46    6.98
  -4   5   9   41.48    7.03
  -4   5   9   55.34    5.15
   4  -5  -9   32.82    9.07
   4  -5  -9   46.72    8.99
   4  -5  -9   38.08    5.68
  -4   5   8    7.98    2.19
   4   5  -8    5.20    2.37
   4  -5  -8    9.78    2.51
  -4   5   8    8.03    2.90
  -4   5   8   10.83    2.26
   4  -5  -8    8.99    4.23
   4  -5  -8    6.73    2.28
   4  -5  -8    6.47    2.65
   4   5  -7   81.58   11.25
  -4   5   7   79.75    6.61
   4  -5  -7   99.57    7.19
   4   5  -7   62.28    5.48
   4  -5  -7   71.99   11.76
  -4   5   7   65.45    8.37
   4   5  -7  102.14    7.97
   4  -5  -7   79.63   13.20
   4  -5  -7   79.18    7.87
   4   5  -7  111.60    8.01
  -4   5   6   26.57    4.00
   4   5  -6   32.13    6.78
   4  -5  -6   31.38    3.88
   4   5  -6   32.79    4.17
  -4   5   6   36.54    6.11
   4   5  -6   23.74    3.88
   4  -5  -6   35.02    8.28
   4  -5  -6   30.10    7.89
   4   5  -6   26.06    3.61
   4  -5  -6   31.75    5.08
   4   5  -5   32.88    6.29
  -4   5   5   30.68    4.71
   4  -5  -5   30.41    3.74
   4   5  -5   42.64    5.10
  -4   5   5   37.30    6.11
   4   5  -5   24.90    4.04
   4  -5  -5   33.80    7.89
   4  -5  -5   41.54    9.53
   4  -5  -5   30.92    5.02
   4   5  -5   26.07    3.63
   4   5  -4  181.62   13.27
  -4   5   4  187.25   11.83
   4  -5  -4  211.62    9.28
   4  -5  -4  189.63   19.24
   4   5  -4  200.04   10.99
  -4   5   4  193.34   13.24
   4   5  -4  180.85   10.42
   4  -5  -4  202.80   19.14
   4   5  -4  208.36    8.98
   4  -5  -4  204.66   12.27
   4  -5  -3   62.09   11.07
   4   5  -3   57.90    6.20
  -4   5   3   55.17    7.07
   4   5  -3   43.05    5.43
   4  -5  -3   40.96    4.16
   4   5  -3   50.91    7.00
  -4   5   3   47.78    6.54
  -4   5   2   90.50    8.78
   4  -5  -2  101.47   14.56
   4   5  -2   84.83    7.71
   4   5  -2   72.53    6.77
   4  -5  -2   91.75    5.54
   4   5  -2   76.20    7.34
  -4   5   2   85.13    8.82
   4  -5  -1   29.40    3.08
   4   5  -1   19.34    3.90
  -4   5   1   17.39    4.19
   4   5  -1   28.81    4.17
   4  -5  -1   17.43    5.96
  -4   5   1   21.18    5.04
   4   5  -1   19.79    3.56
   4  -5   0   58.08    8.49
  -4   5   0   53.62    6.61
   4   5   0   48.78    6.34
   4   5   0   60.55    6.19
   4  -5   0   57.50   11.04
  -4   5   0   51.29    7.42
  -4   5  -1   15.89    3.71
   4   5   1   22.63    4.67
   4   5   1   17.01    3.75
   4  -5   1   28.81    6.37
  -4   5  -1   14.00    4.24
   4  -5   2    4.92    2.91
   4   5   2    3.96    1.74
  -4   5  -2    6.36    2.65
   4   5   2    4.07    2.23
  -4  -5  -2    4.63    2.62
  -4   5  -2    3.04    2.53
   4  -5   3    3.49    3.86
   4   5   3    3.60    1.77
  -4   5  -3    2.96    1.87
   4   5   3    4.41    2.13
  -4  -5  -3    0.95    3.02
   4  -5   3    7.63    4.43
  -4   5  -3    5.28    3.08
   4  -5   4    7.97    4.07
   4   5   4    5.58    2.77
  -4   5  -4    3.65    1.87
   4   5   4    2.54    1.95
   4  -5   4   12.90    6.09
  -4  -5  -4   10.41    4.90
  -4   5  -4   12.69    4.60
   4  -5   5   18.83    5.80
  -4   5  -5   13.94    3.26
   4   5   5   15.40    3.32
   4  -5   5   24.13    6.94
  -4  -5  -5   12.82    5.43
  -4   5  -5   16.09    5.46
  -4   5  -6    3.92    2.24
   4   5   6    4.59    2.51
   4  -5   6   -6.35    6.26
  -4  -5  -6    4.23    4.08
  -4   5  -6   -0.24    2.05
  -4  -5  -7   13.41    5.22
  -4   5  -7   18.87    3.54
   4   5   7   22.84    4.26
   4  -5   7   35.32    9.25
  -4  -5  -7   20.20    8.26
  -4   5  -7   23.20    6.24
  -4  -5  -8    4.71    1.78
  -4   5  -8    5.70    1.81
   4   5   8    3.49    1.18
  -4  -5  -8   -6.37    6.70
  -4   5  -8    2.90    2.11
  -4  -5  -9   32.52    8.04
   4  -5   9   24.43    6.60
  -4   5  -9   28.12    4.23
   4   5   9   35.50    5.49
  -4  -5  -9   42.66   11.73
  -4   5  -9   38.77    8.62
   5   0 -23  656.31   21.76
  -5   0  23  807.33   30.46
  -5   0  23 1056.40   43.61
   5   0 -23  728.25   24.59
   5   0 -23  604.37   21.76
  -5   0  23  750.36   28.41
   5   0 -23  631.87   21.90
   5   0 -22   -0.10    1.27
  -5   0  22    0.94    1.93
   5   0 -22    1.31    1.35
   5   0 -22    1.38    1.42
  -5   0  22   -0.59    1.96
   5   0 -21    5.02    2.30
   5   0 -21    6.41    1.94
  -5   0  21   10.04    4.13
   5   0 -21    2.22    1.35
  -5   0  21    4.83    3.05
   5   0 -21    4.65    2.44
   5   0 -20   -1.18    1.46
   5   0 -20    2.81    2.21
   5   0 -20   -0.32    2.04
  -5   0  20    0.41    1.83
   5   0 -20    2.01    1.81
   5   0 -19    1.66    1.63
   5   0 -19   -0.91    1.64
   5   0 -19    0.10    1.68
  -5   0  19   -0.79    2.53
   5   0 -19    0.41    1.26
   5   0 -18    3.84    2.34
   5   0 -18    0.17    1.29
   5   0 -18   -0.28    1.71
  -5   0  18    0.74    1.95
   5   0 -18   -1.56    1.21
   5   0 -17 1013.09   26.82
   5   0 -17  740.10   20.47
  -5   0  17  843.51   26.06
   5   0 -17  716.54   21.64
   5   0 -17  748.22   21.61
   5   0 -16   -0.15    0.79
   5   0 -16    0.10    1.32
   5   0 -16    1.32    1.28
   5   0 -16    1.82    1.38
  -5   0  16   -0.11    1.59
  -5   0  15  810.09   24.78
   5   0 -15  714.19   19.67
   5   0 -15  678.82   18.33
   5   0 -15  971.19   24.65
   5   0 -15  651.41   19.50
  -5   0  15  746.73   22.71
   5   0 -14    0.82    0.86
   5   0 -14   -1.09    0.94
  -5   0  14   -1.29    1.59
   5   0 -14   -0.69    0.81
   5   0 -14   -0.14    0.74
  -5   0  14   -1.67    1.33
  -5   0  13  397.62   16.11
   5   0 -13  365.69   12.88
  -5   0  13  330.90   10.72
   5   0 -13  514.96   16.29
   5   0 -13  351.16   12.22
   5   0 -13  337.58   13.06
  -5   0  13  392.34   15.14
   5   0 -12   -0.92    0.92
  -5   0  12    0.59    0.81
  -5   0  12    0.15    0.68
   5   0 -12   -1.02    0.68
  -5   0  12   -0.28    0.54
   5   0 -12    0.87    0.96
  -5   0  12   -1.88    1.31
   5   0 -12    1.21    0.90
   5   0 -12    0.91    0.92
   5   0 -12    0.14    0.73
   5   0 -12    1.02    1.09
  -5   0  12    0.08    0.81
  -5   0  11  393.51   11.72
  -5   0  11  370.51   10.74
   5   0 -11  378.78   11.46
   5   0 -11  441.41   13.09
  -5   0  11  447.77   15.33
   5   0 -11  376.18   11.37
  -5   0  11  376.37   10.56
   5   0 -11  361.15   11.38
   5   0 -11  379.50   11.01
   5   0 -11  396.80   12.85
  -5   0  11  420.86   14.03
   5   0 -11  390.33   12.39
   5   0 -10   -0.09    0.40
  -5   0  10    0.57    0.80
   5   0 -10    1.08    0.65
   5   0 -10   -1.00    0.83
  -5   0  10    0.24    0.58
  -5   0  10    0.70    0.97
   5   0 -10   -1.17    0.66
   5   0 -10    1.07    0.68
  -5   0  10    0.06    0.47
   5   0 -10   -0.20    0.71
  -5   0   9  313.16    9.58
  -5   0   9  308.53    8.87
   5   0  -9  307.38    9.15
   5   0  -9  383.17    9.34
  -5   0   9  349.69   11.71
  -5   0   9  304.06    8.56
   5   0  -9  312.76    9.13
  -5   0   9  328.37   10.84
   5   0  -9  328.51   10.39
   5   0  -8   -0.11    0.38
  -5   0   8   -0.10    0.47
   5   0  -8   -0.35    0.33
  -5   0   8    0.24    0.57
   5   0  -8    0.76    0.68
  -5   0   8    0.22    0.34
  -5   0   8    0.98    0.54
   5   0  -7    5.88    0.72
   5   0  -7    7.31    1.30
  -5   0   7    7.19    1.24
  -5   0   7    8.99    1.70
  -5   0   7   10.30    1.43
   5   0  -7   13.28    1.76
   5   0  -7    8.69    1.50
   5   0  -6    0.03    0.34
  -5   0   6   -0.29    0.49
  -5   0   6    0.25    0.45
  -5   0   6    0.64    0.58
  -5   0   6   -0.02    0.30
   5   0  -6    0.23    0.38
   5   0  -6    0.26    0.33
  -5   0   5    3.72    1.01
  -5   0   5    6.27    0.93
   5   0  -5    3.09    0.81
  -5   0   5    3.17    0.80
  -5   0   5    4.03    0.84
   5   0  -5    2.80    0.79
   5   0  -5    4.15    0.87
   5   0  -4   -0.03    0.26
   5   0  -4    0.33    0.44
  -5   0   4    0.24    0.29
   5   0  -4   -0.02    0.31
  -5   0   4    0.01    0.14
   5   0  -4   -0.06    0.42
   5   0  -3 4402.65   26.55
  -5   0   3 3633.61   25.08
   5   0  -3 3934.33   25.15
   5   0  -3 4259.17   28.11
   5   0  -3 4288.29   29.44
   5   0  -3 4067.31   26.55
   5   0  -2    0.37    0.51
  -5   0   2    0.64    0.32
   5   0  -2    0.10    0.42
   5   0  -2    0.18    0.33
   5   0  -2    0.08    0.39
   5   0  -1 4307.60   34.25
  -5   0   1 4079.01   31.22
  -5   0   1 3970.15   30.26
   5   0  -1 4316.64   31.05
   5   0  -1 4143.23   30.08
   5   0  -1 4188.58   34.23
   5   0   0   -0.05    0.60
  -5   0   0   -0.26    0.42
   5   0   0    0.23    0.24
  -5   0   0    0.29    0.35
   5   0   0    1.30    0.76
   5   0   0    1.06    0.66
  -5   0   0    0.42    0.42
   5   0   0    0.61    0.63
   5   0   1 1721.42   26.11
  -5   0  -1 1562.40   21.41
   5   0   1 1393.31   17.52
  -5   0  -1 1449.65   21.04
  -5   0  -1 1451.98   22.38
  -5   0  -1 1420.22   20.54
  -5   0  -2    0.74    0.69
  -5   0  -2   -0.10    0.43
   5   0   2    1.11    0.61
  -5   0  -2    0.29    0.44
   5   0   2   -0.04    0.38
  -5   0  -2    0.22    0.47
  -5   0  -2    0.63    0.38
   5   0   3   39.74    3.53
  -5   0  -3   35.07    3.74
  -5   0  -3   47.52    4.23
   5   0   3   44.10    3.57
  -5   0  -3   44.90    3.48
   5   0   3   45.54    3.51
  -5   0  -3   40.71    4.03
  -5   0  -3   38.49    4.06
  -5   0  -4    1.11    0.87
   5   0   4    0.78    0.99
  -5   0  -4    0.29    0.75
   5   0   4   -0.27    0.35
  -5   0  -4    1.26    0.77
   5   0   4   -0.10    0.41
  -5   0  -4    0.24    0.50
   5   0   5    5.28    1.41
  -5   0  -5    5.37    1.89
  -5   0  -5    6.37    1.73
   5   0   5   12.47    2.29
   5   0   5    5.32    1.27
  -5   0  -5    7.36    1.58
   5   0   5    6.81    1.34
   5   0   5    5.04    1.49
  -5   0  -5    7.05    1.99
   5   0   6    1.02    0.47
  -5   0  -6    1.06    1.25
   5   0   6    1.54    1.09
   5   0   6    0.11    0.49
  -5   0  -6   -0.24    0.58
   5   0   6   -0.48    0.47
  -5   0  -6    0.39    0.90
   5   0   7   75.81    5.60
   5   0   7   89.85    7.02
   5   0   7   74.37    5.38
   5   0   7   85.63    6.12
  -5   0  -7   77.25    6.74
  -5   0  -7   84.20    5.62
   5   0   7   70.10    5.71
  -5   0  -7   60.92    5.48
  -5   0  -8   -0.61    1.53
   5   0   8    0.28    0.99
   5   0   8    0.53    1.01
  -5   0  -8    0.34    0.60
   5   0   8    0.63    1.08
  -5   0  -8    0.42    1.14
  -5   0  -9    7.57    2.16
   5   0   9    3.15    1.77
  -5   0  -9    6.61    5.13
   5   0   9    5.39    1.95
  -5   0  -9    2.03    0.91
  -5   0 -10    0.40    1.11
   5   0  10    0.55    0.98
  -5   0 -10   -1.39    4.22
   5   0  10   -1.57    1.21
  -5   0 -10    0.37    0.87
   5   0  11  612.01   20.24
  -5   0 -11 1257.52   49.96
   5   0  11  621.45   19.26
  -5   0 -11  624.50   21.80
  -5   0 -12   -0.98    2.25
   5   0  12   -0.38    1.53
  -5   0 -12   -0.92    1.17
   5   0  12   -0.27    0.94
   5   0  13 1484.13   32.00
  -5   0 -13 2505.52   63.23
   5   0  13 1622.17   33.09
  -5   0 -13 1731.56   38.15
  -5   0 -14    4.08    2.44
   5   0  14    0.10    1.23
  -5   0 -14   -1.91    2.17
   5   0  14   -0.20    1.15
   5   0  15  123.28    9.58
  -5   0 -15  203.80   17.65
   5   0  15  142.60   10.32
  -5   0 -15  157.04   12.01
  -5   0 -16    7.12    4.13
   5   0  16    1.08    1.46
  -5   0 -16    0.80    1.33
   5   0  16    0.64    1.21
   5   0  17  138.53   10.48
  -5   0 -17  201.38   17.51
  -5   0 -17  163.60   12.62
   5   0  17  153.29   11.01
  -5   0 -18    0.41    2.67
   5   0  18    0.78    1.80
   5   0  18    0.22    1.31
  -5   0 -18   -0.28    1.96
   5  -1 -23   67.32    7.23
  -5  -1  23   50.91    7.27
  -5  -1  23  100.85   12.37
  -5  -1  23  125.84   16.32
   5   1 -23   76.65    7.43
   5  -1 -23   68.34    7.46
   5   1 -23   62.26    6.97
  -5   1  23   70.68    7.77
   5   1 -23   79.46    8.45
  -5  -1  23   77.11    9.95
   5  -1 -22    3.55    2.07
  -5  -1  22   -1.56    1.73
  -5  -1  22    3.05    3.98
  -5   1  22    3.17    2.88
   5   1 -22    0.99    1.94
   5  -1 -22    1.50    1.59
  -5  -1  22    2.94    4.50
   5   1 -22    1.39    1.60
   5  -1 -22    1.41    1.58
   5   1 -22   -0.49    1.35
  -5   1  22    1.06    1.24
  -5  -1  22    1.80    1.84
   5  -1 -21  159.79   10.93
   5   1 -21  159.92   10.88
   5  -1 -21  223.44   14.51
   5  -1 -21  159.43   10.70
   5   1 -21  222.93   13.10
  -5  -1  21  227.01   18.04
  -5  -1  21  284.76   24.44
   5   1 -21  166.40   10.45
   5  -1 -21  332.65   39.07
  -5   1  21  170.66   11.79
  -5  -1  21  172.07   14.77
   5  -1 -21  170.66   10.59
   5   1 -21  150.46   11.38
   5   1 -20    2.87    1.79
   5  -1 -20    1.41    1.67
   5  -1 -20    3.01    1.62
   5   1 -20    2.00    1.42
  -5  -1  20   12.09    5.07
   5  -1 -20    0.89    1.36
   5   1 -20    1.30    1.94
  -5  -1  20    2.54    2.75
   5  -1 -20    2.51    2.13
   5   1 -20    1.98    1.14
   5   1 -20    0.50    1.16
  -5   1  20    3.15    1.91
  -5  -1  20   -1.21    2.06
   5  -1 -19   40.58    6.00
   5   1 -19   48.67    6.35
   5  -1 -19   26.34    4.27
   5   1 -19   19.04    3.20
  -5  -1  19   25.21    6.04
   5   1 -19   23.98    4.66
   5  -1 -19   22.50    3.88
  -5   1  19   24.68    4.34
  -5  -1  19   31.51    8.02
   5   1 -19   20.09    3.74
   5  -1 -19   20.92    3.88
   5   1 -19   19.31    3.68
  -5   1  19   23.61    4.07
  -5  -1  19   31.53    6.06
   5  -1 -18    4.73    1.82
   5  -1 -18    7.67    2.63
   5   1 -18    9.37    2.29
  -5  -1  18   20.38    5.76
  -5  -1  18   28.85    8.12
   5   1 -18   13.59    3.74
   5  -1 -18    9.45    2.60
  -5   1  18   11.83    2.89
   5   1 -18    9.95    2.37
   5  -1 -18    9.67    3.13
   5   1 -18   11.84    3.11
   5  -1 -18    8.00    2.43
  -5   1  18   10.95    2.97
  -5  -1  18   13.54    4.33
   5  -1 -17  323.26   14.05
   5   1 -17  322.82   12.66
   5  -1 -17  401.79   17.58
  -5  -1  17  376.87   21.01
  -5  -1  17  419.66   22.19
   5   1 -17  325.63   13.10
  -5  -1  17  554.52   31.35
   5  -1 -17  339.09   15.81
  -5   1  17  350.91   15.89
   5   1 -17  306.76   13.69
   5  -1 -17  311.21   13.89
   5  -1 -17  308.91   12.93
  -5   1  17  351.46   14.99
  -5  -1  17  377.25   20.14
   5   1 -17  309.61   15.15
   5  -1 -16   29.52    4.76
   5  -1 -16   19.46    3.58
   5   1 -16   19.48    3.24
  -5  -1  16   19.71    5.08
   5  -1 -16   18.46    3.34
  -5   1  16   17.01    3.40
  -5  -1  16   24.24    6.48
   5  -1 -16   21.41    4.31
   5   1 -16   18.98    3.17
   5   1 -16   15.90    3.15
   5  -1 -16   15.08    3.12
  -5  -1  16   20.98    4.75
  -5   1  16   19.24    3.65
   5  -1 -15  694.24   21.08
   5  -1 -15  496.50   16.49
   5   1 -15  519.52   14.99
  -5  -1  15  579.90   26.75
  -5  -1  15  528.62   23.01
   5   1 -15  521.39   15.13
  -5  -1  15  685.69   32.14
   5  -1 -15  550.55   18.91
  -5   1  15  525.82   18.07
   5  -1 -15  483.42   16.17
   5   1 -15  463.42   16.05
   5  -1 -15  496.93   15.37
  -5  -1  15  621.34   24.61
  -5   1  15  521.60   16.97
   5  -1 -14   55.00    5.42
   5   1 -14   54.38    5.40
   5  -1 -14   39.36    4.92
   5   1 -14   50.26    4.62
   5  -1 -14   51.97    5.20
  -5  -1  14   54.27    4.31
  -5  -1  14   40.17    6.99
   5   1 -14   49.52    4.41
  -5  -1  14  123.60   13.03
   5  -1 -14   45.29    5.33
  -5   1  14   62.38    5.99
  -5   1  14   55.77    5.62
  -5  -1  14   57.20    7.34
  -5   1  14   64.56    5.61
   5  -1 -14   46.94    4.65
   5   1 -13   15.25    2.67
  -5  -1  13   17.55    2.55
   5  -1 -13   15.82    2.88
   5  -1 -13   21.91    3.50
   5   1 -13   13.98    2.40
   5  -1 -13   16.94    2.87
  -5  -1  13   14.94    2.09
  -5  -1  13   14.09    4.01
   5   1 -13   17.35    2.47
   5  -1 -13   13.89    2.38
  -5  -1  13   22.39    5.22
  -5   1  13   18.48    3.28
   5   1 -13   17.84    2.46
  -5   1  13   17.00    3.09
   5   1 -13   13.63    3.50
  -5  -1  13   21.33    4.67
  -5   1  13   16.19    2.74
  -5   1  12   48.37    4.29
  -5  -1  12   56.13    4.42
   5  -1 -12   65.59    6.07
   5   1 -12   51.91    4.94
   5  -1 -12   51.81    4.86
   5  -1 -12   87.54    6.35
  -5  -1  12   50.63    3.77
   5   1 -12   56.81    4.45
   5  -1 -12   54.22    5.08
  -5  -1  12   53.75    6.40
   5   1 -12   60.60    4.49
  -5   1  12   52.74    5.29
  -5  -1  12   41.71    6.81
  -5   1  12   47.99    4.92
   5   1 -12   50.28    3.92
   5  -1 -12   58.12    4.81
  -5   1  12   46.28    4.45
  -5  -1  12   71.72    7.81
  -5   1  11  107.81    5.91
  -5  -1  11  113.84    6.44
   5  -1 -11   95.70    6.88
   5   1 -11   99.38    6.30
   5  -1 -11  104.71    6.27
  -5  -1  11   77.07    5.75
   5  -1 -11   94.14    6.15
   5   1 -11   98.44    5.28
   5  -1 -11  101.38    6.38
  -5  -1  11  101.35    5.01
  -5  -1  11   72.51    5.54
   5   1 -11   96.80    5.61
   5   1 -11   95.43    5.13
   5  -1 -11  108.36    6.54
  -5  -1  11  150.26   11.61
  -5   1  11  107.03    6.89
  -5   1  11  105.69    6.76
   5   1 -11  103.11    5.33
[truncated: 835,801 more chars]
