# Supplementary material for: Benzo[1,2-d:4,5-d′]bis([1,2,3]thiadiazole) and Its Bromo Derivatives: Molecular Structure and Reactivity
Source: Int J Mol Sci. 2023 May 16;24(10):8835. doi: 10.3390/ijms24108835 (PMC10219027; doi:10.3390/ijms24108835)
Supplement: Supplementary file 1 [file ijms-24-08835-s001.zip › 2255420.cif]

data_tim3
_audit_creation_date               2023-01-17
_audit_creation_method
;
Olex2 1.5
(compiled 2022.04.07 svn.rca3783a0 for OlexSys, GUI svn.r6498)
;
_shelx_SHELXL_version_number       '2019/3'
loop_
  _audit_author_name
  _audit_author_email
  _audit_author_address
 'Korlyukov, A.A.' alex@xrlab.ineos.ac.ru
;
INEOS RAS
Laboratory of X-ray studies
Vavilov St., 28
Moscow
119991
Russia
;

_audit_contact_author_address      ?
_audit_contact_author_email        ?
_audit_contact_author_name         ''
_audit_contact_author_phone        ?
_publ_contact_author_id_orcid      ?
_publ_section_references
;
Dolomanov, O.V., Bourhis, L.J., Gildea, R.J, Howard, J.A.K. & Puschmann, H.
 (2009), J. Appl. Cryst. 42, 339-341.

Sheldrick, G.M. (2015). Acta Cryst. A71, 3-8.

Sheldrick, G.M. (2015). Acta Cryst. C71, 3-8.
;
_chemical_name_common              ?
_chemical_name_systematic          ?
_chemical_formula_moiety           '2(C3 H N2 S)'
_chemical_formula_sum              'C6 H2 N4 S2'
_chemical_formula_weight           194.24
_chemical_melting_point            ?
loop_
  _atom_type_symbol
  _atom_type_description
  _atom_type_scat_dispersion_real
  _atom_type_scat_dispersion_imag
  _atom_type_scat_source
 'C' 'C' 0.0033 0.0016 'International Tables Vol C Tables 4.2.6.8 and 6.1.1.4'
 'H' 'H' 0.0000 0.0000 'International Tables Vol C Tables 4.2.6.8 and 6.1.1.4'
 'N' 'N' 0.0061 0.0033 'International Tables Vol C Tables 4.2.6.8 and 6.1.1.4'
 'S' 'S' 0.1246 0.1234 'International Tables Vol C Tables 4.2.6.8 and 6.1.1.4'

_shelx_space_group_comment
;
The symmetry employed for this shelxl refinement is uniquely defined
by the following loop, which should always be used as a source of
symmetry information in preference to the above space-group names.
They are only intended as comments.
;
_space_group_crystal_system        'triclinic'
_space_group_IT_number             2
_space_group_name_H-M_alt          'P -1'
_space_group_name_Hall             '-P 1'
loop_
  _space_group_symop_operation_xyz
 'x, y, z'
 '-x, -y, -z'

_cell_length_a                     3.738(3)
_cell_length_b                     9.027(5)
_cell_length_c                     10.156(9)
_cell_angle_alpha                  82.88(4)
_cell_angle_beta                   87.48(4)
_cell_angle_gamma                  83.96(4)
_cell_volume                       338.0(4)
_cell_formula_units_Z              2
_cell_measurement_reflns_used      2249
_cell_measurement_temperature      100
_cell_measurement_theta_max        30.632
_cell_measurement_theta_min        2.867
_shelx_estimated_absorpt_T_max     ?
_shelx_estimated_absorpt_T_min     ?
_exptl_absorpt_coefficient_mu      0.718
_exptl_absorpt_correction_T_max    0.746072
_exptl_absorpt_correction_T_min    0.480154
_exptl_absorpt_correction_type     multi-scan
_exptl_absorpt_process_details
;
 TWINABS-2012/1 (Bruker,2012) was used for absorption correction.
 
For component 1:
 wR2(int) was 0.1576 before and 0.0556 after correction.
 
For component 2:
 wR2(int) was 0.1709 before and 0.0769 after correction.
 The Ratio of minimum to maximum transmission is 0.64.

Final HKLF 4 output contains 8915 reflections, Rint = 0.0557
 (6431 with I > 3sig(I), Rint = 0.0536)
;
_exptl_absorpt_special_details     ?
_exptl_crystal_colour              yellow
_exptl_crystal_colour_primary      yellow
_exptl_crystal_density_diffrn      1.909
_exptl_crystal_density_meas        ?
_exptl_crystal_density_method      ?
_exptl_crystal_description         prism
_exptl_crystal_F_000               196
_exptl_crystal_preparation         ?
_exptl_crystal_size_max            0.39
_exptl_crystal_size_mid            0.32
_exptl_crystal_size_min            0.11
_exptl_transmission_factor_max     ?
_exptl_transmission_factor_min     ?
_diffrn_reflns_av_R_equivalents    ?
_diffrn_reflns_av_unetI/netI       0.0521
_diffrn_reflns_Laue_measured_fraction_full  0.989
_diffrn_reflns_Laue_measured_fraction_max  0.967
_diffrn_reflns_limit_h_max         5
_diffrn_reflns_limit_h_min         -5
_diffrn_reflns_limit_k_max         12
_diffrn_reflns_limit_k_min         -12
_diffrn_reflns_limit_l_max         14
_diffrn_reflns_limit_l_min         0
_diffrn_reflns_number              2024
_diffrn_reflns_point_group_measured_fraction_full  0.989
_diffrn_reflns_point_group_measured_fraction_max  0.967
_diffrn_reflns_theta_full          25.242
_diffrn_reflns_theta_max           30.627
_diffrn_reflns_theta_min           2.022
_diffrn_ambient_temperature        100
_diffrn_detector                   'Bruker Photon III area detector'
_diffrn_detector_area_resol_mean   7.9
_diffrn_detector_type              'CCD area detector'
_diffrn_measured_fraction_theta_full  0.989
_diffrn_measured_fraction_theta_max  0.967
_diffrn_measurement_device         'three-circle diffractometer'
_diffrn_measurement_device_type    'Bruker QUEST'
_diffrn_measurement_method         '\w and \f scans'
_diffrn_radiation_monochromator    'mirror optics'
_diffrn_radiation_probe            x-ray
_diffrn_radiation_type             MoK\a
_diffrn_radiation_wavelength       0.71073
_diffrn_source                     'microfocus sealed X-ray tube'
_diffrn_source_current             1.4
_diffrn_source_power               0.07
_diffrn_source_type                'Incoatec I\ms'
_diffrn_source_voltage             50.0
_diffrn_standards_number           0
_reflns_Friedel_coverage           0.000
_reflns_Friedel_fraction_full      .
_reflns_Friedel_fraction_max       .
_reflns_number_gt                  1881
_reflns_number_total               2024
_reflns_special_details
;
 _reflns_Friedel_fraction is defined as the number of unique
 Friedel pairs measured divided by the number that would be
 possible theoretically, ignoring centric projections and
 systematic absences. Completness statistics refer to single and
 composite reflections containing twin component 1 only.
;
_reflns_threshold_expression       'I > 2\s(I)'
_computing_cell_refinement         'SAINT V8.40A (Bruker, 2019)'
_computing_data_collection         ?
_computing_data_reduction          'SAINT V8.40A (Bruker, 2019)'
_computing_molecular_graphics      'Olex2 1.5 (Dolomanov et al., 2009)'
_computing_publication_material    'Olex2 1.5 (Dolomanov et al., 2009)'
_computing_structure_refinement    'SHELXL 2019/3 (Sheldrick, 2015)'
_computing_structure_solution      'XT  (Sheldrick, 2015)'
_refine_diff_density_max           0.515
_refine_diff_density_min           -0.393
_refine_diff_density_rms           0.090
_refine_ls_extinction_coef         .
_refine_ls_extinction_method       none
_refine_ls_goodness_of_fit_ref     1.092
_refine_ls_hydrogen_treatment      constr
_refine_ls_matrix_type             full
_refine_ls_number_parameters       110
_refine_ls_number_reflns           2024
_refine_ls_number_restraints       0
_refine_ls_R_factor_all            0.0392
_refine_ls_R_factor_gt             0.0361
_refine_ls_restrained_S_all        1.092
_refine_ls_shift/su_max            0.001
_refine_ls_shift/su_mean           0.000
_refine_ls_structure_factor_coef   Fsqd
_refine_ls_weighting_details      
 'w=1/[\s^2^(Fo^2^)+(0.0184P)^2^+0.2740P] where P=(Fo^2^+2Fc^2^)/3'
_refine_ls_weighting_scheme        calc
_refine_ls_wR_factor_gt            0.0860
_refine_ls_wR_factor_ref           0.0881
_refine_special_details
;
 Refined as a 2-component twin.
;
_olex2_refinement_description
;
1. Twinned data refinement
 Scales: 0.6673(15)
 0.3327(15)
2. Fixed Uiso
 At 1.2 times of:
  All C(H) groups
3.a Aromatic/amide H refined with riding coordinates:
 C2(H2), C2A(H2A)
;
_atom_sites_solution_hydrogens     geom
_atom_sites_solution_primary       dual
_atom_sites_solution_secondary     ?
loop_
  _atom_site_label
  _atom_site_type_symbol
  _atom_site_fract_x
  _atom_site_fract_y
  _atom_site_fract_z
  _atom_site_U_iso_or_equiv
  _atom_site_adp_type
  _atom_site_occupancy
  _atom_site_site_symmetry_order
  _atom_site_calc_flag
  _atom_site_refinement_flags_posn
  _atom_site_refinement_flags_adp
  _atom_site_refinement_flags_occupancy
  _atom_site_disorder_assembly
  _atom_site_disorder_group
 S1 S 0.13787(13) 0.81806(5) -0.08400(5) 0.01231(12) Uani 1 1 d . . . . .
 N1 N 0.2258(5) 0.8540(2) 0.07215(17) 0.0148(3) Uani 1 1 d . . . . .
 N2 N 0.3859(5) 0.74182(18) 0.14366(17) 0.0133(3) Uani 1 1 d . . . . .
 C1 C 0.4545(5) 0.6143(2) 0.07837(18) 0.0113(3) Uani 1 1 d . . . . .
 C2 C 0.6236(5) 0.4781(2) 0.13515(18) 0.0118(3) Uani 1 1 d . . . . .
 H2 H 0.702959 0.464131 0.223829 0.014 Uiso 1 1 calc R U . . .
 C3 C 0.6693(5) 0.3639(2) 0.05442(19) 0.0108(3) Uani 1 1 d . . . . .
 S1A S 0.26625(13) 0.31446(5) 0.58033(5) 0.01274(12) Uani 1 1 d . . . . .
 N1A N 0.0960(5) 0.3553(2) 0.42504(17) 0.0142(3) Uani 1 1 d . . . . .
 N2A N 0.1420(5) 0.24561(19) 0.35525(17) 0.0132(3) Uani 1 1 d . . . . .
 C1A C 0.3224(5) 0.1168(2) 0.42127(19) 0.0114(3) Uani 1 1 d . . . . .
 C2A C 0.4028(5) -0.0176(2) 0.36648(18) 0.0115(3) Uani 1 1 d . . . . .
 H2A H 0.338398 -0.028524 0.279008 0.014 Uiso 1 1 calc R U . . .
 C3A C 0.5825(5) -0.1342(2) 0.44771(18) 0.0106(3) Uani 1 1 d . . . . .

loop_
  _atom_site_aniso_label
  _atom_site_aniso_U_11
  _atom_site_aniso_U_22
  _atom_site_aniso_U_33
  _atom_site_aniso_U_23
  _atom_site_aniso_U_13
  _atom_site_aniso_U_12
 S1 0.0154(2) 0.0091(2) 0.0118(2) -0.00016(17) -0.00283(16) 0.00150(16)
 N1 0.0176(8) 0.0133(8) 0.0135(7) -0.0020(6) -0.0024(6) 0.0005(6)
 N2 0.0177(8) 0.0095(7) 0.0126(7) -0.0021(6) -0.0021(6) 0.0004(6)
 C1 0.0118(8) 0.0121(9) 0.0102(8) -0.0016(7) -0.0011(6) -0.0013(6)
 C2 0.0130(8) 0.0117(8) 0.0105(8) -0.0001(7) -0.0017(6) -0.0008(6)
 C3 0.0110(8) 0.0097(8) 0.0117(8) -0.0002(7) -0.0012(6) -0.0012(6)
 S1A 0.0162(2) 0.0096(2) 0.0122(2) -0.00157(17) -0.00309(16) 0.00118(17)
 N1A 0.0158(8) 0.0131(7) 0.0127(7) 0.0010(6) -0.0031(6) 0.0010(6)
 N2A 0.0158(8) 0.0119(8) 0.0115(7) 0.0006(6) -0.0024(6) -0.0005(6)
 C1A 0.0122(8) 0.0098(8) 0.0120(8) 0.0004(7) -0.0014(6) -0.0016(7)
 C2A 0.0143(8) 0.0111(8) 0.0089(7) -0.0004(6) -0.0016(6) -0.0006(6)
 C3A 0.0110(8) 0.0107(8) 0.0100(7) -0.0014(7) 0.0002(6) -0.0016(6)

_geom_special_details
;
 All esds (except the esd in the dihedral angle between two l.s. planes)
 are estimated using the full covariance matrix.  The cell esds are taken
 into account individually in the estimation of esds in distances, angles
 and torsion angles; correlations between esds in cell parameters are only
 used when they are defined by crystal symmetry.  An approximate (isotropic)
 treatment of cell esds is used for estimating esds involving l.s. planes.
;
loop_
  _geom_bond_atom_site_label_1
  _geom_bond_atom_site_label_2
  _geom_bond_distance
  _geom_bond_site_symmetry_2
  _geom_bond_publ_flag
 S1 N1 1.710(2) . ?
 S1 C3 1.719(2) 2_665 ?
 N1 N2 1.280(3) . ?
 N2 C1 1.394(3) . ?
 C1 C2 1.391(3) . ?
 C1 C3 1.429(3) 2_665 ?
 C2 H2 0.9500 . ?
 C2 C3 1.387(3) . ?
 S1A N1A 1.710(2) . ?
 S1A C3A 1.719(2) 2_656 ?
 N1A N2A 1.281(2) . ?
 N2A C1A 1.392(3) . ?
 C1A C2A 1.396(3) . ?
 C1A C3A 1.424(3) 2_656 ?
 C2A H2A 0.9500 . ?
 C2A C3A 1.387(3) . ?

loop_
  _geom_angle_atom_site_label_1
  _geom_angle_atom_site_label_2
  _geom_angle_atom_site_label_3
  _geom_angle
  _geom_angle_site_symmetry_1
  _geom_angle_site_symmetry_3
  _geom_angle_publ_flag
 N1 S1 C3 92.10(10) . 2_665 ?
 N2 N1 S1 113.93(15) . . ?
 N1 N2 C1 113.38(17) . . ?
 N2 C1 C3 113.19(17) . 2_665 ?
 C2 C1 N2 124.27(17) . . ?
 C2 C1 C3 122.54(17) . 2_665 ?
 C1 C2 H2 122.0 . . ?
 C3 C2 C1 115.94(17) . . ?
 C3 C2 H2 122.0 . . ?
 C1 C3 S1 107.41(15) 2_665 2_665 ?
 C2 C3 S1 131.08(15) . 2_665 ?
 C2 C3 C1 121.51(18) . 2_665 ?
 N1A S1A C3A 92.07(10) . 2_656 ?
 N2A N1A S1A 113.84(15) . . ?
 N1A N2A C1A 113.29(17) . . ?
 N2A C1A C2A 124.09(18) . . ?
 N2A C1A C3A 113.44(17) . 2_656 ?
 C2A C1A C3A 122.46(18) . 2_656 ?
 C1A C2A H2A 122.1 . . ?
 C3A C2A C1A 115.84(17) . . ?
 C3A C2A H2A 122.1 . . ?
 C1A C3A S1A 107.35(14) 2_656 2_656 ?
 C2A C3A S1A 130.95(15) . 2_656 ?
 C2A C3A C1A 121.70(17) . 2_656 ?

loop_
  _geom_torsion_atom_site_label_1
  _geom_torsion_atom_site_label_2
  _geom_torsion_atom_site_label_3
  _geom_torsion_atom_site_label_4
  _geom_torsion
  _geom_torsion_site_symmetry_1
  _geom_torsion_site_symmetry_2
  _geom_torsion_site_symmetry_3
  _geom_torsion_site_symmetry_4
  _geom_torsion_publ_flag
 S1 N1 N2 C1 0.1(2) . . . . ?
 N1 N2 C1 C2 -179.68(19) . . . . ?
 N1 N2 C1 C3 -0.1(2) . . . 2_665 ?
 N2 C1 C2 C3 -179.81(17) . . . . ?
 C1 C2 C3 S1 179.76(15) . . . 2_665 ?
 C1 C2 C3 C1 -0.6(3) . . . 2_665 ?
 C3 S1 N1 N2 -0.06(16) 2_665 . . . ?
 C3 C1 C2 C3 0.6(3) 2_665 . . . ?
 S1A N1A N2A C1A -0.2(2) . . . . ?
 N1A N2A C1A C2A 179.63(18) . . . . ?
 N1A N2A C1A C3A 0.0(2) . . . 2_656 ?
 N2A C1A C2A C3A -179.64(18) . . . . ?
 C1A C2A C3A S1A -179.30(15) . . . 2_656 ?
 C1A C2A C3A C1A 0.1(3) . . . 2_656 ?
 C3A S1A N1A N2A 0.28(16) 2_656 . . . ?
 C3A C1A C2A C3A -0.1(3) 2_656 . . . ?

_shelx_res_file
;
TITL tim3_a.res in P-1
    tim3.res
    created by SHELXL-2019/3 at 18:21:15 on 13-Jan-2023
REM Old TITL tim3_a.res in P1
REM SHELXT solution in P-1
REM R1 0.124, Rweak 0.025, Alpha 0.086, Orientation as input
REM Formula found by SHELXT: C8 S2 N1
CELL 0.71073 3.7378 9.0266 10.1561 82.878 87.481 83.961
ZERR 2 0.0029 0.0048 0.0086 0.039 0.041 0.036
LATT 1
SFAC C H N S
UNIT 12 4 8 4

L.S. 4 0 0
PLAN  2
TEMP -173.15
CONF
BOND $H
list 4
MORE -1
fmap 2 53
ACTA
OMIT -5 -5 2
OMIT -1 7 12
OMIT 5 1 2
REM <olex2.extras>
REM <HklSrc "%./tim3_0m_5.hkl">
REM </olex2.extras>

WGHT    0.018400    0.274000
BASF   0.33274
FVAR       1.52036
S1    4    0.137869    0.818057   -0.084003    11.00000    0.01539    0.00911 =
         0.01179   -0.00016   -0.00283    0.00150
N1    3    0.225846    0.853985    0.072153    11.00000    0.01758    0.01325 =
         0.01346   -0.00200   -0.00236    0.00049
N2    3    0.385864    0.741821    0.143660    11.00000    0.01770    0.00949 =
         0.01259   -0.00209   -0.00211    0.00040
C1    1    0.454451    0.614253    0.078374    11.00000    0.01182    0.01211 =
         0.01023   -0.00155   -0.00107   -0.00131
C2    1    0.623583    0.478063    0.135152    11.00000    0.01296    0.01167 =
         0.01048   -0.00013   -0.00170   -0.00077
AFIX  43
H2    2    0.702959    0.464131    0.223829    11.00000   -1.20000
AFIX   0
C3    1    0.669259    0.363875    0.054419    11.00000    0.01097    0.00972 =
         0.01169   -0.00023   -0.00118   -0.00123

S1A   4    0.266251    0.314456    0.580331    11.00000    0.01619    0.00958 =
         0.01222   -0.00157   -0.00309    0.00118
N1A   3    0.096015    0.355329    0.425041    11.00000    0.01583    0.01308 =
         0.01270    0.00100   -0.00309    0.00096
N2A   3    0.142019    0.245611    0.355253    11.00000    0.01579    0.01188 =
         0.01146    0.00065   -0.00240   -0.00047
C1A   1    0.322417    0.116827    0.421266    11.00000    0.01220    0.00984 =
         0.01204    0.00042   -0.00137   -0.00157
C2A   1    0.402766   -0.017577    0.366485    11.00000    0.01433    0.01109 =
         0.00892   -0.00040   -0.00162   -0.00062
AFIX  43
H2A   2    0.338398   -0.028524    0.279008    11.00000   -1.20000
AFIX   0
C3A   1    0.582476   -0.134200    0.447710    11.00000    0.01104    0.01073 =
         0.01005   -0.00140    0.00023   -0.00160
HKLF 5


REM  tim3_a.res in P-1
REM wR2 = 0.0881, GooF = S = 1.092, Restrained GooF = 1.092 for all data
REM R1 = 0.0361 for 1881 Fo > 4sig(Fo) and 0.0392 for all 2024 data
REM 110 parameters refined using 0 restraints

END

WGHT      0.0184      0.2700

REM Highest difference peak  0.515,  deepest hole -0.393,  1-sigma level  0.090
Q1    1   0.3790  0.6216  0.0161  11.00000  0.05    0.51
Q2    1   0.3910  0.1200  0.4817  11.00000  0.05    0.45
;
_shelx_res_checksum                64105
_shelx_hkl_file
;
   1   0   0 499.987 13.9523   1
   2   1   0 799.852 20.3648  -2
   2   0   0 799.852 20.3648   1
   3   0   0 12.8916 2.24639   1
   4   2   0 204.217 15.1175  -2
   4   0   0 204.217 15.1175   1
   5   0   0 22.0318 4.91768   1
  -5   1   0 245.670 15.3669   1
   4   3   0 144.488 9.93132  -2
  -4   1   0 144.488 9.93132   1
  -3   1   0 555.227 20.7762   1
   2   2   0 1935.93 51.3074  -2
  -2   1   0 1935.93 51.3074   1
  -1   1   0 53.8189 1.68964   1
   0   1   0 0.60223 0.13379  -2
   0   1   0 0.60223 0.13379   1
   1   1   0 3.52916 0.57202   1
   2   0   0 380.365 11.4452  -2
   2   1   0 380.365 11.4452   1
   3   1   0 71.2828 4.56470   1
   4   1   0 429.194 28.6780  -2
   4   1   0 429.194 28.6780   1
   5   1   0 51.8246 7.46369   1
  -5   2   0 37.1479 5.10866   1
   4   4   0 32.5460 3.87297  -2
  -4   2   0 32.5460 3.87297   1
  -3   2   0 485.308 21.1127   1
   2   3   0 442.433 14.5324  -2
  -2   2   0 442.433 14.5324   1
  -1   2   0 3031.28 84.9406   1
   1   2   0 0.30569 0.46847   1
  -2   1   0 3832.99 154.581  -2
   2   2   0 3832.99 154.581   1
   3   2   0 1.63681 1.82552   1
   4   0   0 96.6838 8.94927  -2
   4   2   0 96.6838 8.94927   1
   5   2   0 65.1197 8.34782   1
  -5   3   0 90.4480 6.75331   1
   4   5   0 365.452 23.8406  -2
  -4   3   0 365.452 23.8406   1
  -3   3   0 620.018 26.4823   1
   2   4   0 151.309 5.55063  -2
  -2   3   0 151.309 5.55063   1
  -1   3   0 547.096 15.7413   1
   0   3   0 0.27305 0.26302  -2
   0   3   0 0.27305 0.26302   1
   1   3   0 32.6759 1.63970   1
  -2   2   0 221.644 11.9819  -2
   2   3   0 221.644 11.9819   1
   3   3   0 63.9486 5.10785   1
  -4   1   0 292.706 26.2182  -2
   4   3   0 292.706 26.2182   1
   5   3   0 0.71062 2.96849   1
   4   6   0 22.9901 9.73204  -2
  -4   4   0 22.9901 9.73204   1
  -3   4   0 54.2156 4.15754   1
   2   5   0 531.182 18.6586  -2
  -2   4   0 531.182 18.6586   1
  -1   4   0 1865.42 57.2680   1
   0   4   0 492.261 17.8336  -2
   0   4   0 492.261 17.8336   1
   1   4   0 2285.46 85.2788   1
  -2   3   0 239.918 9.76114  -2
   2   4   0 239.918 9.76114   1
   3   4   0 68.7764 4.17355   1
  -4   2   0 63.1751 11.3051  -2
   4   4   0 63.1751 11.3051   1
   5   4   0 41.3424 6.78044   1
   4   7   0 411.766 19.2961  -2
  -4   5   0 411.766 19.2961   1
  -3   5   0 451.538 20.1801   1
   2   6   0 1869.15 62.5482  -2
  -2   5   0 1869.15 62.5482   1
  -1   5   0 129.838 4.59104   1
   0   5   0 3.84640 0.46432  -2
   0   5   0 3.84640 0.46432   1
   1   5   0 231.602 9.08481   1
  -2   4   0 303.836 11.0954  -2
   2   5   0 303.836 11.0954   1
   3   5   0 229.820 10.0265   1
  -4   3   0 282.295 16.2449  -2
   4   5   0 282.295 16.2449   1
   5   5   0 43.8085 8.52426   1
   4   8   0 45.9235 4.31293  -2
  -4   6   0 45.9235 4.31293   1
  -3   6   0 14.5358 2.07168   1
   2   7   0 143.514 5.11559  -2
  -2   6   0 143.514 5.11559   1
  -1   6   0 176.164 6.08275   1
   0   6   0 1912.48 58.6363  -2
   0   6   0 1912.48 58.6363   1
   1   6   0 896.241 33.7967   1
  -2   5   0 1496.52 56.4113  -2
   2   6   0 1496.52 56.4113   1
   3   6   0 22.0395 2.32215   1
  -4   4   0 6.14735 3.75211  -2
   4   6   0 6.14735 3.75211   1
   4   9   0 203.736 12.1431  -2
  -4   7   0 203.736 12.1431   1
  -3   7   0 259.576 12.7917   1
   2   8   0 891.114 31.1889  -2
  -2   7   0 891.114 31.1889   1
  -1   7   0 147.104 5.72155   1
   0   7   0 35.2578 1.56643  -2
   0   7   0 35.2578 1.56643   1
   1   7   0 21.7961 1.32480   1
  -2   6   0 200.410 10.7814  -2
   2   7   0 200.410 10.7814   1
   3   7   0 381.847 15.7268   1
  -4   5   0 217.407 13.0734  -2
   4   7   0 217.407 13.0734   1
  -3   8   0 45.7118 3.71031   1
   2   9   0 533.807 20.3212  -2
  -2   8   0 533.807 20.3212   1
  -1   8   0 799.971 27.3736   1
   0   8   0 5.17450 0.88991  -2
   0   8   0 5.17450 0.88991   1
   1   8   0 54.4357 2.54907   1
  -2   7   0 895.098 44.0544  -2
   2   8   0 895.098 44.0544   1
   3   8   0 128.017 6.27843   1
  -4   6   0 108.318 6.99225  -2
   4   8   0 108.318 6.99225   1
  -3   9   0 582.106 25.9329   1
   2  10   0 301.203 13.9454  -2
  -2   9   0 301.203 13.9454   1
  -1   9   0 161.981 6.43417   1
   0   9   0 9.17771 1.04539  -2
   0   9   0 9.17771 1.04539   1
   1   9   0 31.6756 2.01888   1
  -2   8   0 983.244 40.5373  -2
   2   9   0 983.244 40.5373   1
   3   9   0 24.2280 2.56313   1
  -4   7   0 211.862 13.6687  -2
   4   9   0 211.862 13.6687   1
   2  11   0 84.4941 9.50954  -2
  -2  10   0 84.4941 9.50954   1
  -1  10   0 553.903 19.6252   1
   0  10   0 10.5454 1.17058  -2
   0  10   0 10.5454 1.17058   1
   1  10   0 740.245 25.2342   1
  -2   9   0 179.706 8.74105  -2
   2  10   0 179.706 8.74105   1
   3  10   0 2.19936 1.65120   1
   2  12   0 31.4949 7.17517  -2
  -2  11   0 31.4949 7.17517   1
  -1  11   0 97.8374 10.5098   1
   0  11   0 5.40628 1.57111  -2
   0  11   0 5.40628 1.57111   1
   1  11   0 63.2369 3.94045   1
  -2  10   0 138.622 7.43537  -2
   2  11   0 138.622 7.43537   1
   3  11   0 4.89697 2.01937   1
  -1  12   0 59.3674 8.49773   1
   0  12   0 9.44731 4.85115  -2
   0  12   0 9.44731 4.85115   1
   1  12   0 443.808 27.8438   1
  -2  11   0 23.8299 3.38137  -2
   2  12   0 23.8299 3.38137   1
  -2  11   1 68.4725 8.21548  -2
  -2 -12   1 68.4725 8.21548   1
  -1 -12   1 3.62253 3.75568   1
   0  12   1 133.889 12.8657  -2
   0 -12   1 133.889 12.8657   1
   1 -12   1 74.4979 10.0679   1
  -3 -11   1 3.41667 2.55744   1
  -2  10   1 594.459 51.2458  -2
  -2 -11   1 594.459 51.2458   1
  -1 -11   1 1.93173 1.24446   1
   0  11   1 762.263 60.6131  -2
   0 -11   1 762.263 60.6131   1
   1 -11   1 18.1708 4.90838   1
   2  12   1 110.248 17.7396  -2
   2 -11   1 110.248 17.7396   1
  -3   9   1 481.523 41.4796  -2
  -3 -10   1 481.523 41.4796   1
  -2   9   1 340.785 15.5414  -2
  -2 -10   1 340.785 15.5414   1
  -1 -10   1 18.1016 1.31343   1
   0  10   1 321.065 21.0862  -2
   0 -10   1 321.065 21.0862   1
   1 -10   1 229.152 23.2039   1
   2  11   1 760.938 46.2537  -2
   2 -10   1 760.938 46.2537   1
  -4   7   1 81.2346 9.35079  -2
  -4  -9   1 81.2346 9.35079   1
  -3   8   1 558.580 32.7726  -2
  -3  -9   1 558.580 32.7726   1
  -2   8   1 75.5743 11.7952  -2
  -2  -9   1 75.5743 11.7952   1
  -1  -9   1 3.11475 1.05749   1
   0   9   1 1104.99 61.5463  -2
   0  -9   1 1104.99 61.5463   1
   1  -9   1 31.9758 5.51548   1
   2  10   1 32.8673 2.82469  -2
   2  -9   1 32.8673 2.82469   1
   3  -9   1 30.1942 2.24594   1
  -4   6   1 206.283 24.9460  -2
  -4  -8   1 206.283 24.9460   1
  -3  -8   1 79.5498 5.69192   1
  -2   7   1 438.476 35.1331  -2
  -2  -8   1 438.476 35.1331   1
  -1  -8   1 111.270 4.38964   1
   0   8   1 163.647 10.2817  -2
   0  -8   1 163.647 10.2817   1
   1  -8   1 683.631 23.5361   1
   2   9   1 463.869 16.5900  -2
   2  -8   1 463.869 16.5900   1
   3  10   1 434.670 40.5978  -2
   3  -8   1 434.670 40.5978   1
  -4   5   1 47.7412 15.1105  -2
  -4  -7   1 47.7412 15.1105   1
  -3  -7   1 373.216 19.8181   1
  -2  -7   1 432.455 16.9416   1
  -1  -7   1 1006.21 33.6360   1
   0   7   1 149.260 15.1477  -2
   0  -7   1 149.260 15.1477   1
   1  -7   1 70.3087 2.96720   1
   2   8   1 65.9303 4.23378  -2
   2  -7   1 65.9303 4.23378   1
   3   9   1 -2.4540 14.2861  -2
   3  -7   1 -2.4540 14.2861   1
   4   9   1 69.7978 5.85966  -2
   4  -7   1 69.7978 5.85966   1
  -4  -6   1 98.9513 6.97716   1
  -3  -6   1 27.8253 3.53770   1
  -2  -6   1 52.8381 2.82162   1
  -1  -6   1 18.5516 1.17700   1
   0   6   1 158.906 14.8231  -2
   0  -6   1 158.906 14.8231   1
   1  -6   1 2282.18 75.7413   1
   2   7   1 465.135 16.5237  -2
   2  -6   1 465.135 16.5237   1
   3  -6   1 579.548 25.4970   1
   4   8   1 124.699 7.82352  -2
   4  -6   1 124.699 7.82352   1
  -5  -5   1 8.18657 4.10795   1
  -4   3   1 82.1682 15.8570  -2
  -4  -5   1 82.1682 15.8570   1
  -3  -5   1 89.7174 6.40301   1
  -2  -5   1 1182.02 44.7141   1
  -1  -5   1 400.657 13.7282   1
   0   5   1 2178.60 155.043  -2
   0  -5   1 2178.60 155.043   1
   1  -5   1 618.602 19.4093   1
   2   6   1 350.570 12.7679  -2
   2  -5   1 350.570 12.7679   1
   3  -5   1 8.90351 2.24516   1
   4   7   1 175.512 15.3384  -2
   4  -5   1 175.512 15.3384   1
  -5  -4   1 103.305 11.6081   1
  -4   2   1 216.760 23.3761  -2
  -4  -4   1 216.760 23.3761   1
  -3   3   1 149.279 16.6779  -2
  -3  -4   1 149.279 16.6779   1
  -2  -4   1 10.2403 1.05668   1
  -1  -4   1 6.95294 0.77036   1
   0   4   1 1171.12 83.9873  -2
   0  -4   1 1171.12 83.9873   1
   1  -4   1 173.761 5.78497   1
   2   5   1 910.215 37.6695  -2
   2  -4   1 910.215 37.6695   1
   3  -4   1 571.198 24.7848   1
   4   6   1 155.657 13.7819  -2
   4  -4   1 155.657 13.7819   1
  -5  -3   1 0.96534 3.13137   1
  -4   1   1 195.296 20.4579  -2
  -4  -3   1 195.296 20.4579   1
  -3   2   1 2078.01 157.697  -2
  -3  -3   1 2078.01 157.697   1
  -2  -3   1 74.6522 4.98843   1
  -1  -3   1 1240.24 46.4536   1
   0  -3   1 2653.24 94.2706   1
   1  -3   1 1346.89 41.4462   1
   2   4   1 747.865 55.9826  -2
   2  -3   1 747.865 55.9826   1
   3  -3   1 2.70412 1.44458   1
   4   5   1 67.7784 6.39451  -2
   4  -3   1 67.7784 6.39451   1
   5  -3   1 74.4168 5.95019   1
  -5  -2   1 113.002 10.3285   1
  -4   0   1 159.015 17.6940  -2
  -4  -2   1 159.015 17.6940   1
  -3  -2   1 8.01973 2.41472   1
  -2  -2   1 4.63376 0.88069   1
  -1  -2   1 5.79718 0.68533   1
   0  -2   1 146.409 5.94462   1
   1  -2   1 0.90089 0.44533   1
   2  -2   1 967.486 30.3471   1
   3  -2   1 4.24205 1.37203   1
   4   4   1 448.384 29.5222  -2
   4  -2   1 448.384 29.5222   1
   5  -2   1 2.69306 2.62605   1
  -5  -1   1 94.1855 9.31180   1
  -4  -1   1 27.4798 4.95678   1
  -3  -1   1 532.774 23.2222   1
  -2  -1   1 389.236 12.8836   1
   0  -1   1 84.3769 3.08229   1
   1  -1   1 958.698 24.5389   1
   2  -1   1 1.63617 0.67153   1
   3  -1   1 367.911 14.3323   1
   4   3   1 129.034 9.28325  -2
   4  -1   1 129.034 9.28325   1
   5  -1   1 64.2542 7.01723   1
  -5  -2   1 92.8058 10.0579  -2
  -5   0   1 92.8058 10.0579   1
  -4   0   1 243.719 14.5831   1
  -3   0   1 26.8955 3.01504   1
  -2   0   1 14.3824 1.09892   1
  -1   0   1 2.59383 0.49562   1
   0   0   1 0.09137 0.08876   1
   1   0   1 7.35692 0.71100   1
   2   0   1 167.969 4.95015   1
   3   0   1 485.897 21.0821   1
   4   2   1 99.0604 8.06008  -2
   4   0   1 99.0604 8.06008   1
   5   0   1 8.40914 3.13506   1
  -5  -3   1 8.56756 6.05890  -2
  -5   1   1 8.56756 6.05890   1
  -4   1   1 350.169 20.4216   1
  -3   1   1 65.2514 4.39940   1
  -2   1   1 1599.71 37.1482   1
  -1   1   1 2980.07 78.1031   1
   0   1   1 144.732 4.99810   1
   1   1   1 7331.99 364.075   1
   2   1   1 43.0140 1.96711   1
   3   1   1 44.6443 4.50229   1
   4   1   1 380.269 25.9186  -2
   4   1   1 380.269 25.9186   1
   5   1   1 3.53331 2.84464   1
  -5  -4   1 224.421 17.1924  -2
  -5   2   1 224.421 17.1924   1
  -4   2   1 331.434 21.5395   1
  -3   2   1 13.8467 5.86219   1
  -2   2   1 165.190 5.26646   1
  -1   2   1 1.64660 0.45357   1
   0   2   1 111.317 3.92602   1
   1   2   1 7.27776 0.79198   1
   2   2   1 40.1574 1.95305   1
   3   2   1 478.949 17.3906   1
   5   2   1 125.422 11.3457   1
  -4  -5   1 134.798 15.6646  -2
  -4   3   1 134.798 15.6646   1
  -3   3   1 278.887 12.9612   1
  -2   3   1 1503.23 46.6983   1
  -1   3   1 100.767 3.31127   1
   0   3   1 3101.41 115.340   1
   1   3   1 531.266 22.7295   1
   2   3   1 112.175 5.04789   1
   3   3   1 333.554 15.0447   1
   4  -1   1 93.1637 10.6987  -2
   4   3   1 93.1637 10.6987   1
   5   3   1 141.002 12.2633   1
  -4  -6   1 495.284 40.0999  -2
  -4   4   1 495.284 40.0999   1
  -3   4   1 793.030 33.3748   1
  -2   4   1 85.9907 3.83813   1
  -1   4   1 2.06035 0.49584   1
   0   4   1 632.672 21.5947   1
   1   4   1 30.8623 1.58105   1
   2  -3   1 686.713 42.1221  -2
   2   4   1 686.713 42.1221   1
   3   4   1 309.232 14.0762   1
   4  -2   1 307.332 22.4062  -2
   4   4   1 307.332 22.4062   1
   5   4   1 162.274 13.6653   1
  -4   5   1 15.5978 2.95849   1
  -3  -6   1 87.0897 13.8421  -2
  -3   5   1 87.0897 13.8421   1
  -2   5   1 300.929 11.0149   1
  -1  -5   1 1274.44 91.8421  -2
  -1   5   1 1274.44 91.8421   1
   0  -5   1 2174.67 154.488  -2
   0   5   1 2174.67 154.488   1
   1   5   1 1096.53 41.1811   1
   2  -4   1 481.611 24.3897  -2
   2   5   1 481.611 24.3897   1
   3   5   1 6.57575 1.86089   1
   4  -3   1 49.2008 5.85263  -2
   4   5   1 49.2008 5.85263   1
   5   5   1 322.507 26.2538   1
  -4  -8   1 231.103 24.9593  -2
  -4   6   1 231.103 24.9593   1
  -3  -7   1 564.989 45.4982  -2
  -3   6   1 564.989 45.4982   1
  -2   6   1 137.771 5.63018   1
  -1  -6   1 17.8012 5.85069  -2
  -1   6   1 17.8012 5.85069   1
   0  -6   1 164.372 14.5557  -2
   0   6   1 164.372 14.5557   1
   1   6   1 215.923 8.55500   1
   2  -5   1 791.154 65.0009  -2
   2   6   1 791.154 65.0009   1
   3   6   1 35.0492 3.78277   1
   4  -4   1 256.483 15.2731  -2
   4   6   1 256.483 15.2731   1
  -4  -9   1 109.688 19.2691  -2
  -4   7   1 109.688 19.2691   1
  -3  -8   1 141.460 8.76280  -2
  -3   7   1 141.460 8.76280   1
  -2   7   1 721.772 30.5135   1
  -1  -7   1 480.447 37.1934  -2
  -1   7   1 480.447 37.1934   1
   0  -7   1 141.985 13.9989  -2
   0   7   1 141.985 13.9989   1
   1   7   1 699.993 26.6244   1
   2  -6   1 420.456 21.3294  -2
   2   7   1 420.456 21.3294   1
   3   7   1 140.674 8.44592   1
   4  -5   1 246.264 12.1890  -2
   4   7   1 246.264 12.1890   1
  -3  -9   1 488.419 30.2930  -2
  -3   8   1 488.419 30.2930   1
  -2  -9   1 82.4073 5.24451  -2
  -2   8   1 82.4073 5.24451   1
  -1   8   1 -0.3843 0.61087   1
   0   8   1 91.8295 3.97120   1
   1   8   1 1648.78 55.3828   1
   2  -7   1 143.184 8.26495  -2
   2   8   1 143.184 8.26495   1
   3   8   1 171.637 9.97323   1
   4  -6   1 151.206 8.62159  -2
   4   8   1 151.206 8.62159   1
  -3 -10   1 204.706 24.3194  -2
  -3   9   1 204.706 24.3194   1
  -2 -10   1 612.354 30.0055  -2
  -2   9   1 612.354 30.0055   1
  -1  -9   1 56.9930 10.6802  -2
  -1   9   1 56.9930 10.6802   1
   0  -9   1 1178.72 48.1393  -2
   0   9   1 1178.72 48.1393   1
   1   9   1 36.4226 2.03803   1
   2  -8   1 286.097 19.1856  -2
   2   9   1 286.097 19.1856   1
   3   9   1 5.10177 1.64188   1
   4  -7   1 41.4643 4.46265  -2
   4   9   1 41.4643 4.46265   1
  -2 -11   1 279.867 27.2987  -2
  -2  10   1 279.867 27.2987   1
  -1  10   1 -0.2117 0.82149   1
   0 -10   1 261.322 13.6076  -2
   0  10   1 261.322 13.6076   1
   1  10   1 300.696 13.7585   1
   2  -9   1 40.7591 3.80629  -2
   2  10   1 40.7591 3.80629   1
   3  10   1 627.182 31.9938   1
  -1  11   1 0.60527 1.11977   1
   0 -11   1 819.733 34.2744  -2
   0  11   1 819.733 34.2744   1
   1  11   1 7.35410 1.71622   1
   2 -10   1 451.330 23.3348  -2
   2  11   1 451.330 23.3348   1
   3  11   1 21.9526 2.85998   1
  -1  12   1 0.07800 4.11422   1
   1  12   1 60.9392 4.25241   1
   2 -11   1 371.271 17.1567  -2
   2  12   1 371.271 17.1567   1
  -1  12   2 302.050 20.6135  -2
  -1 -12   2 302.050 20.6135   1
   0 -12   2 17.8607 4.90494   1
  -2 -11   2 19.8387 3.03665   1
  -1  11   2 354.094 32.4892  -2
  -1 -11   2 354.094 32.4892   1
   0 -11   2 109.181 10.7377   1
   1  12   2 780.115 69.6362  -2
   1 -11   2 780.115 69.6362   1
   2 -11   2 44.4919 13.0057   1
  -3   9   2 23.0275 3.02619  -2
  -3 -10   2 23.0275 3.02619   1
  -2 -10   2 -1.2680 2.22334   1
  -1  10   2 745.950 43.0190  -2
  -1 -10   2 745.950 43.0190   1
   0 -10   2 20.4284 8.49353   1
   1  11   2 180.967 20.8145  -2
   1 -10   2 180.967 20.8145   1
   2 -10   2 31.6537 7.49747   1
  -3   8   2 275.836 13.1025  -2
  -3  -9   2 275.836 13.1025   1
  -2  -9   2 186.484 12.7646   1
  -1   9   2 147.872 5.37984  -2
  -1  -9   2 147.872 5.37984   1
   0  -9   2 602.498 35.0348   1
   1  10   2 564.692 34.1655  -2
   1  -9   2 564.692 34.1655   1
   2  -9   2 40.3598 7.55449   1
  -4  -8   2 223.587 10.3297   1
  -3   7   2 196.489 9.74657  -2
  -3  -8   2 196.489 9.74657   1
  -2  -8   2 654.203 22.5743   1
  -1   8   2 398.794 13.6574  -2
  -1  -8   2 398.794 13.6574   1
   0  -8   2 31.8930 4.83224   1
   1   9   2 38.5330 5.85570  -2
   1  -8   2 38.5330 5.85570   1
   2  -8   2 19.9410 1.30867   1
   3  10   2 120.029 7.41851  -2
   3  -8   2 120.029 7.41851   1
  -4  -7   2 16.4145 2.70224   1
  -3   6   2 336.979 15.2019  -2
  -3  -7   2 336.979 15.2019   1
  -2  -7   2 42.1155 2.34595   1
  -1   7   2 173.633 6.25842  -2
  -1  -7   2 173.633 6.25842   1
   0  -7   2 2497.39 134.469   1
   1   8   2 215.866 21.4882  -2
   1  -7   2 215.866 21.4882   1
   2  -7   2 609.548 21.3734   1
   3   9   2 204.389 10.5727  -2
   3  -7   2 204.389 10.5727   1
   4  -7   2 16.3827 2.55546   1
  -4  -6   2 21.0574 3.35193   1
  -3   5   2 622.113 26.7732  -2
  -3  -6   2 622.113 26.7732   1
  -2  -6   2 341.700 12.1321   1
  -1   6   2 708.996 23.9423  -2
  -1  -6   2 708.996 23.9423   1
   0  -6   2 484.121 22.8972   1
   1   7   2 197.155 7.14407  -2
   1  -6   2 197.155 7.14407   1
   2  -6   2 1.77131 0.62377   1
   3   8   2 208.086 10.6746  -2
   3  -6   2 208.086 10.6746   1
   4  -6   2 214.336 17.3170   1
  -5  -5   2 148.215 12.7325   1
  -4  -5   2 -3.0884 2.17245   1
  -3   4   2 176.398 10.5809  -2
  -3  -5   2 176.398 10.5809   1
  -2  -5   2 11.9409 1.60932   1
  -1   5   2 790.299 26.5495  -2
  -1  -5   2 790.299 26.5495   1
   0  -5   2 262.906 15.6829   1
   1   6   2 1135.58 52.4675  -2
   1  -5   2 1135.58 52.4675   1
   2  -5   2 724.477 24.9859   1
   3   7   2 121.685 7.14799  -2
   3  -5   2 121.685 7.14799   1
   4  -5   2 48.1745 5.12588   1
  -4  -4   2 1148.82 56.0491   1
  -3   3   2 114.341 7.78014  -2
  -3  -4   2 114.341 7.78014   1
  -2  -4   2 399.833 17.7804   1
  -1   4   2 1911.61 63.2811  -2
  -1  -4   2 1911.61 63.2811   1
   0  -4   2 1633.65 73.1321   1
   1   5   2 948.824 38.4162  -2
   1  -4   2 948.824 38.4162   1
   2  -4   2 13.5746 1.37467   1
   3   6   2 263.616 15.1899  -2
   3  -4   2 263.616 15.1899   1
   4  -4   2 184.557 9.93872   1
  -5   1   2 93.9699 14.3826  -2
  -5  -3   2 93.9699 14.3826   1
  -4  -3   2 0.58363 2.35381   1
  -3   2   2 554.787 27.8810  -2
  -3  -3   2 554.787 27.8810   1
  -2  -3   2 11.8558 1.42448   1
  -1   3   2 584.561 19.6385  -2
  -1  -3   2 584.561 19.6385   1
   0  -3   2 0.24933 0.50920   1
   1   4   2 1439.09 51.7486  -2
   1  -3   2 1439.09 51.7486   1
   2  -3   2 0.20574 0.59812   1
   3   5   2 692.366 29.5736  -2
   3  -3   2 692.366 29.5736   1
   4  -3   2 8.10557 2.40353   1
  -5   0   2 130.859 11.5198  -2
  -5  -2   2 130.859 11.5198   1
  -4  -2   2 281.247 16.1015   1
  -3   1   2 326.108 17.2645  -2
  -3  -2   2 326.108 17.2645   1
  -2  -2   2 9999.99 348.767   1
  -1   2   2 993.051 45.5356  -2
  -1  -2   2 993.051 45.5356   1
   0  -2   2 531.933 20.4204   1
   1   3   2 330.005 14.2475  -2
   1  -2   2 330.005 14.2475   1
   2  -2   2 555.207 17.8460   1
   3   4   2 316.286 14.8386  -2
   3  -2   2 316.286 14.8386   1
   4  -2   2 191.313 10.1125   1
   5   5   2 121.246 11.1914  -2
   5  -2   2 121.246 11.1914   1
  -5  -1   2 127.329 11.2251  -2
  -5  -1   2 127.329 11.2251   1
  -4  -1   2 13.7346 3.28273   1
  -3   0   2 353.639 15.2723  -2
  -3  -1   2 353.639 15.2723   1
  -2  -1   2 11.9867 1.40316   1
  -1   1   2 78.8941 3.59327  -2
  -1  -1   2 78.8941 3.59327   1
   0  -1   2 55.6367 1.88280   1
   1   2   2 467.511 13.5468  -2
   1  -1   2 467.511 13.5468   1
   2  -1   2 907.821 23.7571   1
   3   3   2 167.346 8.93302  -2
   3  -1   2 167.346 8.93302   1
   4  -1   2 6.40341 1.82043   1
   5   4   2 38.6578 6.18290  -2
   5  -1   2 38.6578 6.18290   1
  -5  -2   2 241.964 18.1364  -2
  -5   0   2 241.964 18.1364   1
  -4   0   2 1.31519 2.57406   1
  -3  -1   2 722.216 29.1085  -2
  -3   0   2 722.216 29.1085   1
  -2   0   2 1452.33 35.7620   1
  -1   0   2 331.076 10.6138  -2
  -1   0   2 331.076 10.6138   1
   1   1   2 184.284 6.61723  -2
   1   0   2 184.284 6.61723   1
   2   0   2 165.721 5.89349   1
   3   2   2 591.158 25.4713  -2
   3   0   2 591.158 25.4713   1
   4   0   2 8.28073 2.28492   1
   5   3   2 746.233 48.2064  -2
   5   0   2 746.233 48.2064   1
  -4   1   2 0.86263 1.70872   1
  -3  -2   2 190.914 8.89388  -2
  -3   1   2 190.914 8.89388   1
  -2   1   2 0.65812 0.59900   1
  -1  -1   2 142.011 4.99430  -2
  -1   1   2 142.011 4.99430   1
   0   1   2 43.1466 1.61576   1
   1   0   2 98.8531 4.12948  -2
   1   1   2 98.8531 4.12948   1
   2   1   2 874.670 27.4457   1
   3   1   2 14.4699 3.48909  -2
   3   1   2 14.4699 3.48909   1
   4   1   2 180.783 11.3440   1
   5   2   2 171.009 14.9990  -2
   5   1   2 171.009 14.9990   1
  -5  -4   2 44.0489 13.1610  -2
  -5   2   2 44.0489 13.1610   1
  -4   2   2 128.193 9.09310   1
  -3  -3   2 1090.10 54.4857  -2
  -3   2   2 1090.10 54.4857   1
  -2   2   2 6.08424 0.88139   1
  -1  -2   2 1832.51 52.0732  -2
  -1   2   2 1832.51 52.0732   1
   0   2   2 710.993 22.0576   1
   1  -1   2 349.923 11.9776  -2
   1   2   2 349.923 11.9776   1
   2   2   2 1317.89 45.2475   1
   3   0   2 317.184 21.1168  -2
   3   2   2 317.184 21.1168   1
   4   2   2 347.485 19.6410   1
   5   1   2 122.128 11.9774  -2
   5   2   2 122.128 11.9774   1
  -4   3   2 283.802 13.6168   1
  -3  -4   2 77.0236 4.91372  -2
  -3   3   2 77.0236 4.91372   1
  -2   3   2 7.35321 0.94889   1
  -1  -3   2 876.868 27.2407  -2
  -1   3   2 876.868 27.2407   1
   0   3   2 0.84324 0.29106   1
   1  -2   2 519.928 19.7930  -2
   1   3   2 519.928 19.7930   1
   2   3   2 592.669 22.8694   1
   3  -1   2 109.099 7.28856  -2
   3   3   2 109.099 7.28856   1
   4   3   2 260.070 21.3921   1
   5   0   2 446.689 31.5571  -2
   5   3   2 446.689 31.5571   1
  -4   4   2 33.6503 3.70523   1
  -3  -5   2 346.189 15.7090  -2
  -3   4   2 346.189 15.7090   1
  -2   4   2 680.344 23.4777   1
  -1  -4   2 2196.20 74.7779  -2
  -1   4   2 2196.20 74.7779   1
   0   4   2 1619.06 54.9505   1
   1  -3   2 757.236 28.5798  -2
   1   4   2 757.236 28.5798   1
   2   4   2 34.7260 2.18991   1
   3  -2   2 210.874 10.0973  -2
   3   4   2 210.874 10.0973   1
   4   4   2 841.068 37.5564   1
  -4   5   2 187.252 9.87330   1
  -3  -6   2 350.091 15.9419  -2
  -3   5   2 350.091 15.9419   1
  -2   5   2 78.0212 4.41598   1
  -1  -5   2 515.929 16.4604  -2
  -1   5   2 515.929 16.4604   1
   0   5   2 230.048 8.18555   1
   1  -4   2 1334.76 50.0997  -2
   1   5   2 1334.76 50.0997   1
   2   5   2 212.749 10.1378   1
   3  -3   2 491.584 25.5122  -2
   3   5   2 491.584 25.5122   1
   4   5   2 179.667 8.59673   1
  -4   6   2 108.777 7.36952   1
  -3  -7   2 528.253 26.0371  -2
  -3   6   2 528.253 26.0371   1
  -2   6   2 12.0332 1.70239   1
  -1  -6   2 480.112 18.0960  -2
  -1   6   2 480.112 18.0960   1
   0   6   2 653.931 20.4458   1
   1  -5   2 801.140 39.0246  -2
   1   6   2 801.140 39.0246   1
   2   6   2 236.124 10.7273   1
   3  -4   2 442.070 19.5620  -2
   3   6   2 442.070 19.5620   1
   4   6   2 10.8917 2.25304   1
  -4   7   2 201.897 11.5792   1
  -3  -8   2 88.4556 6.46310  -2
  -3   7   2 88.4556 6.46310   1
  -2   7   2 21.8452 2.06646   1
  -1  -7   2 226.988 9.11922  -2
  -1   7   2 226.988 9.11922   1
   0   7   2 2212.08 67.9419   1
   1  -6   2 419.405 16.2329  -2
   1   7   2 419.405 16.2329   1
   2   7   2 174.216 8.23732   1
   3  -5   2 171.480 8.75691  -2
   3   7   2 171.480 8.75691   1
   4   7   2 73.8239 4.39253   1
  -3  -9   2 459.093 20.9433  -2
  -3   8   2 459.093 20.9433   1
  -2   8   2 93.4983 5.35759   1
  -1  -8   2 730.060 25.0947  -2
  -1   8   2 730.060 25.0947   1
   0   8   2 60.0540 2.58170   1
   1  -7   2 100.153 5.64423  -2
   1   8   2 100.153 5.64423   1
   2   8   2 2.06592 0.91835   1
   3  -6   2 140.663 8.39875  -2
   3   8   2 140.663 8.39875   1
   4   8   2 218.013 9.18979   1
  -3 -10   2 25.0195 7.58911  -2
  -3   9   2 25.0195 7.58911   1
  -2   9   2 10.9110 1.83266   1
  -1  -9   2 184.488 8.97338  -2
  -1   9   2 184.488 8.97338   1
   0   9   2 529.377 18.6633   1
   1  -8   2 78.2997 4.54086  -2
   1   9   2 78.2997 4.54086   1
   2   9   2 882.569 43.5503   1
   4   9   2 50.4354 3.95601   1
  -2  10   2 5.99546 1.10830   1
  -1 -10   2 739.498 31.1486  -2
  -1  10   2 739.498 31.1486   1
   0  10   2 20.2256 2.26332   1
   1  -9   2 287.673 12.9657  -2
   1  10   2 287.673 12.9657   1
   2  10   2 18.6367 2.47447   1
   3  -8   2 72.8209 7.64731  -2
   3  10   2 72.8209 7.64731   1
  -2  11   2 3.78528 1.61021   1
  -1 -11   2 203.740 10.2700  -2
  -1  11   2 203.740 10.2700   1
   0  11   2 144.313 7.67675   1
   1 -10   2 530.161 22.6379  -2
   1  11   2 530.161 22.6379   1
   2  11   2 216.606 12.4706   1
   3  -9   2 546.385 35.5984  -2
   3  11   2 546.385 35.5984   1
  -1 -12   2 172.447 13.9105  -2
  -1  12   2 172.447 13.9105   1
   0  12   2 10.1502 1.99599   1
   1 -11   2 307.054 28.7329  -2
   1  12   2 307.054 28.7329   1
   2  12   2 6.33748 2.49099   1
  -1  12   3 64.3895 8.74496  -2
  -1 -12   3 64.3895 8.74496   1
   0 -12   3 686.356 41.9375   1
  -2 -11   3 216.507 15.3518   1
  -1  11   3 13.7901 6.47261  -2
  -1 -11   3 13.7901 6.47261   1
   0 -11   3 8.25949 5.12415   1
   1  12   3 32.7472 8.28119  -2
   1 -11   3 32.7472 8.28119   1
  -3   9   3 172.258 10.3335  -2
  -3 -10   3 172.258 10.3335   1
  -2 -10   3 20.2423 2.19261   1
  -1  10   3 528.791 43.9984  -2
  -1 -10   3 528.791 43.9984   1
   0 -10   3 542.510 33.1017   1
   1  11   3 7.18563 5.88686  -2
   1 -10   3 7.18563 5.88686   1
   2 -10   3 853.576 51.3262   1
  -3   8   3 364.467 16.6049  -2
  -3  -9   3 364.467 16.6049   1
  -2  -9   3 5.29736 0.89754   1
  -1   9   3 35.9208 5.54420  -2
  -1  -9   3 35.9208 5.54420   1
   0  -9   3 20.0983 4.09615   1
   1  10   3 236.179 23.5990  -2
   1  -9   3 236.179 23.5990   1
   2  -9   3 226.895 17.4236   1
   3  11   3 41.3564 15.5222  -2
   3  -9   3 41.3564 15.5222   1
  -4   7   3 190.076 13.4598  -2
  -4  -8   3 190.076 13.4598   1
  -3   7   3 61.4658 6.49085  -2
  -3  -8   3 61.4658 6.49085   1
  -2  -8   3 29.1288 1.90204   1
  -1   8   3 2335.68 93.2662  -2
  -1  -8   3 2335.68 93.2662   1
   0  -8   3 78.2744 7.38673   1
   1   9   3 506.952 30.7617  -2
   1  -8   3 506.952 30.7617   1
   2  -8   3 181.552 14.1825   1
   3  10   3 25.3052 7.86100  -2
   3  -8   3 25.3052 7.86100   1
  -4   6   3 291.992 26.0747  -2
  -4  -7   3 291.992 26.0747   1
  -3   6   3 303.394 20.3974  -2
  -3  -7   3 303.394 20.3974   1
  -2  -7   3 245.657 9.06618   1
  -1   7   3 283.013 9.81291  -2
  -1  -7   3 283.013 9.81291   1
   0  -7   3 3.95679 1.80741   1
   1   8   3 423.641 25.6217  -2
   1  -7   3 423.641 25.6217   1
   2  -7   3 311.220 11.4242   1
   3   9   3 502.691 25.3061  -2
   3  -7   3 502.691 25.3061   1
  -4   5   3 161.760 16.7893  -2
  -4  -6   3 161.760 16.7893   1
  -3   5   3 18.0455 2.47491  -2
  -3  -6   3 18.0455 2.47491   1
  -2  -6   3 443.415 15.5422   1
  -1   6   3 1414.02 46.9661  -2
  -1  -6   3 1414.02 46.9661   1
   0  -6   3 661.412 37.1972   1
   1   7   3 715.272 40.9061  -2
   1  -6   3 715.272 40.9061   1
   2  -6   3 12.9993 1.34472   1
   3   8   3 38.7541 3.52682  -2
   3  -6   3 38.7541 3.52682   1
   4  -6   3 1.00014 2.01029   1
  -4   4   3 139.187 14.3761  -2
  -4  -5   3 139.187 14.3761   1
  -3   4   3 183.481 7.89367  -2
  -3  -5   3 183.481 7.89367   1
  -2  -5   3 392.032 13.7643   1
  -1   5   3 1107.43 36.8388  -2
  -1  -5   3 1107.43 36.8388   1
   0  -5   3 133.820 8.89519   1
   1   6   3 107.936 8.61011  -2
   1  -5   3 107.936 8.61011   1
   2  -5   3 70.5463 3.23188   1
   3   7   3 599.789 29.5615  -2
   3  -5   3 599.789 29.5615   1
   4  -5   3 88.1684 6.45299   1
  -5   2   3 46.1459 8.51556  -2
  -5  -4   3 46.1459 8.51556   1
  -4  -4   3 4.61061 2.51939   1
  -3   3   3 187.809 11.6139  -2
  -3  -4   3 187.809 11.6139   1
  -2  -4   3 178.604 6.20882   1
  -1   4   3 64.4251 3.90500  -2
  -1  -4   3 64.4251 3.90500   1
   0  -4   3 1083.68 49.0333   1
   1   5   3 196.046 7.95005  -2
   1  -4   3 196.046 7.95005   1
   2  -4   3 632.819 21.9337   1
   3   6   3 71.7067 5.31780  -2
   3  -4   3 71.7067 5.31780   1
   4  -4   3 6.24191 2.00263   1
  -5   1   3 177.351 23.4448  -2
  -5  -3   3 177.351 23.4448   1
  -4  -3   3 240.927 14.1271   1
  -3   2   3 3491.94 163.829  -2
  -3  -3   3 3491.94 163.829   1
  -2  -3   3 100.661 4.04834   1
  -1   3   3 728.059 33.6876  -2
  -1  -3   3 728.059 33.6876   1
   0  -3   3 258.191 12.3990   1
   1   4   3 967.963 35.1182  -2
   1  -3   3 967.963 35.1182   1
   2  -3   3 636.027 22.0024   1
   3   5   3 514.521 22.5570  -2
   3  -3   3 514.521 22.5570   1
   4  -3   3 151.825 8.53345   1
  -4   1   3 270.586 28.6096  -2
  -4  -2   3 270.586 28.6096   1
  -3   1   3 37.5088 3.70086  -2
  -3  -2   3 37.5088 3.70086   1
  -2  -2   3 26.9503 1.89190   1
  -1   2   3 121.658 6.31116  -2
  -1  -2   3 121.658 6.31116   1
   0  -2   3 466.127 14.1857   1
   1   3   3 1487.78 45.7886  -2
   1  -2   3 1487.78 45.7886   1
   2  -2   3 119.540 3.98772   1
   3   4   3 133.829 6.30689  -2
   3  -2   3 133.829 6.30689   1
   4  -2   3 39.0151 4.51967   1
   5   5   3 164.625 13.6049  -2
   5  -2   3 164.625 13.6049   1
  -4  -1   3 265.440 15.0487   1
  -3   0   3 768.947 37.8557  -2
  -3  -1   3 768.947 37.8557   1
  -2  -1   3 116.530 3.80038   1
  -1   1   3 1578.70 71.9716  -2
  -1  -1   3 1578.70 71.9716   1
   0  -1   3 185.424 5.13110   1
   1   2   3 1032.85 35.2740  -2
   1  -1   3 1032.85 35.2740   1
   2  -1   3 1222.19 38.0708   1
   3   3   3 883.791 37.0472  -2
   3  -1   3 883.791 37.0472   1
   4  -1   3 1293.80 53.8941   1
   5   4   3 58.0916 6.59099  -2
   5  -1   3 58.0916 6.59099   1
  -4   0   3 -0.8996 1.98064   1
  -3  -1   3 419.430 21.7646  -2
  -3   0   3 419.430 21.7646   1
  -2   0   3 99.0822 4.31009   1
  -1   0   3 148.747 9.66966  -2
  -1   0   3 148.747 9.66966   1
   0   0   3 3.91955 0.36695   1
   1   1   3 3750.28 126.953  -2
   1   0   3 3750.28 126.953   1
   2   0   3 7.55961 0.96378   1
   3   2   3 418.603 25.7237  -2
   3   0   3 418.603 25.7237   1
   4   0   3 15.4528 2.89825   1
   5   3   3 165.835 11.9149  -2
   5   0   3 165.835 11.9149   1
  -4   1   3 622.430 39.6286   1
  -3  -2   3 23.5761 2.81915  -2
  -3   1   3 23.5761 2.81915   1
  -2   1   3 626.298 20.3059   1
  -1  -1   3 1014.43 43.0255  -2
  -1   1   3 1014.43 43.0255   1
   0   1   3 205.276 6.87024   1
   1   0   3 5166.75 192.309  -2
   1   1   3 5166.75 192.309   1
   2   1   3 16.9814 1.36093   1
   3   1   3 883.738 54.3239  -2
   3   1   3 883.738 54.3239   1
   4   1   3 299.366 17.2333   1
   5   2   3 179.703 14.8885  -2
   5   1   3 179.703 14.8885   1
  -5  -4   3 85.7639 9.01392  -2
  -5   2   3 85.7639 9.01392   1
  -4   2   3 3.01319 2.03897   1
  -3  -3   3 1944.63 77.8137  -2
  -3   2   3 1944.63 77.8137   1
  -2   2   3 594.904 17.6724   1
  -1  -2   3 89.9883 3.77805  -2
  -1   2   3 89.9883 3.77805   1
   0   2   3 421.343 20.5410   1
   1  -1   3 1576.37 52.7539  -2
   1   2   3 1576.37 52.7539   1
   2   2   3 27.9104 1.69617   1
   3   0   3 492.727 21.9660  -2
   3   2   3 492.727 21.9660   1
   4   2   3 33.7396 8.61951   1
   5   1   3 150.606 13.4845  -2
   5   2   3 150.606 13.4845   1
  -4   3   3 282.243 16.3562   1
  -3  -4   3 327.924 18.3986  -2
  -3   3   3 327.924 18.3986   1
  -2   3   3 1211.51 86.5313   1
  -1  -3   3 1238.45 41.2357  -2
  -1   3   3 1238.45 41.2357   1
   0   3   3 189.044 6.23840   1
   1  -2   3 834.902 35.4980  -2
   1   3   3 834.902 35.4980   1
   2   3   3 84.1842 3.59371   1
   3  -1   3 1734.83 84.5515  -2
   3   3   3 1734.83 84.5515   1
   4   3   3 5.86249 1.93841   1
   5   0   3 270.101 20.8127  -2
   5   3   3 270.101 20.8127   1
  -4   4   3 35.5015 3.69469   1
  -3  -5   3 177.912 9.08141  -2
  -3   4   3 177.912 9.08141   1
  -2   4   3 286.902 12.7393   1
  -1  -4   3 121.118 5.26641  -2
  -1   4   3 121.118 5.26641   1
   0   4   3 1255.61 42.7464   1
   1  -3   3 1019.63 43.2714  -2
   1   4   3 1019.63 43.2714   1
   2   4   3 167.483 15.1133   1
   3  -2   3 305.137 15.6391  -2
   3   4   3 305.137 15.6391   1
   4   4   3 2.24638 2.10489   1
  -4   5   3 304.121 14.5479   1
  -3  -6   3 19.9673 3.02873  -2
  -3   5   3 19.9673 3.02873   1
  -2   5   3 194.448 9.11019   1
  -1  -5   3 843.390 26.4042  -2
  -1   5   3 843.390 26.4042   1
   0   5   3 335.135 11.7722   1
   1  -4   3 344.478 17.1572  -2
   1   5   3 344.478 17.1572   1
   2   5   3 836.061 35.0824   1
   3  -3   3 287.713 15.6501  -2
   3   5   3 287.713 15.6501   1
   4   5   3 279.158 19.7147   1
   5  -2   3 237.678 18.8170  -2
   5   5   3 237.678 18.8170   1
  -4   6   3 5.22102 1.55658   1
  -3  -7   3 170.308 10.0953  -2
  -3   6   3 170.308 10.0953   1
  -2   6   3 266.860 12.2034   1
  -1  -6   3 2372.09 72.8324  -2
  -1   6   3 2372.09 72.8324   1
   0   6   3 784.329 32.9471   1
   1  -5   3 122.961 5.92915  -2
   1   6   3 122.961 5.92915   1
   2   6   3 166.581 7.75219   1
   3  -4   3 137.616 6.94849  -2
   3   6   3 137.616 6.94849   1
   4   6   3 2.90065 2.49746   1
  -4   7   3 287.603 14.1848   1
  -3  -8   3 142.017 7.94770  -2
  -3   7   3 142.017 7.94770   1
  -2   7   3 458.655 20.0242   1
  -1  -7   3 188.497 16.8409  -2
  -1   7   3 188.497 16.8409   1
   0   7   3 5.27368 0.73004   1
   1  -6   3 265.388 22.8385  -2
   1   7   3 265.388 22.8385   1
   2   7   3 152.565 7.20940   1
   3  -5   3 670.562 33.6621  -2
   3   7   3 670.562 33.6621   1
   4   7   3 200.657 9.93130   1
  -3  -9   3 172.302 14.9160  -2
  -3   8   3 172.302 14.9160   1
  -2   8   3 160.730 9.39415   1
  -1  -8   3 1514.30 74.0711  -2
  -1   8   3 1514.30 74.0711   1
   0   8   3 152.251 6.53420   1
   1  -7   3 928.211 45.3859  -2
   1   8   3 928.211 45.3859   1
   2   8   3 274.106 12.3661   1
   3  -6   3 54.9348 3.66020  -2
   3   8   3 54.9348 3.66020   1
   4   8   3 16.9738 2.28437   1
  -3 -10   3 86.8289 6.14895  -2
  -3   9   3 86.8289 6.14895   1
  -2   9   3 398.285 18.0126   1
  -1  -9   3 41.9843 3.26596  -2
  -1   9   3 41.9843 3.26596   1
   0   9   3 1.11747 0.75317   1
   1  -8   3 183.275 17.0905  -2
   1   9   3 183.275 17.0905   1
   2   9   3 0.42474 1.08353   1
   3  -7   3 571.655 29.1120  -2
   3   9   3 571.655 29.1120   1
   4   9   3 189.107 14.7712   1
  -2  10   3 126.231 7.08456   1
  -1 -10   3 417.700 18.6308  -2
  -1  10   3 417.700 18.6308   1
   0  10   3 589.779 25.0401   1
   1  -9   3 391.809 17.2251  -2
   1  10   3 391.809 17.2251   1
   2  10   3 1.82508 1.39518   1
   3  -8   3 30.1590 5.56093  -2
   3  10   3 30.1590 5.56093   1
  -2  11   3 65.9526 4.56656   1
  -1 -11   3 18.9597 2.98832  -2
  -1  11   3 18.9597 2.98832   1
   0  11   3 17.1341 3.90399   1
   1 -10   3 4.66250 2.71302  -2
   1  11   3 4.66250 2.71302   1
   2  11   3 196.431 9.65143   1
   3  -9   3 63.4714 7.32908  -2
   3  11   3 63.4714 7.32908   1
  -1 -12   3 82.1408 5.81199  -2
  -1  12   3 82.1408 5.81199   1
   0  12   3 700.818 29.9647   1
   1 -11   3 32.1106 4.32481  -2
   1  12   3 32.1106 4.32481   1
   2  12   3 206.999 11.7974   1
  -2  11   4 185.965 14.5004  -2
  -2 -11   4 185.965 14.5004   1
  -1 -11   4 410.514 26.3029   1
   0  12   4 46.0137 7.85246  -2
   0 -11   4 46.0137 7.85246   1
   1 -11   4 665.627 41.1990   1
  -3 -10   4 -4.4085 1.61296   1
  -2  10   4 15.1255 4.81574  -2
  -2 -10   4 15.1255 4.81574   1
  -1 -10   4 42.4823 6.34860   1
   0  11   4 16.4677 5.74368  -2
   0 -10   4 16.4677 5.74368   1
   1 -10   4 271.030 19.4818   1
   2  12   4 56.1241 16.3903  -2
   2 -10   4 56.1241 16.3903   1
  -3  -9   4 4.90270 1.70528   1
  -2   9   4 1315.00 53.3822  -2
  -2  -9   4 1315.00 53.3822   1
  -1  -9   4 19.4797 4.08998   1
   0  10   4 285.345 27.3218  -2
   0  -9   4 285.345 27.3218   1
   1  -9   4 141.071 12.1240   1
   2  11   4 60.2363 12.3663  -2
   2  -9   4 60.2363 12.3663   1
  -4  -8   4 201.355 10.1171   1
  -3  -8   4 82.8170 4.89963   1
  -2   8   4 107.983 4.66262  -2
  -2  -8   4 107.983 4.66262   1
  -1  -8   4 1.36436 1.74285   1
   0   9   4 258.543 17.1578  -2
   0  -8   4 258.543 17.1578   1
   1  -8   4 385.287 24.4149   1
   2  10   4 343.289 23.2374  -2
   2  -8   4 343.289 23.2374   1
   3  -8   4 239.776 27.3125   1
  -4   6   4 73.2870 5.16805  -2
  -4  -7   4 73.2870 5.16805   1
  -3  -7   4 235.672 10.2735   1
  -2   7   4 629.503 24.1983  -2
  -2  -7   4 629.503 24.1983   1
  -1  -7   4 332.519 20.1639   1
   0   8   4 551.773 47.4326  -2
   0  -7   4 551.773 47.4326   1
   1  -7   4 0.73581 2.51367   1
   2   9   4 -0.4790 10.8631  -2
   2  -7   4 -0.4790 10.8631   1
   3  -7   4 0.96279 1.11604   1
  -4   5   4 49.0663 4.51775  -2
  -4  -6   4 49.0663 4.51775   1
  -3  -6   4 108.807 5.44721   1
  -2   6   4 456.421 15.8186  -2
  -2  -6   4 456.421 15.8186   1
  -1  -6   4 15.9784 1.11216   1
   0   7   4 520.808 30.1197  -2
   0  -6   4 520.808 30.1197   1
   1  -6   4 46.5084 5.70623   1
   2   8   4 911.837 38.3460  -2
   2  -6   4 911.837 38.3460   1
   3  -6   4 151.853 8.37295   1
   4   9   4 98.1400 8.85601  -2
   4  -6   4 98.1400 8.85601   1
  -4   4   4 11.6618 2.75625  -2
  -4  -5   4 11.6618 2.75625   1
  -3  -5   4 143.490 6.69288   1
  -2   5   4 874.896 31.4422  -2
  -2  -5   4 874.896 31.4422   1
  -1  -5   4 663.884 22.3919   1
   0   6   4 66.7542 5.77744  -2
   0  -5   4 66.7542 5.77744   1
   1  -5   4 529.991 30.7585   1
   2   7   4 54.6054 2.86894  -2
   2  -5   4 54.6054 2.86894   1
   3  -5   4 10.0469 1.82711   1
   4   8   4 482.623 22.2498  -2
   4  -5   4 482.623 22.2498   1
  -4   3   4 1412.76 57.2019  -2
  -4  -4   4 1412.76 57.2019   1
  -3  -4   4 69.6536 4.69278   1
  -2   4   4 98.7857 3.93762  -2
  -2  -4   4 98.7857 3.93762   1
  -1  -4   4 263.929 9.28443   1
   0   5   4 171.168 8.92498  -2
   0  -4   4 171.168 8.92498   1
   1  -4   4 852.892 28.6691   1
   2   6   4 1291.63 43.7452  -2
   2  -4   4 1291.63 43.7452   1
   3  -4   4 126.333 7.19653   1
   4   7   4 272.656 13.9794  -2
   4  -4   4 272.656 13.9794   1
  -4   2   4 82.2208 5.53026  -2
  -4  -3   4 82.2208 5.53026   1
  -3  -3   4 47.3676 3.65845   1
  -2   3   4 154.043 6.80000  -2
  -2  -3   4 154.043 6.80000   1
  -1  -3   4 405.833 15.6322   1
   0   4   4 1121.97 44.9712  -2
   0  -3   4 1121.97 44.9712   1
   1  -3   4 68.2629 3.28455   1
   2   5   4 115.206 6.38058  -2
   2  -3   4 115.206 6.38058   1
   3  -3   4 18.6944 2.26298   1
   4   6   4 145.200 8.85253  -2
   4  -3   4 145.200 8.85253   1
  -5  -2   4 102.967 8.36362   1
  -4   1   4 367.833 20.2343  -2
  -4  -2   4 367.833 20.2343   1
  -3  -2   4 83.5170 4.79277   1
  -2   2   4 479.640 16.6105  -2
  -2  -2   4 479.640 16.6105   1
  -1  -2   4 49.4935 2.09390   1
   0   3   4 1093.98 63.1121  -2
   0  -2   4 1093.98 63.1121   1
   1  -2   4 1988.96 61.0368   1
   2   4   4 580.572 28.3380  -2
   2  -2   4 580.572 28.3380   1
   3  -2   4 1859.88 91.2433   1
   4   5   4 188.529 10.7172  -2
   4  -2   4 188.529 10.7172   1
  -5  -1   4 5.86091 3.05049   1
  -4   0   4 19.8477 4.40328  -2
  -4  -1   4 19.8477 4.40328   1
  -3  -1   4 57.8711 4.98293   1
  -2   1   4 250.356 8.87271  -2
  -2  -1   4 250.356 8.87271   1
  -1  -1   4 31.4524 1.67355   1
   0   2   4 1558.35 58.2098  -2
   0  -1   4 1558.35 58.2098   1
   1  -1   4 5.75161 0.63424   1
   2   3   4 488.030 23.8750  -2
   2  -1   4 488.030 23.8750   1
   3  -1   4 62.2964 3.55700   1
   4   4   4 285.797 16.2900  -2
   4  -1   4 285.797 16.2900   1
   5  -1   4 51.2133 6.12874   1
  -5   0   4 312.380 22.0750   1
  -4  -1   4 19.5524 4.74924  -2
  -4   0   4 19.5524 4.74924   1
  -3   0   4 181.303 10.6173   1
  -2   0   4 184.154 8.01194  -2
  -2   0   4 184.154 8.01194   1
  -1   0   4 96.5542 4.35524   1
   0   1   4 6054.45 358.649  -2
   0   0   4 6054.45 358.649   1
   1   0   4 11.1996 0.86417   1
   2   2   4 2030.97 98.2591  -2
   2   0   4 2030.97 98.2591   1
   3   0   4 556.717 24.0503   1
   4   3   4 328.681 22.2024  -2
   4   0   4 328.681 22.2024   1
   5   3   4 352.362 37.5307  -2
   5   0   4 352.362 37.5307   1
  -5   1   4 3.10650 3.31562   1
  -4  -2   4 169.855 13.0608  -2
  -4   1   4 169.855 13.0608   1
  -3   1   4 380.228 19.8957   1
  -2  -1   4 250.044 24.1855  -2
  -2   1   4 250.044 24.1855   1
  -1   1   4 185.879 7.00540   1
   0   0   4 4127.81 173.039  -2
   0   1   4 4127.81 173.039   1
   1   1   4 5.09941 0.54374   1
   2   1   4 715.460 43.7046  -2
   2   1   4 715.460 43.7046   1
   3   1   4 84.1730 5.20148   1
   4   2   4 379.170 37.0192  -2
   4   1   4 379.170 37.0192   1
   5   1   4 44.0579 6.89915   1
  -4  -3   4 134.518 11.0421  -2
  -4   2   4 134.518 11.0421   1
  -3   2   4 663.347 34.0307   1
  -2  -2   4 612.181 30.3407  -2
  -2   2   4 612.181 30.3407   1
  -1   2   4 224.647 7.40307   1
   0  -1   4 1150.30 48.5154  -2
   0   2   4 1150.30 48.5154   1
   1   2   4 85.2353 2.90869   1
   2   2   4 3228.71 98.9589   1
   3   2   4 21.0741 2.41985   1
   4   1   4 480.177 44.7295  -2
   4   2   4 480.177 44.7295   1
   5   2   4 7.58956 3.76130   1
  -4  -4   4 740.869 46.6418  -2
  -4   3   4 740.869 46.6418   1
  -3   3   4 284.877 15.9089   1
  -2  -3   4 95.9404 4.94767  -2
  -2   3   4 95.9404 4.94767   1
  -1   3   4 927.466 28.9401   1
   0  -2   4 1504.84 63.4167  -2
   0   3   4 1504.84 63.4167   1
   1   3   4 59.0474 2.77550   1
   2   3   4 439.341 16.8148   1
   3   3   4 1.96719 0.96698   1
   4   3   4 57.2675 6.14985   1
  -4  -5   4 10.8635 3.72138  -2
  -4   4   4 10.8635 3.72138   1
  -3   4   4 151.156 7.63365   1
  -2  -4   4 172.591 8.14909  -2
  -2   4   4 172.591 8.14909   1
  -1   4   4 171.988 5.90245   1
   0  -3   4 881.547 37.3768  -2
   0   4   4 881.547 37.3768   1
   1   4   4 1593.66 67.3293   1
   2   4   4 194.135 13.1448   1
   3   4   4 430.972 22.2124   1
   4   4   4 457.607 30.2346   1
   5   4   4 8.97931 3.85804   1
  -4  -6   4 60.2182 6.30120  -2
  -4   5   4 60.2182 6.30120   1
  -3   5   4 302.724 13.8990   1
  -2  -5   4 1554.23 62.8406  -2
  -2   5   4 1554.23 62.8406   1
  -1   5   4 913.548 28.4961   1
   0  -4   4 92.6713 3.66356  -2
   0   5   4 92.6713 3.66356   1
   1   5   4 130.994 6.22918   1
   2  -3   4 234.962 12.3781  -2
   2   5   4 234.962 12.3781   1
   3   5   4 43.4562 3.74088   1
   4   5   4 3.30681 2.55451   1
   5   5   4 28.0452 5.99670   1
  -4  -7   4 112.331 8.02098  -2
  -4   6   4 112.331 8.02098   1
  -3   6   4 227.397 11.2147   1
  -2  -6   4 253.332 11.7256  -2
  -2   6   4 253.332 11.7256   1
  -1   6   4 -0.0304 0.70751   1
   0  -5   4 77.6371 3.27975  -2
   0   6   4 77.6371 3.27975   1
   1   6   4 464.151 28.9021   1
   2  -4   4 1154.08 70.1350  -2
   2   6   4 1154.08 70.1350   1
   3   6   4 385.011 16.9582   1
   4   6   4 37.3165 5.79304   1
  -3   7   4 112.321 6.55506   1
  -2  -7   4 828.241 34.3486  -2
  -2   7   4 828.241 34.3486   1
  -1   7   4 237.480 9.59071   1
   0  -6   4 825.964 34.8237  -2
   0   7   4 825.964 34.8237   1
   1   7   4 511.047 31.8247   1
   2  -5   4 39.8702 4.41905  -2
   2   7   4 39.8702 4.41905   1
   3   7   4 37.0531 3.52779   1
   4   7   4 16.5160 3.58963   1
  -3   8   4 234.077 13.5929   1
  -2  -8   4 69.7334 4.61690  -2
  -2   8   4 69.7334 4.61690   1
  -1   8   4 8.28026 1.49575   1
   0  -7   4 237.873 9.53273  -2
   0   8   4 237.873 9.53273   1
   1   8   4 10.6573 2.32265   1
   2  -6   4 991.272 60.8267  -2
   2   8   4 991.272 60.8267   1
   3   8   4 429.804 28.3401   1
   4   8   4 738.853 47.4934   1
  -3   9   4 142.650 8.15490   1
  -2  -9   4 822.676 34.6915  -2
  -2   9   4 822.676 34.6915   1
  -1   9   4 496.538 21.4618   1
   0  -8   4 530.343 22.4316  -2
   0   9   4 530.343 22.4316   1
   1   9   4 1.28784 1.09820   1
   2  -7   4 0.92916 3.17592  -2
   2   9   4 0.92916 3.17592   1
   3   9   4 52.7836 5.91538   1
   4   9   4 6.95992 3.59459   1
  -2 -10   4 24.0186 8.11841  -2
  -2  10   4 24.0186 8.11841   1
  -1  10   4 2.63508 1.29884   1
   0  -9   4 148.217 7.21085  -2
   0  10   4 148.217 7.21085   1
   1  10   4 316.235 13.7698   1
   2  -8   4 285.723 19.3343  -2
   2  10   4 285.723 19.3343   1
   3  10   4 10.0902 3.35175   1
  -2 -11   4 107.124 6.92231  -2
  -2  11   4 107.124 6.92231   1
  -1  11   4 826.421 34.9316   1
   0 -10   4 10.6389 2.63452  -2
   0  11   4 10.6389 2.63452   1
   1  11   4 215.951 10.1414   1
   2  -9   4 48.9759 5.87954  -2
   2  11   4 48.9759 5.87954   1
   3  11   4 0.47405 2.45923   1
  -1  12   4 11.0371 2.22815   1
   0 -11   4 56.9409 5.31327  -2
   0  12   4 56.9409 5.31327   1
   1  12   4 147.778 9.44714   1
   2 -10   4 48.8933 5.27263  -2
   2  12   4 48.8933 5.27263   1
  -1 -11   5 4.46252 3.56889   1
   0  12   5 655.754 39.7174  -2
   0 -11   5 655.754 39.7174   1
   1 -11   5 9.44242 9.94444   1
  -2  10   5 482.690 29.5330  -2
  -2 -10   5 482.690 29.5330   1
  -1 -10   5 142.020 11.4701   1
   0  11   5 177.049 13.5611  -2
   0 -10   5 177.049 13.5611   1
   1 -10   5 64.3768 9.57162   1
   2  12   5 17.7876 6.93763  -2
   2 -10   5 17.7876 6.93763   1
  -3  -9   5 23.7889 2.64932   1
  -2   9   5 2.10131 1.68854  -2
  -2  -9   5 2.10131 1.68854   1
  -1  -9   5 21.5223 3.78034   1
   0  10   5 503.688 30.8529  -2
   0  -9   5 503.688 30.8529   1
   1  -9   5 191.372 15.0375   1
   2  11   5 375.475 37.4049  -2
   2  -9   5 375.475 37.4049   1
  -3  -8   5 160.249 7.93007   1
  -2   8   5 302.024 15.4032  -2
  -2  -8   5 302.024 15.4032   1
  -1  -8   5 248.621 16.2490   1
   0   9   5 176.177 13.1094  -2
   0  -8   5 176.177 13.1094   1
   1  -8   5 0.87199 2.63392   1
   2  10   5 10.7356 5.83759  -2
   2  -8   5 10.7356 5.83759   1
   3  -8   5 7.36366 5.68890   1
  -4   6   5 54.0188 4.36941  -2
  -4  -7   5 54.0188 4.36941   1
  -3  -7   5 219.930 9.50186   1
  -2   7   5 15.6479 1.68886  -2
  -2  -7   5 15.6479 1.68886   1
  -1  -7   5 183.962 12.4052   1
   0   8   5 14.2963 3.86671  -2
   0  -7   5 14.2963 3.86671   1
   1  -7   5 540.116 32.5912   1
   2   9   5 195.522 15.5308  -2
   2  -7   5 195.522 15.5308   1
   3  -7   5 94.6123 12.1128   1
  -4   5   5 124.092 7.94107  -2
  -4  -6   5 124.092 7.94107   1
  -3  -6   5 4.72373 1.52234   1
  -2   6   5 496.484 16.0276  -2
  -2  -6   5 496.484 16.0276   1
  -1  -6   5 63.9679 2.60037   1
   0   7   5 340.768 21.0227  -2
   0  -6   5 340.768 21.0227   1
   1  -6   5 86.3770 8.22620   1
   2   8   5 24.7310 1.85452  -2
   2  -6   5 24.7310 1.85452   1
   3  -6   5 305.515 14.7678   1
  -4   4   5 164.041 7.82256  -2
  -4  -5   5 164.041 7.82256   1
  -3  -5   5 1.96535 1.41899   1
  -2   5   5 237.861 8.82309  -2
  -2  -5   5 237.861 8.82309   1
  -1  -5   5 10.3824 0.95932   1
   0   6   5 1123.31 61.8517  -2
   0  -5   5 1123.31 61.8517   1
   1  -5   5 1137.53 63.3881   1
   2   7   5 580.503 22.1884  -2
   2  -5   5 580.503 22.1884   1
   3  -5   5 273.862 13.2814   1
   4   8   5 84.5889 6.83049  -2
   4  -5   5 84.5889 6.83049   1
  -4   3   5 87.3834 6.19642  -2
  -4  -4   5 87.3834 6.19642   1
  -3  -4   5 82.6356 4.63500   1
  -2   4   5 733.211 22.9834  -2
  -2  -4   5 733.211 22.9834   1
  -1  -4   5 417.689 14.3633   1
   0   5   5 423.541 14.2395  -2
   0  -4   5 423.541 14.2395   1
   1  -4   5 2.29376 0.33662   1
   2   6   5 55.2196 2.99750  -2
   2  -4   5 55.2196 2.99750   1
   3  -4   5 201.196 10.2633   1
   4   7   5 25.4947 3.33777  -2
   4  -4   5 25.4947 3.33777   1
  -4   2   5 146.438 10.7084  -2
  -4  -3   5 146.438 10.7084   1
  -3  -3   5 22.9923 2.21193   1
  -2   3   5 19.9753 3.58523  -2
  -2  -3   5 19.9753 3.58523   1
  -1  -3   5 178.615 6.15900   1
   0   4   5 1593.96 57.0570  -2
   0  -3   5 1593.96 57.0570   1
   1  -3   5 1085.70 33.7261   1
   2   5   5 2611.16 104.810  -2
   2  -3   5 2611.16 104.810   1
   3  -3   5 316.736 14.8757   1
   4   6   5 183.419 10.2389  -2
   4  -3   5 183.419 10.2389   1
  -4   1   5 172.910 11.6047  -2
  -4  -2   5 172.910 11.6047   1
  -3  -2   5 155.940 9.66694   1
  -2   2   5 302.307 17.8081  -2
  -2  -2   5 302.307 17.8081   1
  -1  -2   5 707.144 20.0760   1
   0   3   5 901.537 25.7886  -2
   0  -2   5 901.537 25.7886   1
   1  -2   5 245.322 8.03441   1
   2   4   5 236.687 8.99395  -2
   2  -2   5 236.687 8.99395   1
   3  -2   5 63.1009 3.77068   1
   4   5   5 177.605 14.3777  -2
   4  -2   5 177.605 14.3777   1
  -4   0   5 142.915 10.1178  -2
  -4  -1   5 142.915 10.1178   1
  -3  -1   5 27.6342 3.85398   1
  -2   1   5 126.051 7.96305  -2
  -2  -1   5 126.051 7.96305   1
  -1  -1   5 2909.76 85.9424   1
   0   2   5 121.527 4.19287  -2
   0  -1   5 121.527 4.19287   1
   1  -1   5 768.883 22.2572   1
   2   3   5 1077.21 33.2522  -2
   2  -1   5 1077.21 33.2522   1
   3  -1   5 589.155 25.4868   1
   4   4   5 466.495 39.7861  -2
   4  -1   5 466.495 39.7861   1
  -4  -1   5 236.395 14.3184  -2
  -4   0   5 236.395 14.3184   1
  -3   0   5 172.561 10.3972   1
  -2   0   5 110.835 7.16916  -2
  -2   0   5 110.835 7.16916   1
  -1   0   5 949.686 28.4033   1
   0   1   5 22.8092 1.15431  -2
   0   0   5 22.8092 1.15431   1
   1   0   5 430.732 12.7402   1
   2   2   5 199.932 7.61784  -2
   2   0   5 199.932 7.61784   1
   3   0   5 421.102 18.8865   1
   4   3   5 98.6172 9.69534  -2
   4   0   5 98.6172 9.69534   1
   5   0   5 62.1359 6.47187   1
  -4  -2   5 316.954 21.6973  -2
  -4   1   5 316.954 21.6973   1
  -3   1   5 257.870 14.0330   1
  -2  -1   5 201.733 11.1284  -2
  -2   1   5 201.733 11.1284   1
  -1   1   5 467.044 16.4190   1
   0   0   5 34.6250 1.49851  -2
   0   1   5 34.6250 1.49851   1
   1   1   5 4823.09 136.067   1
   2   1   5 159.856 5.75580  -2
   2   1   5 159.856 5.75580   1
   3   1   5 491.856 25.5221   1
   4   2   5 69.2833 5.30366  -2
   4   1   5 69.2833 5.30366   1
   5   1   5 19.6968 4.76151   1
  -4  -3   5 226.311 16.2291  -2
  -4   2   5 226.311 16.2291   1
  -3   2   5 0.96972 1.53797   1
  -2  -2   5 576.754 28.5258  -2
  -2   2   5 576.754 28.5258   1
  -1   2   5 1001.83 30.7923   1
   0  -1   5 59.3537 2.31770  -2
   0   2   5 59.3537 2.31770   1
   1   2   5 446.649 13.0829   1
   2   0   5 101.202 5.14325  -2
   2   2   5 101.202 5.14325   1
   3   2   5 152.917 7.20784   1
   4   1   5 106.514 7.55792  -2
   4   2   5 106.514 7.55792   1
   5   2   5 369.197 36.9552   1
  -4  -4   5 121.423 10.0112  -2
  -4   3   5 121.423 10.0112   1
  -3   3   5 54.0091 5.16461   1
  -2  -3   5 38.9310 3.82759  -2
  -2   3   5 38.9310 3.82759   1
  -1   3   5 227.358 7.71157   1
   0  -2   5 1711.00 82.3368  -2
   0   3   5 1711.00 82.3368   1
   1   3   5 454.546 17.3324   1
   2  -1   5 983.563 36.1498  -2
   2   3   5 983.563 36.1498   1
   3   3   5 707.438 30.7105   1
   4   0   5 68.9841 5.91987  -2
   4   3   5 68.9841 5.91987   1
   5   3   5 25.4281 5.39733   1
  -4  -5   5 262.143 18.2190  -2
  -4   4   5 262.143 18.2190   1
  -3   4   5 804.834 40.3052   1
  -2  -4   5 967.028 44.6858  -2
  -2   4   5 967.028 44.6858   1
  -1   4   5 3.25968 0.78004   1
   0  -3   5 870.544 37.0088  -2
   0   4   5 870.544 37.0088   1
   1   4   5 271.542 12.1344   1
   2  -2   5 245.063 10.9753  -2
   2   4   5 245.063 10.9753   1
   3   4   5 60.0092 4.34257   1
   4  -1   5 245.402 17.5320  -2
   4   4   5 245.402 17.5320   1
   5   4   5 160.596 9.74161   1
  -4  -6   5 127.512 10.2349  -2
  -4   5   5 127.512 10.2349   1
  -3   5   5 20.6481 3.45082   1
  -2  -5   5 120.211 7.64021  -2
  -2   5   5 120.211 7.64021   1
  -1   5   5 96.8029 4.35192   1
   1   5   5 1134.48 68.4832   1
   2  -3   5 1787.49 107.571  -2
   2   5   5 1787.49 107.571   1
   3   5   5 102.270 6.37639   1
   4  -2   5 181.877 14.0211  -2
   4   5   5 181.877 14.0211   1
  -4  -7   5 56.6211 5.92577  -2
  -4   6   5 56.6211 5.92577   1
  -3   6   5 536.608 23.1487   1
  -2  -6   5 436.285 18.9500  -2
  -2   6   5 436.285 18.9500   1
  -1   6   5 396.806 15.1101   1
   0  -5   5 909.733 44.1363  -2
   0   6   5 909.733 44.1363   1
   1   6   5 3.57715 1.31328   1
   2  -4   5 98.4387 7.67849  -2
   2   6   5 98.4387 7.67849   1
   3   6   5 73.6200 3.90012   1
   4  -3   5 367.112 25.1042  -2
   4   6   5 367.112 25.1042   1
  -3   7   5 11.1785 2.03299   1
  -2  -7   5 32.3180 2.94646  -2
  -2   7   5 32.3180 2.94646   1
  -1   7   5 15.3494 1.70772   1
   0  -6   5 193.887 8.73456  -2
   0   7   5 193.887 8.73456   1
   1   7   5 982.195 59.7870   1
   2  -5   5 917.107 56.3577  -2
   2   7   5 917.107 56.3577   1
   3   7   5 1017.57 63.3197   1
   4  -4   5 19.2856 3.94905  -2
   4   7   5 19.2856 3.94905   1
  -3   8   5 309.863 14.5637   1
  -2  -8   5 387.834 17.2506  -2
  -2   8   5 387.834 17.2506   1
  -1   8   5 441.746 18.9548   1
   0  -7   5 6.37746 1.17677  -2
   0   8   5 6.37746 1.17677   1
   1   8   5 20.7548 3.30498   1
   2  -6   5 40.0156 4.42767  -2
   2   8   5 40.0156 4.42767   1
   3   8   5 3.22574 2.02046   1
   4  -5   5 127.455 10.8735  -2
   4   8   5 127.455 10.8735   1
  -3   9   5 42.3940 3.76884   1
  -2  -9   5 7.50935 6.07156  -2
  -2   9   5 7.50935 6.07156   1
  -1   9   5 41.4868 3.07319   1
   0  -8   5 347.319 13.4372  -2
   0   9   5 347.319 13.4372   1
   1   9   5 376.832 24.3504   1
   2  -7   5 123.303 9.57961  -2
   2   9   5 123.303 9.57961   1
   3   9   5 390.617 26.2049   1
  -2 -10   5 810.245 34.5861  -2
  -2  10   5 810.245 34.5861   1
  -1  10   5 7.31992 1.31994   1
   0  -9   5 368.451 16.1862  -2
   0  10   5 368.451 16.1862   1
   1  10   5 5.57140 2.20730   1
   2  -8   5 6.16619 3.14330  -2
   2  10   5 6.16619 3.14330   1
   3  10   5 98.4563 8.94628   1
  -1  11   5 33.9187 3.58085   1
   0 -10   5 234.044 11.0720  -2
   0  11   5 234.044 11.0720   1
   1  11   5 76.0833 12.7754   1
   2  -9   5 430.328 28.2164  -2
   2  11   5 430.328 28.2164   1
   0 -11   5 973.386 59.7638  -2
   0  12   5 973.386 59.7638   1
   1  12   5 89.6581 6.42583   1
   2 -10   5 5.87809 3.04178  -2
   2  12   5 5.87809 3.04178   1
   0  12   6 59.1619 19.0132  -2
   0 -11   6 59.1619 19.0132   1
  -2 -10   6 5.21354 3.70132   1
  -1  11   6 696.634 60.7485  -2
  -1 -10   6 696.634 60.7485   1
   0 -10   6 79.8410 11.1206   1
   1  12   6 373.356 37.2864  -2
   1 -10   6 373.356 37.2864   1
  -3  -9   6 47.1396 8.74440   1
  -2  -9   6 120.501 9.75194   1
  -1  10   6 136.900 11.4434  -2
  -1  -9   6 136.900 11.4434   1
   0  10   6 88.2157 16.1777  -2
   0  -9   6 88.2157 16.1777   1
   1  -9   6 31.9082 7.84833   1
   2  11   6 76.2137 19.0934  -2
   2  -9   6 76.2137 19.0934   1
  -3   8   6 10.5363 3.09801  -2
  -3  -8   6 10.5363 3.09801   1
  -2  -8   6 167.330 7.60048   1
  -1   9   6 49.1891 6.52527  -2
  -1  -8   6 49.1891 6.52527   1
   0   9   6 355.268 32.9771  -2
   0  -8   6 355.268 32.9771   1
   1  10   6 416.343 37.6505  -2
   1  -8   6 416.343 37.6505   1
   2  -8   6 28.6726 8.11117   1
  -3   7   6 207.118 9.36212  -2
  -3  -7   6 207.118 9.36212   1
  -2  -7   6 54.8810 2.71367   1
  -1   8   6 349.245 21.5810  -2
  -1  -7   6 349.245 21.5810   1
   0   8   6 368.182 32.0696  -2
   0  -7   6 368.182 32.0696   1
   1   9   6 2.89378 11.6444  -2
   1  -7   6 2.89378 11.6444   1
   2   9   6 514.600 45.5272  -2
   2  -7   6 514.600 45.5272   1
   3  10   6 62.1167 18.9228  -2
   3  -7   6 62.1167 18.9228   1
  -4  -6   6 -2.0272 1.70539   1
  -3   6   6 205.904 9.34372  -2
  -3  -6   6 205.904 9.34372   1
  -2  -6   6 13.2393 1.47420   1
  -1   7   6 559.659 23.1156  -2
  -1  -6   6 559.659 23.1156   1
   0  -6   6 1153.09 95.7023   1
   1  -6   6 27.3522 5.16506   1
   2   8   6 465.438 41.1846  -2
   2  -6   6 465.438 41.1846   1
   3  -6   6 53.6551 4.12348   1
  -4  -5   6 36.2214 4.27936   1
  -3   5   6 327.930 13.2460  -2
  -3  -5   6 327.930 13.2460   1
  -2  -5   6 165.953 9.53073   1
  -1   6   6 49.2050 2.94035  -2
  -1  -5   6 49.2050 2.94035   1
   0   6   6 585.189 45.5627  -2
   0  -5   6 585.189 45.5627   1
   1  -5   6 -1.3434 1.77571   1
   2   7   6 300.287 30.0001  -2
   2  -5   6 300.287 30.0001   1
   3   8   6 114.282 18.3308  -2
   3  -5   6 114.282 18.3308   1
   4   8   6 597.950 30.3961  -2
   4  -5   6 597.950 30.3961   1
  -4  -4   6 0.83161 1.96519   1
  -3   4   6 2.73334 2.40356  -2
  -3  -4   6 2.73334 2.40356   1
  -2  -4   6 72.0747 3.82388   1
  -1   5   6 1255.52 49.8091  -2
  -1  -4   6 1255.52 49.8091   1
   0  -4   6 1349.74 54.2530   1
   1  -4   6 1905.58 63.2477   1
   2   6   6 1007.06 76.9675  -2
   2  -4   6 1007.06 76.9675   1
   3   7   6 134.548 19.1370  -2
   3  -4   6 134.548 19.1370   1
   4   7   6 124.925 18.8741  -2
   4  -4   6 124.925 18.8741   1
  -4  -3   6 88.2145 7.85058   1
  -3   3   6 324.286 14.5381  -2
  -3  -3   6 324.286 14.5381   1
  -2  -3   6 331.190 14.7249   1
  -1   4   6 557.975 31.0204  -2
  -1  -3   6 557.975 31.0204   1
   0  -3   6 105.154 3.81853   1
   1   5   6 396.467 33.6201  -2
   1  -3   6 396.467 33.6201   1
   2  -3   6 56.0734 2.85057   1
   3  -3   6 250.583 12.4853   1
   4   6   6 145.167 14.6611  -2
   4  -3   6 145.167 14.6611   1
  -4   1   6 -24.109 15.6132  -2
  -4  -2   6 -24.109 15.6132   1
  -3   2   6 44.1411 4.96957  -2
  -3  -2   6 44.1411 4.96957   1
  -2  -2   6 1499.75 59.4153   1
  -1   3   6 230.184 22.8261  -2
  -1  -2   6 230.184 22.8261   1
   0  -2   6 442.382 13.8627   1
   1  -2   6 844.545 24.4620   1
   2  -2   6 1022.06 34.7909   1
   3  -2   6 402.495 18.4628   1
   4   5   6 43.1348 8.65522  -2
   4  -2   6 43.1348 8.65522   1
  -4  -1   6 115.822 8.41450   1
  -3   1   6 156.328 10.1279  -2
  -3  -1   6 156.328 10.1279   1
  -2  -1   6 492.008 25.0726   1
  -1  -1   6 13.5172 1.20099   1
   0  -1   6 176.082 5.95646   1
   1  -1   6 385.040 11.5622   1
   2  -1   6 654.347 20.7480   1
   3   4   6 292.223 28.2070  -2
   3  -1   6 292.223 28.2070   1
   4   4   6 109.846 8.85613  -2
   4  -1   6 109.846 8.85613   1
  -4   0   6 121.875 8.60725   1
  -3   0   6 184.588 11.6345  -2
  -3   0   6 184.588 11.6345   1
  -2   0   6 357.486 18.6492   1
  -1   0   6 2.94058 0.57978   1
   0   0   6 3840.98 115.748   1
   1   0   6 322.780 10.4424   1
   2   0   6 558.442 16.5791   1
   3   0   6 10.7506 2.24829   1
   4   3   6 186.296 10.5596  -2
   4   0   6 186.296 10.5596   1
  -4   1   6 4.25079 2.31400   1
  -3  -1   6 254.294 14.7325  -2
  -3   1   6 254.294 14.7325   1
  -2   1   6 550.785 33.9663   1
  -1   1   6 13.5138 1.11505   1
   0   1   6 215.661 7.21282   1
   1   1   6 1.03155 0.40339   1
   2   1   6 374.480 14.5646   1
   3   1   6 263.327 12.4210   1
   4   2   6 573.408 52.4346  -2
   4   1   6 573.408 52.4346   1
  -4   2   6 7.08342 2.67641   1
  -3  -2   6 20.6364 3.92018  -2
  -3   2   6 20.6364 3.92018   1
  -2   2   6 135.041 7.91575   1
  -1   2   6 1217.32 37.3501   1
   0   2   6 679.172 21.0999   1
   1   2   6 440.382 12.9776   1
   2   2   6 1016.39 37.3805   1
   3   2   6 1.26495 1.14648   1
   4   1   6 289.306 29.1552  -2
   4   2   6 289.306 29.1552   1
  -4   3   6 315.342 21.2568   1
  -3  -3   6 564.261 35.4386  -2
  -3   3   6 564.261 35.4386   1
  -2   3   6 11.4507 2.05859   1
  -1   3   6 10.0474 1.30181   1
   0   3   6 146.351 5.11793   1
   1   3   6 314.629 12.2819   1
   2   3   6 208.502 9.50916   1
   3   3   6 32.4164 3.81824   1
   4   3   6 312.000 21.5670   1
  -4   4   6 7.31701 2.48683   1
  -2   4   6 107.625 7.77416   1
  -1   4   6 1012.69 41.0531   1
   0   4   6 1017.95 49.4351   1
   1   4   6 782.818 47.6694   1
   2   4   6 216.598 12.2991   1
   3   4   6 100.898 6.26291   1
   4   4   6 122.550 10.3628   1
  -4   5   6 301.255 20.2080   1
  -3  -5   6 342.872 22.3086  -2
  -3   5   6 342.872 22.3086   1
  -2   5   6 153.756 7.34134   1
  -1  -4   6 847.499 39.2394  -2
  -1   5   6 847.499 39.2394   1
   0   5   6 1.98985 0.85506   1
   1   5   6 225.953 14.8679   1
   2   5   6 255.676 17.1645   1
   3   5   6 593.948 29.9990   1
   4   5   6 109.283 9.68017   1
  -3  -6   6 109.803 6.53691  -2
  -3   6   6 109.803 6.53691   1
  -2   6   6 31.9838 2.74087   1
  -1  -5   6 80.6682 4.42710  -2
  -1   6   6 80.6682 4.42710   1
   0   6   6 1055.01 51.1746   1
   1   6   6 1551.68 93.4357   1
   2   6   6 1329.58 80.8454   1
   3   6   6 11.6412 3.37588   1
   4   6   6 25.3276 4.84998   1
  -2   7   6 325.855 14.5834   1
  -1  -6   6 242.331 10.7570  -2
  -1   7   6 242.331 10.7570   1
   0   7   6 67.7676 4.07342   1
   1   7   6 14.2986 2.82379   1
   2   7   6 3.58025 2.09627   1
   3   7   6 216.057 15.6224   1
   4   7   6 120.309 10.5383   1
  -3  -8   6 16.6905 3.19615  -2
  -3   8   6 16.6905 3.19615   1
  -2   8   6 80.1779 4.84962   1
  -1  -7   6 387.396 19.1807  -2
  -1   8   6 387.396 19.1807   1
   0   8   6 528.874 26.2412   1
   1   8   6 8.50650 2.21041   1
   2   8   6 549.678 35.0370   1
   3   8   6 166.616 12.8397   1
  -2   9   6 11.1702 1.93912   1
  -1  -8   6 110.386 6.11014  -2
  -1   9   6 110.386 6.11014   1
   0   9   6 -0.2618 0.71716   1
   1   9   6 2.87428 1.94054   1
   2   9   6 205.138 14.8260   1
   3   9   6 33.2813 5.56399   1
  -2  10   6 13.1714 2.17000   1
  -1  -9   6 268.029 18.1638  -2
  -1  10   6 268.029 18.1638   1
   0  -9   6 177.211 17.9877  -2
   0  10   6 177.211 17.9877   1
   2  10   6 142.235 11.1190   1
   3  10   6 -1.0687 2.30402   1
  -1 -10   6 888.740 37.2506  -2
  -1  11   6 888.740 37.2506   1
   0 -10   6 117.503 15.1411  -2
   0  11   6 117.503 15.1411   1
   1  11   6 11.9751 2.76831   1
   2  11   6 129.374 10.4663   1
   0 -11   6 36.7235 11.7599  -2
   0  12   6 36.7235 11.7599   1
   1 -10   6 471.457 39.6554  -2
   1  12   6 471.457 39.6554   1
  -1  11   7 27.3912 10.3617  -2
  -1 -10   7 27.3912 10.3617   1
   0 -10   7 47.5063 7.64248   1
   1 -10   7 41.1830 13.8325   1
  -2  -9   7 4.41978 2.57445   1
  -1  10   7 219.397 15.9625  -2
  -1  -9   7 219.397 15.9625   1
   0  -9   7 234.474 17.3159   1
   1  11   7 13.5203 5.49953  -2
   1  -9   7 13.5203 5.49953   1
   2  -9   7 45.6232 14.4445   1
  -3   8   7 37.6325 3.95560  -2
  -3  -8   7 37.6325 3.95560   1
  -2  -8   7 86.8711 4.55913   1
  -1   9   7 242.256 16.4070  -2
  -1  -8   7 242.256 16.4070   1
   0  -8   7 6.24510 3.38738   1
   1  10   7 524.330 32.6035  -2
   1  -8   7 524.330 32.6035   1
   2  -8   7 98.8706 12.3829   1
  -3   7   7 112.868 6.46486  -2
  -3  -7   7 112.868 6.46486   1
  -2  -7   7 288.244 11.9823   1
  -1   8   7 731.951 42.0862  -2
  -1  -7   7 731.951 42.0862   1
   0  -7   7 1.52320 1.96027   1
   1   9   7 174.792 13.4475  -2
   1  -7   7 174.792 13.4475   1
   2  -7   7 64.9504 9.49452   1
   3  10   7 135.211 19.0585  -2
   3  -7   7 135.211 19.0585   1
  -3   6   7 166.500 7.54841  -2
  -3  -6   7 166.500 7.54841   1
  -2  -6   7 2.88533 1.07700   1
  -1   7   7 279.126 10.0146  -2
  -1  -6   7 279.126 10.0146   1
   0  -6   7 1.90489 1.60951   1
   1   8   7 464.945 28.6627  -2
   1  -6   7 464.945 28.6627   1
   2  -6   7 3.52699 3.39345   1
   3   9   7 630.966 58.8701  -2
   3  -6   7 630.966 58.8701   1
  -4  -5   7 2.90108 2.26638   1
  -3   5   7 32.8120 2.94990  -2
  -3  -5   7 32.8120 2.94990   1
  -2  -5   7 491.734 19.0616   1
  -1   6   7 1114.12 34.5660  -2
  -1  -5   7 1114.12 34.5660   1
   0  -5   7 1223.29 67.8623   1
   1   7   7 571.491 33.9563  -2
   1  -5   7 571.491 33.9563   1
   2  -5   7 6.41756 0.82483   1
   3   8   7 207.436 12.6842  -2
   3  -5   7 207.436 12.6842   1
  -4  -4   7 43.0093 4.28357   1
  -3   4   7 127.805 7.25823  -2
  -3  -4   7 127.805 7.25823   1
  -2  -4   7 3.58859 1.18081   1
  -1   5   7 432.368 14.9500  -2
  -1  -4   7 432.368 14.9500   1
   0  -4   7 301.464 9.87560   1
   1   6   7 22.0433 1.28561  -2
   1  -4   7 22.0433 1.28561   1
   2  -4   7 320.980 10.9396   1
   3   7   7 261.352 11.2944  -2
   3  -4   7 261.352 11.2944   1
   4  -4   7 77.9004 10.3088   1
  -4  -3   7 25.5769 4.51317   1
  -3   3   7 818.002 40.9492  -2
  -3  -3   7 818.002 40.9492   1
  -2  -3   7 215.117 9.05101   1
  -1   4   7 177.510 6.28422  -2
  -1  -3   7 177.510 6.28422   1
   0  -3   7 493.304 15.6764   1
   1   5   7 1702.12 52.0150  -2
   1  -3   7 1702.12 52.0150   1
   2  -3   7 253.922 8.81675   1
   3   6   7 130.649 8.88717  -2
   3  -3   7 130.649 8.88717   1
   4  -3   7 1.74166 2.08938   1
  -4  -2   7 5.92006 2.28804   1
  -3   2   7 224.336 13.4187  -2
  -3  -2   7 224.336 13.4187   1
  -2  -2   7 10.8067 1.50162   1
  -1   3   7 380.253 12.3915  -2
  -1  -2   7 380.253 12.3915   1
   0  -2   7 426.741 13.7173   1
   1   4   7 999.580 30.9068  -2
   1  -2   7 999.580 30.9068   1
   2  -2   7 394.857 13.1125   1
   3   5   7 18.8032 5.56528  -2
   3  -2   7 18.8032 5.56528   1
   4  -2   7 262.924 13.7143   1
  -4  -1   7 55.7490 5.88072   1
  -3   1   7 265.129 15.3337  -2
  -3  -1   7 265.129 15.3337   1
  -2  -1   7 10.8617 1.83449   1
  -1   2   7 1883.39 52.6332  -2
  -1  -1   7 1883.39 52.6332   1
   0  -1   7 421.212 13.5616   1
   1   3   7 597.766 17.5666  -2
   1  -1   7 597.766 17.5666   1
   2  -1   7 1.02623 1.92669   1
   3   4   7 118.482 6.78487  -2
   3  -1   7 118.482 6.78487   1
   4  -1   7 211.221 9.27369   1
  -4   0   7 87.6024 7.11063   1
  -3   0   7 383.462 20.7188  -2
  -3   0   7 383.462 20.7188   1
  -2   0   7 25.2708 3.18882   1
  -1   1   7 378.980 11.9401  -2
  -1   0   7 378.980 11.9401   1
   0   0   7 4.59415 0.62332   1
   1   2   7 768.265 23.9525  -2
   1   0   7 768.265 23.9525   1
   2   0   7 466.185 16.2006   1
   3   3   7 789.297 33.6002  -2
   3   0   7 789.297 33.6002   1
   4   0   7 113.217 7.48989   1
  -4   1   7 0.47901 2.05507   1
  -3  -1   7 200.039 23.6093  -2
  -3   1   7 200.039 23.6093   1
  -2   1   7 625.381 31.1801   1
  -1   0   7 657.459 23.8995  -2
  -1   1   7 657.459 23.8995   1
   0   1   7 234.229 7.79543   1
   1   1   7 1592.66 45.4604  -2
   1   1   7 1592.66 45.4604   1
   2   1   7 9.24687 1.76476   1
   3   2   7 200.036 9.80585  -2
   3   1   7 200.036 9.80585   1
   4   1   7 73.6649 5.86009   1
  -4   2   7 269.427 18.5313   1
  -3  -2   7 110.032 16.6189  -2
  -3   2   7 110.032 16.6189   1
  -2   2   7 1.81719 1.40129   1
  -1  -1   7 1012.58 36.6431  -2
  -1   2   7 1012.58 36.6431   1
   0   2   7 364.770 12.9952   1
   1   0   7 726.370 30.1103  -2
   1   2   7 726.370 30.1103   1
   2   2   7 14.6812 1.54685   1
   3   1   7 436.289 28.2204  -2
   3   2   7 436.289 28.2204   1
   4   2   7 60.3437 5.48248   1
  -4   3   7 18.4596 3.73967   1
  -3  -3   7 428.809 27.3727  -2
  -3   3   7 428.809 27.3727   1
  -2   3   7 1020.64 49.2991   1
  -1  -2   7 656.152 27.5561  -2
  -1   3   7 656.152 27.5561   1
   0   3   7 598.493 22.4017   1
   1  -1   7 509.715 25.1896  -2
   1   3   7 509.715 25.1896   1
   2   3   7 59.3100 3.08872   1
   3   0   7 468.526 24.2666  -2
   3   3   7 468.526 24.2666   1
   4   3   7 70.5894 5.88901   1
  -4   4   7 188.707 14.9672   1
  -3  -4   7 99.8713 7.81640  -2
  -3   4   7 99.8713 7.81640   1
  -2   4   7 225.753 14.7908   1
  -1  -3   7 89.7640 4.68493  -2
  -1   4   7 89.7640 4.68493   1
   0   4   7 240.464 10.6142   1
   1  -2   7 896.614 54.4942  -2
   1   4   7 896.614 54.4942   1
   2   4   7 755.436 46.7256   1
   3  -1   7 244.005 13.1265  -2
   3   4   7 244.005 13.1265   1
   4   4   7 17.7440 3.91519   1
  -4   5   7 30.3255 4.26068   1
  -3  -5   7 47.1869 4.66520  -2
  -3   5   7 47.1869 4.66520   1
  -2   5   7 140.910 7.45775   1
  -1  -4   7 711.832 35.3462  -2
  -1   5   7 711.832 35.3462   1
   0   5   7 1724.54 83.1916   1
   1  -3   7 1709.26 102.664  -2
   1   5   7 1709.26 102.664   1
   2   5   7 4.94796 1.94436   1
   4   5   7 97.7794 8.81662   1
  -3  -6   7 200.859 13.7428  -2
  -3   6   7 200.859 13.7428   1
  -2   6   7 1.93029 1.53329   1
  -1  -5   7 653.215 30.7048  -2
  -1   6   7 653.215 30.7048   1
   0   6   7 0.65373 0.75973   1
   1  -4   7 13.7452 2.32805  -2
   1   6   7 13.7452 2.32805   1
   2   6   7 332.546 21.9865   1
   3  -3   7 274.526 19.0971  -2
   3   6   7 274.526 19.0971   1
   4   6   7 225.992 17.0080   1
  -3  -7   7 109.500 8.34793  -2
  -3   7   7 109.500 8.34793   1
  -2   7   7 183.738 9.80674   1
  -1  -6   7 506.428 21.0983  -2
  -1   7   7 506.428 21.0983   1
   0   7   7 30.5475 2.28379   1
   1  -5   7 640.495 39.7264  -2
   1   7   7 640.495 39.7264   1
   2   7   7 184.072 13.2564   1
   3  -4   7 138.157 11.1581  -2
   3   7   7 138.157 11.1581   1
  -3  -8   7 22.3768 3.01013  -2
  -3   8   7 22.3768 3.01013   1
  -2   8   7 49.2473 3.68276   1
  -1  -7   7 386.696 18.8005  -2
  -1   8   7 386.696 18.8005   1
   0   8   7 -0.7072 0.67017   1
   1  -6   7 466.717 29.6027  -2
   1   8   7 466.717 29.6027   1
   2   8   7 102.991 8.50684   1
   3  -5   7 134.789 10.9624  -2
   3   8   7 134.789 10.9624   1
  -2   9   7 202.254 9.98120   1
  -1  -8   7 254.881 13.2849  -2
  -1   9   7 254.881 13.2849   1
   0   9   7 264.103 17.5136   1
   2   9   7 1.92060 2.27045   1
   3  -6   7 315.861 21.7589  -2
   3   9   7 315.861 21.7589   1
  -2  10   7 546.848 23.9181   1
  -1  -9   7 135.586 7.80049  -2
  -1  10   7 135.586 7.80049   1
   0  10   7 21.5522 2.86955   1
   1  -8   7 409.659 26.5590  -2
   1  10   7 409.659 26.5590   1
   2  10   7 41.3396 5.63959   1
  -1 -10   7 38.5531 3.83929  -2
  -1  11   7 38.5531 3.83929   1
   0  11   7 299.256 16.1281   1
   1  -9   7 26.9861 3.98879  -2
   1  11   7 26.9861 3.98879   1
   2  11   7 57.9558 6.13064   1
  -2  -9   8 105.366 12.6226   1
  -1  10   8 168.154 13.3766  -2
  -1  -9   8 168.154 13.3766   1
   0  -9   8 331.882 22.5670   1
   1  11   8 153.831 24.3682  -2
   1  -9   8 153.831 24.3682   1
  -2   9   8 438.548 38.3840  -2
  -2  -8   8 438.548 38.3840   1
  -1   9   8 31.6615 9.84041  -2
  -1  -8   8 31.6615 9.84041   1
   0  -8   8 31.6783 5.41950   1
   1  10   8 50.3531 9.91899  -2
   1  -8   8 50.3531 9.91899   1
   2  -8   8 131.517 12.9498   1
  -3   7   8 10.6407 13.2377  -2
  -3  -7   8 10.6407 13.2377   1
  -2   8   8 103.709 15.5916  -2
  -2  -7   8 103.709 15.5916   1
  -1   8   8 81.6921 7.12284  -2
  -1  -7   8 81.6921 7.12284   1
   0  -7   8 287.171 19.3335   1
   1   9   8 42.8043 7.34301  -2
   1  -7   8 42.8043 7.34301   1
   2  -7   8 666.204 41.3209   1
  -3   6   8 257.501 17.5681  -2
  -3  -6   8 257.501 17.5681   1
  -2  -6   8 915.576 38.8381   1
  -1   7   8 552.590 33.3680  -2
  -1  -6   8 552.590 33.3680   1
   0   8   8 281.216 27.7402  -2
   0  -6   8 281.216 27.7402   1
   1   8   8 8.00311 5.57834  -2
   1  -6   8 8.00311 5.57834   1
   2  -6   8 317.221 22.0038   1
   3   9   8 69.4496 17.7119  -2
   3  -6   8 69.4496 17.7119   1
  -3   5   8 5.88438 8.02392  -2
  -3  -5   8 5.88438 8.02392   1
  -2  -5   8 13.3080 1.69405   1
  -1   6   8 257.169 11.9665  -2
  -1  -5   8 257.169 11.9665   1
   0  -5   8 -0.6437 1.40706   1
   1   7   8 384.305 24.8063  -2
   1  -5   8 384.305 24.8063   1
   2  -5   8 359.897 12.0475   1
   3   8   8 103.037 6.22400  -2
   3  -5   8 103.037 6.22400   1
  -4  -4   8 340.971 19.3486   1
  -3   4   8 261.983 31.3655  -2
  -3  -4   8 261.983 31.3655   1
  -2  -4   8 60.0571 3.76137   1
  -1   5   8 196.971 15.0590  -2
  -1  -4   8 196.971 15.0590   1
   0   6   8 1051.38 79.4018  -2
   0  -4   8 1051.38 79.4018   1
   1   6   8 170.491 10.6116  -2
   1  -4   8 170.491 10.6116   1
   2  -4   8 30.8458 1.86333   1
   3   7   8 64.8702 5.02534  -2
   3  -4   8 64.8702 5.02534   1
  -4  -3   8 82.1230 7.66203   1
  -3  -3   8 3.28423 1.59138   1
  -2  -3   8 5.62081 1.37226   1
  -1   4   8 1244.08 74.3590  -2
  -1  -3   8 1244.08 74.3590   1
   0  -3   8 528.124 16.9848   1
   1   5   8 677.779 23.4218  -2
   1  -3   8 677.779 23.4218   1
   2  -3   8 0.54092 0.62685   1
   3   6   8 363.488 17.4277  -2
   3  -3   8 363.488 17.4277   1
   4  -3   8 116.464 8.01431   1
  -4  -2   8 148.471 11.5444   1
  -3   2   8 385.943 39.5737  -2
  -3  -2   8 385.943 39.5737   1
  -2  -2   8 930.330 33.9040   1
  -1  -2   8 375.208 15.9329   1
   0  -2   8 210.458 7.29744   1
   1   4   8 7.15266 1.85230  -2
   1  -2   8 7.15266 1.85230   1
   2  -2   8 0.17819 0.90831   1
   3   5   8 521.012 23.2097  -2
   3  -2   8 521.012 23.2097   1
   4  -2   8 59.4818 5.86124   1
  -4  -1   8 105.351 8.84762   1
  -3   1   8 22.9922 14.3306  -2
  -3  -1   8 22.9922 14.3306   1
  -2  -1   8 2.87564 1.12658   1
  -1   2   8 149.063 19.9499  -2
  -1  -1   8 149.063 19.9499   1
   0  -1   8 485.542 15.5902   1
   1   3   8 1062.82 38.4671  -2
   1  -1   8 1062.82 38.4671   1
   2  -1   8 750.862 27.9036   1
   3   4   8 264.458 13.0489  -2
   3  -1   8 264.458 13.0489   1
   4  -1   8 2.80602 1.81428   1
  -4   0   8 49.1563 20.2219  -2
  -4   0   8 49.1563 20.2219   1
  -3   0   8 416.050 40.9384  -2
  -3   0   8 416.050 40.9384   1
  -2   0   8 530.167 32.7574   1
  -1   0   8 64.1311 3.00341   1
   0   0   8 721.143 22.6673   1
   1   2   8 15.9953 3.32800  -2
   1   0   8 15.9953 3.32800   1
   2   0   8 1.17105 1.03536   1
   3   3   8 163.945 8.80363  -2
   3   0   8 163.945 8.80363   1
   4   0   8 34.9556 4.60513   1
  -4   1   8 16.3065 3.34828   1
  -3  -1   8 23.7602 14.4357  -2
  -3   1   8 23.7602 14.4357   1
  -2   1   8 4.94486 1.28193   1
  -1   1   8 249.592 11.5772   1
   0   1   8 583.444 21.5762   1
   1   1   8 3.23869 1.39724  -2
   1   1   8 3.23869 1.39724   1
   2   1   8 511.525 17.8494   1
   3   2   8 129.512 7.63667  -2
   3   1   8 129.512 7.63667   1
   4   1   8 21.1420 3.31967   1
  -4   2   8 36.1958 6.46937   1
  -3   2   8 733.806 45.3981   1
  -2   2   8 316.121 16.9794   1
  -1   2   8 314.797 16.2641   1
   0   2   8 349.209 15.4116   1
   1   0   8 20.1254 3.54992  -2
   1   2   8 20.1254 3.54992   1
   2   2   8 90.1310 4.45776   1
   3   1   8 167.332 12.5857  -2
   3   2   8 167.332 12.5857   1
   4   2   8 308.765 17.5734   1
  -4   3   8 0.53392 2.04613   1
  -3   3   8 95.3146 7.61138   1
  -2   3   8 2.70945 1.27788   1
  -1  -2   8 413.647 31.3912  -2
  -1   3   8 413.647 31.3912   1
   0   3   8 759.603 28.5291   1
   1  -1   8 1071.27 64.9084  -2
   1   3   8 1071.27 64.9084   1
   2   3   8 332.895 14.6701   1
   3   0   8 98.8797 11.0196  -2
   3   3   8 98.8797 11.0196   1
   4   3   8 11.6916 3.07807   1
  -3   4   8 138.194 10.1427   1
  -2   4   8 395.077 24.8926   1
  -1   4   8 1479.46 72.2499   1
   0   4   8 859.736 36.2223   1
   1   4   8 4.32775 1.56880   1
   2   4   8 9.75856 2.51401   1
   3  -1   8 311.133 21.1996  -2
   3   4   8 311.133 21.1996   1
   4   4   8 75.3665 7.50588   1
  -3   5   8 0.53712 1.39182   1
  -2   5   8 118.160 9.47768   1
  -1  -4   8 80.2602 10.1185  -2
  -1   5   8 80.2602 10.1185   1
   0   5   8 26.3951 1.92748   1
   1   5   8 434.455 27.4912   1
   2   5   8 441.347 28.4331   1
   3  -2   8 481.086 31.3742  -2
   3   5   8 481.086 31.3742   1
   4   5   8 5.93759 2.70959   1
  -3   6   8 101.811 7.93141   1
  -2   6   8 396.745 19.2635   1
  -1  -5   8 163.411 14.0546  -2
  -1   6   8 163.411 14.0546   1
   0   6   8 287.317 12.4652   1
   1  -4   8 200.666 13.8545  -2
   1   6   8 200.666 13.8545   1
   2   6   8 -0.6851 1.45307   1
   3  -3   8 296.395 20.6248  -2
   3   6   8 296.395 20.6248   1
  -3  -7   8 24.4441 3.95585  -2
  -3   7   8 24.4441 3.95585   1
  -2  -6   8 418.226 31.8780  -2
  -2   7   8 418.226 31.8780   1
  -1  -6   8 267.172 21.6413  -2
  -1   7   8 267.172 21.6413   1
   0   7   8 306.584 19.8669   1
   1  -5   8 369.769 23.9343  -2
   1   7   8 369.769 23.9343   1
   2   7   8 34.3215 5.01882   1
   3  -4   8 161.250 12.8522  -2
   3   7   8 161.250 12.8522   1
   4   7   8 -0.7112 2.29660   1
  -2  -7   8 238.530 21.6198  -2
  -2   8   8 238.530 21.6198   1
  -1  -7   8 156.540 11.0643  -2
  -1   8   8 156.540 11.0643   1
   2   8   8 10.6453 3.04000   1
   3  -5   8 138.703 11.5126  -2
   3   8   8 138.703 11.5126   1
  -2   9   8 35.8962 3.75777   1
  -1  -8   8 32.8399 3.27971  -2
  -1   9   8 32.8399 3.27971   1
   0   9   8 371.169 24.0201   1
   1  -7   8 45.2010 5.38306  -2
   1   9   8 45.2010 5.38306   1
   2   9   8 321.677 21.9660   1
  -1  -9   8 262.443 13.8028  -2
  -1  10   8 262.443 13.8028   1
   0  10   8 22.8349 2.98779   1
   1  -8   8 83.1032 7.69478  -2
   1  10   8 83.1032 7.69478   1
   2  10   8 136.555 11.0472   1
   0  -9   8 164.155 17.8929  -2
   0  11   8 164.155 17.8929   1
   1  -9   8 155.651 11.9201  -2
   1  11   8 155.651 11.9201   1
   0  -9   9 23.3149 4.03844   1
  -2   9   9 86.1363 8.12005  -2
  -2  -8   9 86.1363 8.12005   1
  -1  -8   9 211.114 13.3192   1
   0  10   9 77.2850 10.8897  -2
   0  -8   9 77.2850 10.8897   1
   1  -8   9 480.179 31.2114   1
  -2   8   9 241.309 14.5053  -2
  -2  -7   9 241.309 14.5053   1
  -1  -7   9 112.956 8.75317   1
   0   9   9 18.8637 4.67932  -2
   0  -7   9 18.8637 4.67932   1
   1  -7   9 387.672 20.9610   1
   2  10   9 48.7282 8.95938  -2
   2  -7   9 48.7282 8.95938   1
  -3  -6   9 3.86021 1.76696   1
  -2   7   9 193.401 9.27881  -2
  -2  -6   9 193.401 9.27881   1
  -1  -6   9 14.7894 1.08041   1
   0   8   9 195.566 12.2152  -2
   0  -6   9 195.566 12.2152   1
   1  -6   9 347.378 18.9045   1
   2   9   9 74.8141 9.04986  -2
   2  -6   9 74.8141 9.04986   1
  -3  -5   9 15.1126 2.55486   1
  -2   6   9 55.8765 3.54019  -2
  -2  -5   9 55.8765 3.54019   1
  -1  -5   9 532.758 23.5105   1
   0   7   9 4.81743 1.23808  -2
   0  -5   9 4.81743 1.23808   1
   1  -5   9 60.9618 6.08083   1
   2   8   9 65.7406 7.32986  -2
   2  -5   9 65.7406 7.32986   1
   3  -5   9 451.381 30.0972   1
  -3  -4   9 -0.8757 1.19977   1
  -2   5   9 361.546 14.3781  -2
  -2  -4   9 361.546 14.3781   1
  -1  -4   9 288.095 10.0043   1
   0   6   9 515.183 18.0636  -2
   0  -4   9 515.183 18.0636   1
   1  -4   9 14.4125 1.34953   1
   2   7   9 371.482 19.9029  -2
   2  -4   9 371.482 19.9029   1
   3  -4   9 154.636 9.01322   1
  -3  -3   9 356.288 17.1736   1
  -2   4   9 253.989 10.4543  -2
  -2  -3   9 253.989 10.4543   1
  -1  -3   9 81.3353 4.30494   1
   0   5   9 60.4525 3.45138  -2
   0  -3   9 60.4525 3.45138   1
   1  -3   9 17.0939 1.50741   1
   2   6   9 664.625 32.2305  -2
   2  -3   9 664.625 32.2305   1
   3  -3   9 120.724 5.95009   1
  -3  -2   9 1.22606 1.68416   1
  -2   3   9 582.799 24.3373  -2
  -2  -2   9 582.799 24.3373   1
  -1  -2   9 305.295 12.2334   1
   0   4   9 912.334 30.8362  -2
   0  -2   9 912.334 30.8362   1
   1  -2   9 540.568 17.5409   1
   2   5   9 281.322 11.7754  -2
   2  -2   9 281.322 11.7754   1
   3  -2   9 12.0254 2.41789   1
   4  -2   9 24.3308 4.88694   1
  -4   1   9 327.601 35.8305  -2
  -4  -1   9 327.601 35.8305   1
  -3  -1   9 260.396 12.8096   1
  -2   2   9 99.0089 5.65953  -2
  -2  -1   9 99.0089 5.65953   1
  -1  -1   9 390.092 15.1863   1
   0   3   9 8.84312 2.60608  -2
   0  -1   9 8.84312 2.60608   1
   1  -1   9 5.89705 1.13366   1
   2   4   9 398.784 15.8095  -2
   2  -1   9 398.784 15.8095   1
   3  -1   9 64.1770 5.00603   1
   4   5   9 664.028 29.6315  -2
   4  -1   9 664.028 29.6315   1
  -4   0   9 21.4716 13.8272  -2
  -4   0   9 21.4716 13.8272   1
  -3   0   9 15.6066 3.25032   1
  -2   1   9 196.650 9.82130  -2
  -2   0   9 196.650 9.82130   1
  -1   0   9 506.652 19.0493   1
   0   2   9 244.285 9.87685  -2
   0   0   9 244.285 9.87685   1
   1   0   9 406.824 15.8287   1
   2   3   9 256.282 10.6976  -2
   2   0   9 256.282 10.6976   1
   3   0   9 1.00964 1.76358   1
   4   4   9 11.1820 3.76635  -2
   4   0   9 11.1820 3.76635   1
  -4  -1   9 481.784 31.1122  -2
  -4   1   9 481.784 31.1122   1
  -3   1   9 142.567 9.00398   1
  -2   0   9 187.722 10.8742  -2
  -2   1   9 187.722 10.8742   1
  -1   1   9 227.413 9.19656   1
   0   1   9 -1.5403 1.22133  -2
   0   1   9 -1.5403 1.22133   1
   1   1   9 45.3664 2.78011   1
   2   2   9 218.806 12.5165  -2
   2   1   9 218.806 12.5165   1
   3   1   9 432.709 19.5913   1
   4   3   9 262.438 18.7405  -2
   4   1   9 262.438 18.7405   1
  -3   2   9 2.46702 1.76137   1
  -2  -1   9 180.800 10.7374  -2
  -2   2   9 180.800 10.7374   1
  -1   2   9 724.666 26.6461   1
   0   0   9 529.181 22.6105  -2
   0   2   9 529.181 22.6105   1
   1   2   9 399.489 15.4742   1
   2   1   9 95.4126 6.24937  -2
   2   2   9 95.4126 6.24937   1
   3   2   9 9.57494 2.28421   1
   4   2   9 22.4032 4.54338  -2
   4   2   9 22.4032 4.54338   1
  -3   3   9 148.884 9.48183   1
  -1   3   9 465.759 17.4568   1
   0  -1   9 12.9097 1.55075  -2
   0   3   9 12.9097 1.55075   1
   1   3   9 2.02910 1.01090   1
   2   0   9 333.534 17.3379  -2
   2   3   9 333.534 17.3379   1
   3   3   9 227.796 10.8138   1
   4   1   9 114.632 8.46803  -2
   4   3   9 114.632 8.46803   1
  -3   4   9 101.308 7.97316   1
  -2  -3   9 150.503 10.4884  -2
  -2   4   9 150.503 10.4884   1
  -1   4   9 43.6634 3.97582   1
   0  -2   9 710.276 30.2142  -2
   0   4   9 710.276 30.2142   1
   1   4   9 519.619 22.3740   1
   2  -1   9 391.347 25.4524  -2
   2   4   9 391.347 25.4524   1
   3   4   9 2.06529 1.12286   1
   4   0   9 8.05803 4.83697  -2
   4   4   9 8.05803 4.83697   1
  -3   5   9 242.166 16.4118   1
  -2  -4   9 234.128 15.4981  -2
  -2   5   9 234.128 15.4981   1
  -1   5   9 135.753 9.53043   1
   0  -3   9 84.8500 4.41741  -2
   0   5   9 84.8500 4.41741   1
   1   5   9 2.40078 1.53554   1
   3   5   9 101.862 8.88148   1
  -3   6   9 41.5654 5.38303   1
  -2  -5   9 34.4098 3.67645  -2
  -2   6   9 34.4098 3.67645   1
  -1   6   9 240.807 15.9598   1
   0  -4   9 465.331 19.9337  -2
   0   6   9 465.331 19.9337   1
   1   6   9 11.9221 2.44025   1
   2  -3   9 460.912 29.8618  -2
   2   6   9 460.912 29.8618   1
   3   6   9 1.73090 2.00853   1
  -2  -6   9 152.601 10.8012  -2
  -2   7   9 152.601 10.8012   1
  -1   7   9 69.7956 4.69725   1
   1   7   9 27.0658 3.97056   1
   2  -4   9 405.790 26.7895  -2
   2   7   9 405.790 26.7895   1
   3   7   9 217.093 16.1280   1
  -2  -7   9 111.167 8.40761  -2
  -2   8   9 111.167 8.40761   1
  -1   8   9 431.459 21.2636   1
   0  -6   9 94.7272 7.47415  -2
   0   8   9 94.7272 7.47415   1
   1   8   9 381.632 25.0559   1
   2  -5   9 139.467 11.1039  -2
   2   8   9 139.467 11.1039   1
   3   8   9 61.1882 6.85565   1
  -1   9   9 17.8024 2.42740   1
   0  -7   9 40.4133 4.37964  -2
   0   9   9 40.4133 4.37964   1
   1   9   9 233.220 16.3691   1
   2  -6   9 59.9153 6.55423  -2
   2   9   9 59.9153 6.55423   1
  -1  10   9 8.91484 1.92455   1
   0  -8   9 107.234 7.13121  -2
   0  10   9 107.234 7.13121   1
   1  10   9 498.160 32.3923   1
  -1  -8  10 3.00920 2.69449   1
   0  10  10 422.729 23.2241  -2
   0  -8  10 422.729 23.2241   1
  -2   8  10 14.9003 5.33342  -2
  -2  -7  10 14.9003 5.33342   1
  -1  -7  10 81.7728 7.54469   1
   0   9  10 549.555 34.0755  -2
   0  -7  10 549.555 34.0755   1
   1  -7  10 31.1002 5.35009   1
  -2   7  10 446.626 20.0531  -2
  -2  -6  10 446.626 20.0531   1
  -1  -6  10 1.97559 0.74659   1
   0   8  10 265.372 15.3147  -2
   0  -6  10 265.372 15.3147   1
   1  -6  10 12.2179 3.61094   1
   2   9  10 583.907 35.6417  -2
   2  -6  10 583.907 35.6417   1
  -3  -5  10 216.439 11.2133   1
  -2   6  10 164.080 8.19169  -2
  -2  -5  10 164.080 8.19169   1
  -1  -5  10 203.682 8.85688   1
   0   7  10 213.979 12.8798  -2
   0  -5  10 213.979 12.8798   1
   1  -5  10 146.119 10.4947   1
   2   8  10 240.490 18.2348  -2
   2  -5  10 240.490 18.2348   1
  -3  -4  10 113.631 8.01854   1
  -2   5  10 109.947 5.75935  -2
  -2  -4  10 109.947 5.75935   1
  -1  -4  10 40.6276 2.78522   1
   0   6  10 68.2022 4.51134  -2
   0  -4  10 68.2022 4.51134   1
   1  -4  10 585.098 19.0534   1
   2   7  10 198.241 9.20889  -2
   2  -4  10 198.241 9.20889   1
   3  -4  10 1.46223 2.22939   1
  -3  -3  10 20.9461 2.76988   1
  -2   4  10 188.562 8.35803  -2
  -2  -3  10 188.562 8.35803   1
  -1  -3  10 544.045 23.4301   1
   0   5  10 279.802 12.9279  -2
   0  -3  10 279.802 12.9279   1
   1  -3  10 124.909 4.91258   1
   2   6  10 140.551 7.09001  -2
   2  -3  10 140.551 7.09001   1
   3  -3  10 5.15835 2.03260   1
  -3  -2  10 -3.3359 1.32348   1
  -2   3  10 208.952 10.7759  -2
  -2  -2  10 208.952 10.7759   1
  -1  -2  10 4.01650 1.28966   1
   0   4  10 20.9295 3.61047  -2
   0  -2  10 20.9295 3.61047   1
   1  -2  10 370.357 14.7977   1
   2   5  10 134.565 6.73364  -2
   2  -2  10 134.565 6.73364   1
   3  -2  10 615.980 27.5719   1
  -3  -1  10 77.7197 5.37551   1
  -2   2  10 460.054 21.2882  -2
  -2  -1  10 460.054 21.2882   1
  -1  -1  10 22.5579 2.19629   1
   0   3  10 471.081 18.1658  -2
   0  -1  10 471.081 18.1658   1
   1  -1  10 90.5407 4.87242   1
   2   4  10 116.111 6.03339  -2
   2  -1  10 116.111 6.03339   1
   3  -1  10 4.86622 1.68612   1
  -3   0  10 22.1376 2.69183   1
  -2   1  10 412.946 22.3913  -2
  -2   0  10 412.946 22.3913   1
  -1   0  10 19.1637 1.82755   1
   0   2  10 24.6969 2.12454  -2
   0   0  10 24.6969 2.12454   1
   1   0  10 311.730 12.6885   1
   2   3  10 495.968 19.2005  -2
   2   0  10 495.968 19.2005   1
   3   0  10 391.536 18.2765   1
  -3   1  10 81.4967 6.39299   1
  -2   0  10 599.204 37.0329  -2
  -2   1  10 599.204 37.0329   1
  -1   1  10 238.494 11.5290   1
   0   1  10 481.539 23.9744  -2
   0   1  10 481.539 23.9744   1
   1   1  10 5.16764 1.03330   1
   2   2  10 208.325 10.0713  -2
   2   1  10 208.325 10.0713   1
   3   1  10 50.9137 4.32308   1
   4   3  10 156.947 10.6602  -2
   4   1  10 156.947 10.6602   1
  -3   2  10 597.335 31.9686   1
  -2  -1  10 375.748 20.7212  -2
  -2   2  10 375.748 20.7212   1
  -1   2  10 22.7682 2.43725   1
   0   0  10 26.7810 2.79711  -2
   0   2  10 26.7810 2.79711   1
   1   2  10 300.712 13.7895   1
   2   1  10 406.268 17.8045  -2
   2   2  10 406.268 17.8045   1
   3   2  10 36.7124 3.88293   1
   4   2  10 399.794 37.6066  -2
   4   2  10 399.794 37.6066   1
  -3   3  10 36.0884 4.12228   1
  -2  -2  10 136.415 9.75741  -2
  -2   3  10 136.415 9.75741   1
  -1   3  10 240.582 11.3766   1
   0  -1  10 609.526 26.2565  -2
   0   3  10 609.526 26.2565   1
   1   3  10 100.887 6.05689   1
   2   0  10 221.324 12.0132  -2
   2   3  10 221.324 12.0132   1
   3   3  10 0.91301 1.73952   1
  -3   4  10 48.8269 4.82657   1
  -2  -3  10 119.971 8.87719  -2
  -2   4  10 119.971 8.87719   1
  -1   4  10 23.1361 3.05981   1
   0  -2  10 18.2382 1.89913  -2
   0   4  10 18.2382 1.89913   1
   1   4  10 307.015 13.5860   1
   2  -1  10 248.488 17.2243  -2
   2   4  10 248.488 17.2243   1
  -3   5  10 18.1561 3.25236   1
  -2  -4  10 175.987 12.2786  -2
  -2   5  10 175.987 12.2786   1
  -1   5  10 280.086 14.6140   1
   0  -3  10 149.331 12.8554  -2
   0   5  10 149.331 12.8554   1
   1   5  10 156.613 12.5165   1
   2  -2  10 68.6321 6.65543  -2
   2   5  10 68.6321 6.65543   1
   3   5  10 56.2207 6.03663   1
  -2  -5  10 93.8784 7.48015  -2
  -2   6  10 93.8784 7.48015   1
  -1   6  10 2.30544 1.66431   1
   0  -4  10 64.4482 3.56669  -2
   0   6  10 64.4482 3.56669   1
   1   6  10 496.425 31.6538   1
   2  -3  10 295.042 20.3433  -2
   2   6  10 295.042 20.3433   1
   3   6  10 361.367 24.6900   1
  -2  -6  10 516.218 32.5534  -2
  -2   7  10 516.218 32.5534   1
  -1   7  10 6.95837 1.47152   1
   0  -5  10 329.176 21.5502  -2
   0   7  10 329.176 21.5502   1
   1   7  10 194.618 13.9978   1
   2  -4  10 138.355 11.1258  -2
   2   7  10 138.355 11.1258   1
   3   7  10 0.93842 2.62787   1
  -1   8  10 28.0147 3.79610   1
   0  -6  10 386.278 25.0446  -2
   0   8  10 386.278 25.0446   1
   1   8  10 9.53516 2.58202   1
   2  -5  10 262.543 18.7219  -2
   2   8  10 262.543 18.7219   1
   3   8  10 231.447 17.3308   1
  -1   9  10 54.5605 4.54142   1
   0  -7  10 672.024 42.0852  -2
   0   9  10 672.024 42.0852   1
   1   9  10 9.16364 2.72124   1
   0  -8  10 297.853 25.8188  -2
   0  10  10 297.853 25.8188   1
   1  10  10 19.6096 5.66176   1
   0  -7  11 23.9041 4.87310   1
  -1   8  11 285.310 21.3356  -2
  -1  -6  11 285.310 21.3356   1
   0  -6  11 61.8588 6.94653   1
   1   9  11 290.501 22.0818  -2
   1  -6  11 290.501 22.0818   1
  -2  -5  11 45.4171 3.65091   1
  -1   7  11 284.081 18.7647  -2
  -1  -5  11 284.081 18.7647   1
   0  -5  11 423.931 16.9390   1
   1   8  11 326.940 18.6252  -2
   1  -5  11 326.940 18.6252   1
   2  -5  11 3.29656 3.33240   1
  -2  -4  11 343.604 14.1905   1
  -1   6  11 225.528 9.71861  -2
  -1  -4  11 225.528 9.71861   1
   0  -4  11 62.8752 3.85048   1
   1   7  11 94.9876 8.89766  -2
   1  -4  11 94.9876 8.89766   1
   2  -4  11 5.51055 3.24849   1
  -3  -3  11 89.0099 6.19069   1
  -2  -3  11 17.1935 1.94213   1
  -1   5  11 48.5332 2.65406  -2
  -1  -3  11 48.5332 2.65406   1
   0  -3  11 339.968 13.8198   1
   1   6  11 206.247 9.32264  -2
   1  -3  11 206.247 9.32264   1
   2  -3  11 523.720 20.7487   1
  -3   3  11 172.388 9.73914  -2
  -3  -2  11 172.388 9.73914   1
  -2  -2  11 26.0124 3.36739   1
  -1   4  11 101.099 5.12456  -2
  -1  -2  11 101.099 5.12456   1
   0  -2  11 46.8340 3.07234   1
   1   5  11 105.049 5.83964  -2
   1  -2  11 105.049 5.83964   1
   2  -2  11 15.0084 2.30206   1
   3   6  11 37.9282 8.17013  -2
   3  -2  11 37.9282 8.17013   1
  -3   2  11 72.2199 4.99030  -2
  -3  -1  11 72.2199 4.99030   1
  -2  -1  11 22.2456 2.60724   1
  -1   3  11 12.4841 1.91793  -2
  -1  -1  11 12.4841 1.91793   1
   0  -1  11 341.529 13.8456   1
   1   4  11 424.175 16.8784  -2
   1  -1  11 424.175 16.8784   1
   2  -1  11 514.416 20.0399   1
   3   5  11 55.0995 5.08313  -2
   3  -1  11 55.0995 5.08313   1
  -3   1  11 389.282 17.9275  -2
  -3   0  11 389.282 17.9275   1
  -2   0  11 88.6615 5.56640   1
  -1   2  11 355.500 16.6039  -2
  -1   0  11 355.500 16.6039   1
   0   0  11 3.64648 1.17271   1
   1   3  11 208.313 9.88990  -2
   1   0  11 208.313 9.88990   1
   2   0  11 127.710 6.33884   1
   3   4  11 208.536 12.6460  -2
   3   0  11 208.536 12.6460   1
  -3   0  11 283.359 14.4051  -2
  -3   1  11 283.359 14.4051   1
  -2   1  11 21.4536 2.73545   1
  -1   1  11 87.2366 5.31696  -2
  -1   1  11 87.2366 5.31696   1
   0   1  11 211.731 8.98237   1
   1   2  11 621.136 26.5175  -2
   1   1  11 621.136 26.5175   1
   2   1  11 80.7862 4.70143   1
   3   3  11 677.742 34.8219  -2
   3   1  11 677.742 34.8219   1
  -2   2  11 110.321 6.49680   1
  -1   0  11 474.816 30.3676  -2
  -1   2  11 474.816 30.3676   1
   0   2  11 34.3451 2.63679   1
   1   1  11 298.230 15.6856  -2
   1   2  11 298.230 15.6856   1
   2   2  11 1.62883 1.17535   1
   3   2  11 69.5700 11.2469  -2
   3   2  11 69.5700 11.2469   1
  -2   3  11 0.03104 1.13912   1
  -1  -1  11 10.7333 1.93083  -2
  -1   3  11 10.7333 1.93083   1
   0   3  11 307.120 14.1484   1
   1   0  11 416.306 21.3228  -2
   1   3  11 416.306 21.3228   1
   2   3  11 200.922 11.2930   1
  -2   4  11 217.399 14.7098   1
  -1  -2  11 45.0910 3.39502  -2
  -1   4  11 45.0910 3.39502   1
   0   4  11 97.7035 5.27602   1
   1  -1  11 205.113 14.2143  -2
   1   4  11 205.113 14.2143   1
   2   4  11 142.530 11.0346   1
   3   4  11 22.3575 4.36124   1
  -2   5  11 0.32031 1.32954   1
  -1  -3  11 55.0973 3.94239  -2
  -1   5  11 55.0973 3.94239   1
   0   5  11 570.816 24.7290   1
   1  -2  11 196.457 13.8936  -2
   1   5  11 196.457 13.8936   1
   2   5  11 553.504 35.6461   1
   3   5  11 107.892 9.44934   1
  -2   6  11 17.3792 3.01564   1
  -1  -4  11 184.644 16.6431  -2
  -1   6  11 184.644 16.6431   1
   0   6  11 174.805 9.58220   1
   1  -3  11 112.801 9.06349  -2
   1   6  11 112.801 9.06349   1
   2   6  11 2.35526 2.39792   1
   3   6  11 67.0677 8.75675   1
  -2   7  11 24.1971 3.56025   1
  -1  -5  11 421.064 20.7355  -2
  -1   7  11 421.064 20.7355   1
   0   7  11 3.07695 1.78188   1
   1  -4  11 197.052 14.4194  -2
   1   7  11 197.052 14.4194   1
   2   7  11 354.703 24.1593   1
   0   8  11 40.0123 4.97546   1
   1  -5  11 295.272 20.3392  -2
   1   8  11 295.272 20.3392   1
  -1   7  12 43.6144 9.63545  -2
  -1  -5  12 43.6144 9.63545   1
   0  -5  12 14.6378 3.37001   1
   1   8  12 19.7791 7.72400  -2
   1  -5  12 19.7791 7.72400   1
  -2  -4  12 8.29785 1.64295   1
  -1   6  12 243.803 10.4505  -2
  -1  -4  12 243.803 10.4505   1
   0  -4  12 188.083 8.67122   1
   1   7  12 354.247 19.7240  -2
   1  -4  12 354.247 19.7240   1
   2  -4  12 78.2003 14.4411   1
  -2  -3  12 22.2628 2.33131   1
  -1   5  12 79.3747 5.04799  -2
  -1  -3  12 79.3747 5.04799   1
   0  -3  12 44.3460 3.02500   1
   1   6  12 241.857 10.6388  -2
   1  -3  12 241.857 10.6388   1
   2  -3  12 1.32799 1.66734   1
  -2  -2  12 0.16100 1.36780   1
  -1   4  12 572.083 22.2101  -2
  -1  -2  12 572.083 22.2101   1
   0  -2  12 211.272 9.47977   1
   1   5  12 504.523 19.7771  -2
   1  -2  12 504.523 19.7771   1
   2  -2  12 1.54637 1.48017   1
  -2  -1  12 57.6829 4.26949   1
  -1   3  12 23.6698 2.40311  -2
  -1  -1  12 23.6698 2.40311   1
   0  -1  12 15.4051 2.08327   1
   1   4  12 445.867 17.6958  -2
   1  -1  12 445.867 17.6958   1
   2  -1  12 177.629 8.39813   1
  -2   0  12 74.1007 5.03375   1
  -1   2  12 229.411 16.8614  -2
  -1   0  12 229.411 16.8614   1
   0   0  12 550.611 21.4034   1
   1   3  12 198.675 9.59898  -2
   1   0  12 198.675 9.59898   1
   2   0  12 237.642 10.5480   1
   3   4  12 140.989 8.13262  -2
   3   0  12 140.989 8.13262   1
  -2   1  12 177.911 9.26625   1
  -1   1  12 7.32941 1.69002  -2
  -1   1  12 7.32941 1.69002   1
   0   1  12 24.5639 2.49615   1
   1   2  12 44.3082 3.67772  -2
   1   1  12 44.3082 3.67772   1
   2   1  12 70.6764 4.46271   1
   3   3  12 263.091 12.9251  -2
   3   1  12 263.091 12.9251   1
  -2   2  12 5.86919 1.45980   1
  -1   0  12 275.252 13.1232  -2
  -1   2  12 275.252 13.1232   1
   0   2  12 464.367 20.6262   1
   1   1  12 101.859 6.36917  -2
   1   2  12 101.859 6.36917   1
   2   2  12 1191.38 49.2750   1
   3   2  12 14.2783 3.11954  -2
   3   2  12 14.2783 3.11954   1
  -2   3  12 4.57859 1.59300   1
  -1  -1  12 45.4000 3.59866  -2
  -1   3  12 45.4000 3.59866   1
   0   3  12 33.4867 2.77193   1
   1   0  12 210.458 14.5438  -2
   1   3  12 210.458 14.5438   1
   2   3  12 32.7428 3.70428   1
   3   1  12 153.618 12.0358  -2
   3   3  12 153.618 12.0358   1
  -2   4  12 21.3417 2.50809   1
  -1  -2  12 733.833 36.4093  -2
  -1   4  12 733.833 36.4093   1
   0   4  12 75.8348 4.92946   1
   1  -1  12 549.683 27.7425  -2
   1   4  12 549.683 27.7425   1
   2   4  12 177.330 13.1863   1
  -2   5  12 88.4336 5.89067   1
  -1  -3  12 130.493 7.66397  -2
  -1   5  12 130.493 7.66397   1
   0   5  12 17.1603 2.12096   1
   1  -2  12 261.184 17.8810  -2
   1   5  12 261.184 17.8810   1
   2   5  12 121.661 9.94685   1
  -1  -4  12 124.528 7.28266  -2
  -1   6  12 124.528 7.28266   1
   1  -3  12 446.366 29.0474  -2
   1   6  12 446.366 29.0474   1
   2   6  12 27.5756 4.97594   1
  -1  -5  12 -7.1943 6.00385  -2
  -1   7  12 -7.1943 6.00385   1
   0   7  12 100.478 8.26178   1
   1  -4  12 178.887 13.3210  -2
   1   7  12 178.887 13.3210   1
   2   7  12 0.19187 2.09937   1
   0   8  12 343.675 22.9200   1
   1  -5  12 9.14470 3.01038  -2
   1   8  12 9.14470 3.01038   1
   0   7  13 51.7599 13.2201  -2
   0  -4  13 51.7599 13.2201   1
  -1  -3  13 101.678 5.43411   1
   0   6  13 409.469 36.8980  -2
   0  -3  13 409.469 36.8980   1
   1  -3  13 3.27295 1.85428   1
  -1   4  13 28.2936 20.2030  -2
  -1  -2  13 28.2936 20.2030   1
   0   5  13 450.457 29.5976  -2
   0  -2  13 450.457 29.5976   1
   1   5  13 133.583 15.3773  -2
   1  -2  13 133.583 15.3773   1
  -2  -1  13 47.7749 4.00540   1
  -1  -1  13 413.400 19.2512   1
   0   4  13 134.848 13.8467  -2
   0  -1  13 134.848 13.8467   1
   1   4  13 215.681 18.1195  -2
   1  -1  13 215.681 18.1195   1
   2   5  13 197.884 17.5586  -2
   2  -1  13 197.884 17.5586   1
  -2   2  13 3.70986 18.5094  -2
  -2   0  13 3.70986 18.5094   1
  -1   0  13 47.1140 3.65359   1
   0   3  13 194.555 26.8408  -2
   0   0  13 194.555 26.8408   1
   1   3  13 139.801 14.1683  -2
   1   0  13 139.801 14.1683   1
   2   4  13 658.121 54.8712  -2
   2   0  13 658.121 54.8712   1
  -2   1  13 163.376 15.1534  -2
  -2   1  13 163.376 15.1534   1
  -1   1  13 442.899 22.6966   1
   0   2  13 136.851 23.1568  -2
   0   1  13 136.851 23.1568   1
   1   2  13 972.737 80.2194  -2
   1   1  13 972.737 80.2194   1
   2   1  13 15.9374 2.70327   1
  -2   0  13 17.0254 4.86763  -2
  -2   2  13 17.0254 4.86763   1
  -1   2  13 45.8670 3.70212   1
   0   1  13 188.299 25.2531  -2
   0   2  13 188.299 25.2531   1
   1   2  13 61.1314 4.72206   1
   2   2  13 5.95877 1.87338   1
  -2  -1  13 463.589 23.9267  -2
  -2   3  13 463.589 23.9267   1
  -1   3  13 20.8828 2.60328   1
   0   3  13 369.773 19.2028   1
   1   3  13 167.413 9.70930   1
   2   3  13 1.06425 2.10810   1
  -1   4  13 10.4020 1.88539   1
   0   4  13 35.6026 3.33067   1
   2   4  13 414.844 27.6281   1
  -1   5  13 75.5504 8.30576   1
   0   5  13 367.325 24.1386   1
   1   5  13 0.26460 1.58278   1
   2   5  13 134.263 12.3714   1
   1   6  13 -1.9110 3.07857   1
   0   7  13 -2.7204 1.58268   1
   0   4  14 19.7150 2.61551  -2
   0  -1  14 19.7150 2.61551   1
   1  -1  14 390.777 18.1276   1
  -1   0  14 3.22993 1.41934   1
   0   3  14 818.566 34.2525  -2
   0   0  14 818.566 34.2525   1
   1   0  14 11.1030 2.01072   1
  -1   1  14 107.936 6.65058   1
   0   2  14 118.698 7.24269  -2
   0   1  14 118.698 7.24269   1
   1   1  14 4.58216 1.77944   1
  -1   2  14 208.430 10.7937   1
   0   1  14 141.103 10.3813  -2
   0   2  14 141.103 10.3813   1
   1   2  14 15.5560 2.45979   1
  -1   3  14 27.5063 4.32735   1
   0   0  14 517.023 26.3304  -2
   0   3  14 517.023 26.3304   1
   0  -1  14 -4.8574 3.32345  -2
   0   4  14 -4.8574 3.32345   1
   0   0   0    0.00    0.00   0
;
_shelx_hkl_checksum                37866
_olex2_submission_special_instructions  'No special instructions were received'
loop_
  _twin_individual_id
  _twin_individual_mass_fraction_refined
 1 0.6673(15)
 2 0.3327(15)
