# Supplementary material for: Benzo[1,2-d:4,5-d′]bis([1,2,3]thiadiazole) and Its Bromo Derivatives: Molecular Structure and Reactivity
Source: Int J Mol Sci. 2023 May 16;24(10):8835. doi: 10.3390/ijms24108835 (PMC10219027; doi:10.3390/ijms24108835)
Supplement: Supplementary file 1 [file ijms-24-08835-s001.zip › 2256390.cif]

data_tim-47
_publ_section_acknowledgements
;
Crystal structure determination was performed in the Department of Structural
Studies of Zelinsky Institute of Organic Chemistry, Moscow.
;
_audit_creation_date               2023-01-18
_audit_creation_method
;
Olex2 1.5
(compiled 2021.11.18 svn.ra9532c28 for OlexSys, GUI svn.r6429)
;
_shelx_SHELXL_version_number       '2018/3'
_audit_contact_author_email        dinasyrova@ioc.ac.ru
_audit_contact_author_name         'Darina I. Nasyrova'
_publ_contact_author_id_orcid      0000-0002-2594-8645
_publ_section_references
;
Dolomanov, O.V., Bourhis, L.J., Gildea, R.J, Howard, J.A.K. & Puschmann, H.
 (2009), J. Appl. Cryst. 42, 339-341.

Sheldrick, G.M. (2008). Acta Cryst. A64, 112-122.
;
_chemical_name_common              ?
_chemical_name_systematic          ?
_chemical_formula_moiety           'C6 H Br N4 S2'
_chemical_formula_sum              'C6 H Br N4 S2'
_chemical_formula_weight           273.14
_chemical_melting_point            ?
_chemical_oxdiff_formula           C6HBrN4S2
_chemical_oxdiff_usercomment       Tim-47
loop_
  _atom_type_symbol
  _atom_type_description
  _atom_type_scat_dispersion_real
  _atom_type_scat_dispersion_imag
  _atom_type_scat_source
 'C' 'C' 0.0033 0.0016 'International Tables Vol C Tables 4.2.6.8 and 6.1.1.4'
 'H' 'H' 0.0000 0.0000 'International Tables Vol C Tables 4.2.6.8 and 6.1.1.4'
 'Br' 'Br' -0.2901 2.4595
 'International Tables Vol C Tables 4.2.6.8 and 6.1.1.4'
 'N' 'N' 0.0061 0.0033 'International Tables Vol C Tables 4.2.6.8 and 6.1.1.4'
 'S' 'S' 0.1246 0.1234 'International Tables Vol C Tables 4.2.6.8 and 6.1.1.4'

_shelx_space_group_comment
;
The symmetry employed for this shelxl refinement is uniquely defined
by the following loop, which should always be used as a source of
symmetry information in preference to the above space-group names.
They are only intended as comments.
;
_space_group_crystal_system        'monoclinic'
_space_group_IT_number             14
_space_group_name_H-M_alt          'P 1 21/c 1'
_space_group_name_Hall             '-P 2ybc'
loop_
  _space_group_symop_operation_xyz
 'x, y, z'
 '-x, y+1/2, -z+1/2'
 '-x, -y, -z'
 'x, -y-1/2, z-1/2'

_cell_length_a                     12.5976(3)
_cell_length_b                     9.2941(2)
_cell_length_c                     6.9912(2)
_cell_angle_alpha                  90
_cell_angle_beta                   103.562(3)
_cell_angle_gamma                  90
_cell_volume                       795.73(4)
_cell_formula_units_Z              4
_cell_measurement_reflns_used      10519
_cell_measurement_temperature      99.97(18)
_cell_measurement_theta_max        35.7150
_cell_measurement_theta_min        2.7300
_shelx_estimated_absorpt_T_max     ?
_shelx_estimated_absorpt_T_min     ?
_exptl_absorpt_coefficient_mu      5.636
_exptl_absorpt_correction_T_max    1.00000
_exptl_absorpt_correction_T_min    0.55126
_exptl_absorpt_correction_type     multi-scan
_exptl_absorpt_process_details
;
CrysAlisPro 1.171.42.79a (Rigaku Oxford Diffraction, 2022)
Empirical absorption correction using spherical harmonics,
implemented in SCALE3 ABSPACK scaling algorithm.
;
_exptl_absorpt_special_details     ?
_exptl_crystal_colour              yellow
_exptl_crystal_density_diffrn      2.280
_exptl_crystal_density_meas        ?
_exptl_crystal_density_method      'not measured'
_exptl_crystal_description         block
_exptl_crystal_F_000               528
_exptl_crystal_size_max            0.2
_exptl_crystal_size_mid            0.05
_exptl_crystal_size_min            0.05
_exptl_transmission_factor_max     ?
_exptl_transmission_factor_min     ?
_diffrn_reflns_av_R_equivalents    0.0366
_diffrn_reflns_av_unetI/netI       0.0266
_diffrn_reflns_Laue_measured_fraction_full  0.999
_diffrn_reflns_Laue_measured_fraction_max  0.914
_diffrn_reflns_limit_h_max         20
_diffrn_reflns_limit_h_min         -20
_diffrn_reflns_limit_k_max         15
_diffrn_reflns_limit_k_min         -14
_diffrn_reflns_limit_l_max         11
_diffrn_reflns_limit_l_min         -10
_diffrn_reflns_number              19591
_diffrn_reflns_point_group_measured_fraction_full  0.999
_diffrn_reflns_point_group_measured_fraction_max  0.914
_diffrn_reflns_theta_full          25.242
_diffrn_reflns_theta_max           35.819
_diffrn_reflns_theta_min           2.751
_diffrn_ambient_environment        N~2~
_diffrn_ambient_temperature        99.97(18)
_diffrn_detector                   'Hybrid Pixel Array Detector'
_diffrn_detector_area_resol_mean   10.0000
_diffrn_detector_type              HyPix
_diffrn_measured_fraction_theta_full  0.999
_diffrn_measured_fraction_theta_max  0.914
_diffrn_measurement_details
;
List of Runs (angles in degrees, time in seconds):

  # Type    Start    End  Width  t~exp~   \w     \q     \k     \f   Frames
--------------------------------------------------------------------------
  1  \w    -48.00   9.00   0.50    8.00    --  -17.65  95.00   7.00  114
  2  \w    -31.00  48.00   0.50    8.00    --   17.96 -95.00-102.00  158
  3  \w    -28.00  55.00   0.50    8.00    --  -17.65  38.00-150.00  166
  4  \w      4.00  90.00   0.50    8.00    --   17.96  57.00   0.00  172
  5  \w    -56.00   5.00   0.50    8.00    --   17.96 -19.00-180.00  122
  6  \w    -56.00   5.00   0.50    8.00    --   17.96 -19.00 -60.00  122
  7  \w     -4.00  90.00   0.50    8.00    --   17.96  77.00 120.00  188
  8  \w     42.00  73.00   0.50    8.00    --   17.96 178.00-150.00   62
  9  \w      7.00  90.00   0.50    8.00    --   17.96  38.00 -90.00  166
;
_diffrn_measurement_device         'four-circle diffractometer'
_diffrn_measurement_device_type    'XtaLAB Synergy, Dualflex, HyPix'
_diffrn_measurement_method         '\w scans'
_diffrn_orient_matrix_type        
 'CrysAlisPro convention (1999,Acta A55,543-557)'
_diffrn_orient_matrix_UB_11        0.0438338000
_diffrn_orient_matrix_UB_12        0.0480339000
_diffrn_orient_matrix_UB_13        0.0005976000
_diffrn_orient_matrix_UB_21        0.0375680000
_diffrn_orient_matrix_UB_22        -0.0526701000
_diffrn_orient_matrix_UB_23        0.0484324000
_diffrn_orient_matrix_UB_31        0.0046575000
_diffrn_orient_matrix_UB_32        -0.0272748000
_diffrn_orient_matrix_UB_33        -0.0924293000
_diffrn_radiation_monochromator    mirror
_diffrn_radiation_probe            x-ray
_diffrn_radiation_type             'Mo K\a'
_diffrn_radiation_wavelength       0.71073
_diffrn_source                     'micro-focus sealed X-ray tube'
_diffrn_source_type                'PhotonJet (Mo) X-ray Source'
_reflns_Friedel_coverage           0.000
_reflns_Friedel_fraction_full      .
_reflns_Friedel_fraction_max       .
_reflns_number_gt                  2983
_reflns_number_total               3403
_reflns_special_details
;
 Reflections were merged by SHELXL according to the crystal
 class for the calculation of statistics and refinement.
 
 _reflns_Friedel_fraction is defined as the number of unique
 Friedel pairs measured divided by the number that would be
 possible theoretically, ignoring centric projections and
 systematic absences.
;
_reflns_threshold_expression       'I > 2\s(I)'
_computing_cell_refinement         'CrysAlisPro 1.171.42.79a (Rigaku OD, 2022)'
_computing_data_collection         'CrysAlisPro 1.171.42.79a (Rigaku OD, 2022)'
_computing_data_reduction          'CrysAlisPro 1.171.42.79a (Rigaku OD, 2022)'
_computing_molecular_graphics      'Olex2 1.5 (Dolomanov et al., 2009)'
_computing_publication_material    'Olex2 1.5 (Dolomanov et al., 2009)'
_computing_structure_refinement    'XL  (Sheldrick, 2008)'
_computing_structure_solution      'SHELXT 2014/5 (Sheldrick, 2014)'
_refine_diff_density_max           0.874
_refine_diff_density_min           -0.520
_refine_diff_density_rms           0.118
_refine_ls_extinction_coef         .
_refine_ls_extinction_method       none
_refine_ls_goodness_of_fit_ref     1.038
_refine_ls_hydrogen_treatment      refall
_refine_ls_matrix_type             full
_refine_ls_number_parameters       122
_refine_ls_number_reflns           3403
_refine_ls_number_restraints       0
_refine_ls_R_factor_all            0.0361
_refine_ls_R_factor_gt             0.0286
_refine_ls_restrained_S_all        1.038
_refine_ls_shift/su_max            0.000
_refine_ls_shift/su_mean           0.000
_refine_ls_structure_factor_coef   Fsqd
_refine_ls_weighting_details      
 'w=1/[\s^2^(Fo^2^)+(0.0338P)^2^+0.6678P] where P=(Fo^2^+2Fc^2^)/3'
_refine_ls_weighting_scheme        calc
_refine_ls_wR_factor_gt            0.0653
_refine_ls_wR_factor_ref           0.0675
_refine_special_details            ?
_olex2_refinement_description
;
;
_atom_sites_solution_hydrogens     difmap
_atom_sites_solution_primary       direct
_atom_sites_solution_secondary     difmap
loop_
  _atom_site_label
  _atom_site_type_symbol
  _atom_site_fract_x
  _atom_site_fract_y
  _atom_site_fract_z
  _atom_site_U_iso_or_equiv
  _atom_site_adp_type
  _atom_site_occupancy
  _atom_site_site_symmetry_order
  _atom_site_calc_flag
  _atom_site_refinement_flags_posn
  _atom_site_refinement_flags_adp
  _atom_site_refinement_flags_occupancy
  _atom_site_disorder_assembly
  _atom_site_disorder_group
 Br1 Br 0.46883(2) 0.35845(2) 0.71135(3) 0.01600(5) Uani 1 1 d . . . . .
 S1 S 0.13471(3) 0.00005(4) 0.41981(6) 0.01131(7) Uani 1 1 d . . . . .
 S2 S 0.28444(3) 0.63021(4) 0.54488(6) 0.01243(8) Uani 1 1 d . . . . .
 N1 N 0.32744(11) 0.06597(15) 0.5930(2) 0.0128(2) Uani 1 1 d . . . . .
 N2 N 0.26554(11) -0.04278(15) 0.5403(2) 0.0133(2) Uani 1 1 d . . . . .
 N3 N 0.09080(11) 0.56411(14) 0.3782(2) 0.0128(2) Uani 1 1 d . . . . .
 N4 N 0.15236(12) 0.67301(15) 0.4320(2) 0.0140(3) Uani 1 1 d . . . . .
 C1 C 0.32328(13) 0.33167(16) 0.5810(2) 0.0107(3) Uani 1 1 d . . . . .
 C2 C 0.27466(12) 0.19626(16) 0.5408(2) 0.0105(2) Uani 1 1 d . . . . .
 C3 C 0.16297(13) 0.18137(16) 0.4413(2) 0.0098(2) Uani 1 1 d . . . . .
 C4 C 0.09519(12) 0.29826(16) 0.3811(2) 0.0103(2) Uani 1 1 d . . . . .
 H4 H 0.0208(17) 0.285(2) 0.317(3) 0.008(5) Uiso 1 1 d . . . . .
 C5 C 0.14437(12) 0.43339(16) 0.4237(2) 0.0108(3) Uani 1 1 d . . . . .
 C6 C 0.25603(12) 0.44967(16) 0.5196(2) 0.0105(2) Uani 1 1 d . . . . .

loop_
  _atom_site_aniso_label
  _atom_site_aniso_U_11
  _atom_site_aniso_U_22
  _atom_site_aniso_U_33
  _atom_site_aniso_U_23
  _atom_site_aniso_U_13
  _atom_site_aniso_U_12
 Br1 0.00899(7) 0.01830(8) 0.01913(9) 0.00029(6) 0.00012(5) -0.00136(5)
 S1 0.01249(15) 0.00659(15) 0.01462(17) -0.00014(12) 0.00274(13) -0.00010(12)
 S2 0.01251(16) 0.00752(15) 0.01702(18) -0.00076(12) 0.00297(13) -0.00164(12)
 N1 0.0137(6) 0.0094(5) 0.0152(6) 0.0013(5) 0.0031(5) 0.0023(4)
 N2 0.0135(6) 0.0109(6) 0.0151(6) 0.0012(5) 0.0027(5) 0.0030(5)
 N3 0.0137(6) 0.0074(5) 0.0169(6) 0.0002(5) 0.0028(5) 0.0011(4)
 N4 0.0144(6) 0.0091(5) 0.0180(7) -0.0002(5) 0.0028(5) 0.0002(4)
 C1 0.0098(6) 0.0103(6) 0.0119(6) -0.0002(5) 0.0026(5) 0.0008(5)
 C2 0.0097(6) 0.0087(6) 0.0129(6) 0.0009(5) 0.0025(5) 0.0010(5)
 C3 0.0108(6) 0.0066(5) 0.0120(6) -0.0001(5) 0.0027(5) -0.0002(4)
 C4 0.0098(6) 0.0091(6) 0.0116(6) 0.0004(5) 0.0019(5) 0.0000(5)
 C5 0.0102(6) 0.0090(6) 0.0132(6) 0.0006(5) 0.0023(5) 0.0014(5)
 C6 0.0110(6) 0.0075(6) 0.0131(6) -0.0008(5) 0.0033(5) -0.0006(5)

_geom_special_details
;
 All esds (except the esd in the dihedral angle between two l.s. planes)
 are estimated using the full covariance matrix.  The cell esds are taken
 into account individually in the estimation of esds in distances, angles
 and torsion angles; correlations between esds in cell parameters are only
 used when they are defined by crystal symmetry.  An approximate (isotropic)
 treatment of cell esds is used for estimating esds involving l.s. planes.
;
loop_
  _geom_bond_atom_site_label_1
  _geom_bond_atom_site_label_2
  _geom_bond_distance
  _geom_bond_site_symmetry_2
  _geom_bond_publ_flag
 Br1 C1 1.8630(16) . ?
 S1 N2 1.7127(14) . ?
 S1 C3 1.7217(15) . ?
 S2 N4 1.7128(15) . ?
 S2 C6 1.7161(15) . ?
 N1 N2 1.277(2) . ?
 N1 C2 1.388(2) . ?
 N3 N4 1.2769(19) . ?
 N3 C5 1.390(2) . ?
 C1 C2 1.399(2) . ?
 C1 C6 1.391(2) . ?
 C2 C3 1.423(2) . ?
 C3 C4 1.385(2) . ?
 C4 H4 0.95(2) . ?
 C4 C5 1.401(2) . ?
 C5 C6 1.417(2) . ?

loop_
  _geom_angle_atom_site_label_1
  _geom_angle_atom_site_label_2
  _geom_angle_atom_site_label_3
  _geom_angle
  _geom_angle_site_symmetry_1
  _geom_angle_site_symmetry_3
  _geom_angle_publ_flag
 N2 S1 C3 91.67(7) . . ?
 N4 S2 C6 91.32(7) . . ?
 N2 N1 C2 113.09(13) . . ?
 N1 N2 S1 114.20(11) . . ?
 N4 N3 C5 113.37(14) . . ?
 N3 N4 S2 114.14(11) . . ?
 C2 C1 Br1 123.56(11) . . ?
 C6 C1 Br1 120.27(11) . . ?
 C6 C1 C2 116.17(14) . . ?
 N1 C2 C1 124.86(14) . . ?
 N1 C2 C3 113.67(14) . . ?
 C1 C2 C3 121.47(14) . . ?
 C2 C3 S1 107.36(11) . . ?
 C4 C3 S1 129.89(12) . . ?
 C4 C3 C2 122.74(14) . . ?
 C3 C4 H4 120.7(14) . . ?
 C3 C4 C5 115.36(14) . . ?
 C5 C4 H4 123.9(14) . . ?
 N3 C5 C4 124.62(14) . . ?
 N3 C5 C6 112.93(14) . . ?
 C4 C5 C6 122.45(14) . . ?
 C1 C6 S2 129.94(12) . . ?
 C1 C6 C5 121.80(14) . . ?
 C5 C6 S2 108.24(11) . . ?

loop_
  _geom_torsion_atom_site_label_1
  _geom_torsion_atom_site_label_2
  _geom_torsion_atom_site_label_3
  _geom_torsion_atom_site_label_4
  _geom_torsion
  _geom_torsion_site_symmetry_1
  _geom_torsion_site_symmetry_2
  _geom_torsion_site_symmetry_3
  _geom_torsion_site_symmetry_4
  _geom_torsion_publ_flag
 Br1 C1 C2 N1 0.4(2) . . . . ?
 Br1 C1 C2 C3 179.79(12) . . . . ?
 Br1 C1 C6 S2 -0.4(2) . . . . ?
 Br1 C1 C6 C5 -178.68(12) . . . . ?
 S1 C3 C4 C5 179.26(12) . . . . ?
 N1 C2 C3 S1 -0.71(17) . . . . ?
 N1 C2 C3 C4 178.32(14) . . . . ?
 N2 S1 C3 C2 0.61(12) . . . . ?
 N2 S1 C3 C4 -178.33(16) . . . . ?
 N2 N1 C2 C1 179.84(16) . . . . ?
 N2 N1 C2 C3 0.45(19) . . . . ?
 N3 C5 C6 S2 0.04(17) . . . . ?
 N3 C5 C6 C1 178.67(14) . . . . ?
 N4 S2 C6 C1 -178.40(16) . . . . ?
 N4 S2 C6 C5 0.08(12) . . . . ?
 N4 N3 C5 C4 179.76(15) . . . . ?
 N4 N3 C5 C6 -0.2(2) . . . . ?
 C1 C2 C3 S1 179.87(13) . . . . ?
 C1 C2 C3 C4 -1.1(2) . . . . ?
 C2 N1 N2 S1 0.05(17) . . . . ?
 C2 C1 C6 S2 178.93(13) . . . . ?
 C2 C1 C6 C5 0.6(2) . . . . ?
 C2 C3 C4 C5 0.5(2) . . . . ?
 C3 S1 N2 N1 -0.41(13) . . . . ?
 C3 C4 C5 N3 -179.25(15) . . . . ?
 C3 C4 C5 C6 0.7(2) . . . . ?
 C4 C5 C6 S2 -179.91(12) . . . . ?
 C4 C5 C6 C1 -1.3(2) . . . . ?
 C5 N3 N4 S2 0.25(18) . . . . ?
 C6 S2 N4 N3 -0.19(13) . . . . ?
 C6 C1 C2 N1 -178.84(15) . . . . ?
 C6 C1 C2 C3 0.5(2) . . . . ?

_shelx_res_file
;
TITL Tim-47.res in P2(1)/c
    tim-47.res
    created by SHELXL-2018/3 at 16:14:57 on 18-Jan-2023
REM Old TITL 23NDI_R003 in P2(1)/c
REM SHELXT solution in P2(1)/c
REM R1 0.066, Rweak 0.004, Alpha 0.036, Orientation as input
REM Formula found by SHELXT: C10 S2 Br
CELL 0.71073 12.5976 9.2941 6.9912 90 103.562 90
ZERR 4 0.0003 0.0002 0.0002 0 0.003 0
LATT 1
SYMM -X,0.5+Y,0.5-Z
SFAC C H Br N S
UNIT 24 4 4 16 8

L.S. 4
PLAN  2
TEMP -173
CONF
BOND $H
list 4
HTAB
fmap 2 53
acta
MORE -1
REM <olex2.extras>
REM <HklSrc "%.\\Tim-47.hkl">
REM </olex2.extras>

WGHT    0.033800    0.667800
FVAR       0.24794
BR1   3    0.468833    0.358446    0.711348    11.00000    0.00899    0.01830 =
         0.01913    0.00029    0.00012   -0.00136
S1    5    0.134709    0.000048    0.419810    11.00000    0.01249    0.00659 =
         0.01462   -0.00014    0.00274   -0.00010
S2    5    0.284440    0.630206    0.544878    11.00000    0.01251    0.00752 =
         0.01702   -0.00076    0.00297   -0.00164
N1    4    0.327435    0.065975    0.593017    11.00000    0.01367    0.00940 =
         0.01519    0.00130    0.00311    0.00232
N2    4    0.265535   -0.042783    0.540335    11.00000    0.01350    0.01092 =
         0.01515    0.00115    0.00270    0.00305
N3    4    0.090803    0.564107    0.378209    11.00000    0.01366    0.00739 =
         0.01687    0.00020    0.00276    0.00108
N4    4    0.152357    0.673006    0.432032    11.00000    0.01444    0.00908 =
         0.01798   -0.00019    0.00280    0.00019
C1    1    0.323283    0.331669    0.580986    11.00000    0.00981    0.01029 =
         0.01192   -0.00020    0.00264    0.00077
C2    1    0.274658    0.196264    0.540770    11.00000    0.00974    0.00866 =
         0.01292    0.00093    0.00249    0.00097
C3    1    0.162967    0.181370    0.441257    11.00000    0.01079    0.00658 =
         0.01202   -0.00008    0.00272   -0.00025
C4    1    0.095195    0.298256    0.381139    11.00000    0.00980    0.00912 =
         0.01158    0.00040    0.00185   -0.00005
H4    2    0.020806    0.284811    0.317100    11.00000    0.00815
C5    1    0.144367    0.433387    0.423701    11.00000    0.01015    0.00902 =
         0.01317    0.00062    0.00233    0.00135
C6    1    0.256027    0.449671    0.519635    11.00000    0.01103    0.00755 =
         0.01308   -0.00084    0.00329   -0.00064
HKLF 4


REM  Tim-47.res in P2(1)/c
REM wR2 = 0.067458, GooF = S = 1.03756, Restrained GooF = 1.03756 for all data
REM R1 = 0.028555 for 2983 Fo > 4sig(Fo) and 0.036079 for all 3403 data
REM 122 parameters refined using 0 restraints

END

WGHT      0.0338      0.6677

REM Instructions for potential hydrogen bonds
EQIV $1 -x, y+1/2, -z+1/2
HTAB C4 S1_$1
EQIV $2 -x, y-1/2, -z+1/2
HTAB C4 N3_$2
HTAB C4 N4_$2

REM Highest difference peak  0.874,  deepest hole -0.520,  1-sigma level  0.118
Q1    1   0.1222  0.2409  0.4156  11.00000  0.05    0.87
Q2    1   0.4759  0.3585  0.8490  11.00000  0.05    0.84
;
_shelx_res_checksum                23838
_shelx_hkl_file
;
   0   0  -1    0.41    0.15
   0   0   1    0.61    0.14
   0   0   2  362.61   11.20
   0   0  -2  354.37   11.21
   0   0  -2  342.01   11.27
   0   0  -2  353.23   11.13
   0   0   2  340.96   11.16
   0   0   2  336.99   11.25
   0   0   3    0.31    0.37
   0   0  -3    0.78    0.43
   0   0   3    0.73    0.44
   0   0  -3    0.89    0.42
   0   0  -3    0.52    0.28
   0   0   3    0.31    0.30
   0   0   4   52.03    1.92
   0   0  -4   53.48    2.07
   0   0   4   47.62    2.07
   0   0  -4   48.50    1.84
   0   0  -4   52.38    2.19
   0   0  -4   49.58    1.84
   0   0   4   52.42    2.01
   0   0   5    0.33    0.51
   0   0   5    0.05    0.69
   0   0   5    0.05    0.65
   0   0  -5    0.48    0.40
   0   0  -5    0.12    0.40
   0   0  -5    0.50    0.78
   0   0   5    0.08    0.60
   0   0  -6  223.07    7.27
   0   0  -6  199.12    6.52
   0   0   6  215.93    6.67
   0   0   6  208.02    6.79
   0   0  -7    0.02    0.54
   0   0   7   -0.94    0.93
   0   0  -7    0.37    1.26
   0   0   7    0.95    0.74
   0   0   8  101.77    4.05
   0   0  -8  113.62    4.86
   0   0  -9    1.13    1.95
   0   0   9    1.52    1.19
   0   0  10    5.10    1.78
   0   1   0    0.16    0.11
   0   1   0   -0.07    0.14
   0  -1   1   49.06    1.66
   0  -1   1   49.90    1.66
   0   1   1   49.45    1.72
   0   1   1   47.32    1.66
   0   1   1   49.17    1.68
   0   1  -1   47.30    1.67
   0   1   2   81.98    2.97
   0   1   2   90.26    2.99
   0  -1  -2   85.94    2.96
   0  -1  -2   84.33    2.85
   0   1   2   86.16    2.85
   0   1  -2   85.23    3.00
   0   1   2   84.41    2.95
   0  -1   2   92.60    2.94
   0   1  -2   84.96    2.93
   0   1   2   86.52    2.98
   0  -1   2   89.23    2.91
   0   1   3   82.08    2.84
   0   1  -3   83.03    3.06
   0   1   3   83.02    2.90
   0   1   3   84.46    2.99
   0  -1   3   88.21    2.96
   0   1  -3   85.19    2.97
   0   1   3   88.90    3.04
   0   1   3   80.91    3.02
   0  -1  -3   80.48    2.93
   0  -1  -4  206.44    6.75
   0   1  -4  211.02    7.02
   0  -1   4  209.90    7.03
   0   1   4  212.05    6.92
   0   1  -4  213.84    7.25
   0   1  -4  213.94    6.86
   0   1  -4  213.24    7.08
   0   1   4  219.75    7.10
   0  -1   4  216.21    7.07
   0   1   4  227.24    7.16
   0   1   4  202.73    7.13
   0  -1  -4  205.65    6.99
   0  -1   5  222.97    6.92
   0   1   5  217.38    7.07
   0  -1   5  219.84    7.05
   0   1   5  236.82    7.22
   0   1  -5  204.82    6.96
   0  -1  -5  191.32    6.64
   0  -1   5  213.00    6.99
   0   1   5  218.02    6.89
   0   1   5  196.72    7.10
   0   1  -5  216.70    7.34
   0   1  -5  207.18    6.73
   0  -1  -5  208.74    6.90
   0  -1   6   71.67    2.66
   0   1  -6   69.63    2.70
   0  -1   6   69.81    2.72
   0   1   6   71.01    2.63
   0  -1  -6   68.39    2.54
   0   1  -6   68.05    2.91
   0   1  -6   73.21    3.22
   0  -1   6   69.35    2.81
   0   1   6   66.25    2.81
   0   1  -7   10.06    0.96
   0   1   7    9.76    1.02
   0  -1   7    7.25    1.12
   0   1   7   11.78    1.16
   0   1  -7   11.19    1.59
   0   1   7    9.71    0.91
   0  -1   7    8.04    0.90
   0   1   8   81.41    3.23
   0   1  -8   77.44    3.08
   0   1  -8   89.09    4.07
   0  -1   8   81.44    3.33
   0   1   8   80.67    3.32
   0  -1   9   16.10    1.51
   0   1  -9   16.17    2.29
   0   1   9   15.13    1.50
   0   1  10    3.98    1.69
   0  -1  10    3.30    1.78
   0   2   0   91.64    3.03
   0   2   0   88.81    3.21
   0   2   1  777.59   24.10
   0  -2   1  768.48   24.27
   0   2   1  760.58   24.28
   0   2  -1  752.17   24.18
   0  -2  -1  755.10   24.18
   0   2   1  775.23   24.18
   0  -2   1  739.36   24.18
   0   2   1  752.90   24.36
   0  -2  -1  817.46   24.31
   0  -2   1  742.87   24.17
   0   2   1  757.06   24.17
   0   2   2  172.68    5.74
   0   2   2  171.15    5.67
   0  -2   2  171.53    5.62
   0   2  -2  170.13    5.60
   0  -2  -2  171.79    5.74
   0  -2   2  168.25    5.62
   0   2   2  171.01    5.62
   0  -2   2  164.69    5.63
   0   2   2  164.86    5.62
   0  -2  -2  173.37    5.51
   0  -2  -2  169.76    5.65
   0   2  -2  171.11    5.65
   0   2  -2  168.54    5.62
   0  -2   2  178.93    5.64
   0   2   2  152.51    5.64
   0   2  -2  186.95    5.67
   0  -2   3  396.52   12.82
   0   2   3  399.43   12.94
   0  -2   3  418.32   12.88
   0   2  -3  385.22   12.85
   0   2   3  391.71   12.89
   0  -2  -3  394.32   12.95
   0  -2  -3  387.30   12.72
   0   2   3  408.08   12.75
   0  -2   3  390.33   12.90
   0   2   3  394.06   12.91
   0   2  -3  399.08   12.96
   0  -2  -3  384.42   12.95
   0   2   3  408.35   12.91
   0  -2   3  413.19   12.91
   0   2   4   26.05    1.27
   0   2   4   26.69    1.28
   0  -2   4   25.13    1.19
   0  -2  -4   25.46    1.30
   0   2   4   26.35    1.12
   0  -2   4   23.87    1.32
   0   2   4   26.06    1.34
   0  -2   4   26.10    1.28
   0   2  -4   25.13    1.30
   0  -2  -4   26.19    1.43
   0   2  -4   26.85    1.42
   0   2   4   28.00    1.36
   0  -2   4   29.44    1.38
   0   2   4   27.92    1.38
   0  -2   5    3.88    0.62
   0  -2   5    3.94    0.81
   0   2   5    3.34    0.79
   0   2   5    4.51    0.68
   0   2  -5    3.15    0.71
   0  -2  -5    4.94    0.98
   0   2  -5    3.76    0.91
   0   2  -5    4.96    0.81
   0   2   5    4.34    0.81
   0  -2   5    4.00    0.75
   0   2   5    4.86    0.60
   0  -2   5    3.57    0.85
   0   2   5    3.18    0.84
   0   2  -5    3.30    0.44
   0  -2  -5    3.19    0.68
   0   2  -6   16.21    1.21
   0  -2  -6   17.07    1.12
   0   2  -6   22.41    1.65
   0  -2  -6   19.01    1.61
   0  -2   6   18.60    1.12
   0   2   6   19.50    1.25
   0  -2   6   20.58    1.33
   0   2   6   20.35    1.37
   0   2  -6   19.41    1.42
   0   2   6   21.20    1.10
   0  -2  -7    2.51    0.69
   0   2   7    2.96    0.75
   0  -2   7    2.21    0.77
   0   2   7    2.12    0.87
   0   2  -7    3.79    0.99
   0  -2  -7    2.24    1.42
   0   2  -7    3.03    1.32
   0   2   7    1.63    0.99
   0  -2   7    3.88    1.05
   0   2   8   -1.19    1.01
   0   2  -8    1.02    1.02
   0  -2  -8    0.66    1.61
   0   2  -8    0.11    1.64
   0  -2   8    1.74    1.16
   0   2   8   -0.22    1.07
   0  -2   9   28.14    2.33
   0   2  -9   30.20    2.66
   0  -2  -9   32.71    2.82
   0  -2   9   26.80    1.90
   0   2   9   26.98    1.84
   0   2  10    0.24    1.56
   0  -2  10   -2.88    1.88
   0   3   0   -0.06    0.28
   0  -3   0    0.15    0.19
   0   3   0    0.37    0.20
   0  -3   1  818.80   26.87
   0  -3   1  837.24   26.78
   0   3   1  851.70   26.77
   0   3   1  864.15   27.11
   0   3  -1  841.99   27.02
   0  -3  -1  848.43   26.79
   0   3  -1  823.25   26.79
   0  -3   1  827.69   26.76
   0   3   1  839.63   26.76
   0   3   1  870.61   26.73
   0  -3  -1  881.93   27.01
   0   3   1  868.61   27.01
   0  -3   1  841.02   26.98
   0  -3  -2   61.14    2.26
   0   3   2   59.46    2.03
   0   3  -2   55.95    2.16
   0   3   2   65.03    2.39
   0   3   2   59.14    2.10
   0  -3   2   54.95    2.09
   0  -3   2   59.32    2.13
   0   3   2   57.91    2.12
   0   3   2   59.13    2.18
   0  -3  -2   59.33    2.35
   0   3  -2   58.98    2.22
   0   3   2   57.92    2.24
   0  -3   2   58.54    2.20
   0   3  -2   61.40    2.24
   0  -3  -2   59.88    2.15
   0   3  -2   57.59    2.14
   0   3   3  113.08    3.99
   0   3   3  112.13    3.81
   0  -3   3  109.22    3.80
   0   3   3  112.15    3.88
   0   3  -3  106.98    3.79
   0  -3  -3  110.57    3.99
   0  -3   3  111.08    3.85
   0   3  -3  106.60    3.81
   0  -3  -3  107.81    3.65
   0   3   3  108.17    3.82
   0  -3   3  104.49    3.81
   0  -3   3  111.65    3.84
   0   3   3  109.15    3.88
   0   3  -3  107.33    3.86
   0  -3  -3  107.12    3.87
   0   3   4  165.09    5.80
   0   3   4  164.64    5.79
   0  -3  -4  157.81    5.80
   0   3  -4  166.79    5.57
   0  -3  -4  163.19    5.48
   0  -3  -4  166.62    5.83
   0   3  -4  168.85    5.84
   0  -3   4  177.10    5.74
   0  -3   4  159.06    5.71
   0   3   4  159.31    5.71
   0  -3   4  168.79    5.71
   0   3   4  178.17    5.73
   0   3   4  165.16    5.75
   0  -3   4  165.84    5.65
   0   3   4  163.91    5.83
   0   3   5   27.00    1.50
   0   3  -5   30.00    1.62
   0   3  -5   27.65    1.25
   0  -3  -5   27.09    1.52
   0   3  -5   28.08    1.68
   0  -3  -5   28.60    1.71
   0   3   5   28.84    1.55
   0  -3   5   26.74    1.52
   0   3  -5   27.61    1.51
   0  -3   5   27.23    1.40
   0   3   5   28.50    1.49
   0  -3   5   32.13    1.62
   0   3   5   28.33    1.57
   0   3   5   27.10    1.60
   0   3  -6    3.03    0.93
   0   3  -6    2.79    0.51
   0   3   6    2.09    0.94
   0  -3   6    4.01    0.96
   0   3  -6    3.64    1.01
   0   3   6    2.86    0.87
   0   3  -6    2.92    0.52
   0  -3   6    2.79    0.78
   0  -3  -6    2.56    1.11
   0   3  -6    3.04    1.13
   0  -3   7  277.94    9.59
   0   3   7  303.61    9.77
   0   3  -7  279.24    9.82
   0   3  -7  299.70   10.24
   0  -3  -7  299.29   10.25
   0  -3   7  285.57    9.76
   0   3   7  274.85    9.76
   0  -3   8   44.94    2.69
   0   3  -8   44.81    2.40
   0   3  -8   49.37    2.93
   0  -3  -8   50.97    2.98
   0  -3   8   44.06    2.32
   0   3   8   38.74    2.26
   0   3   8   43.18    2.18
   0   3   9   11.03    1.44
   0   3  -9    8.68    1.46
   0  -3   9   11.05    1.93
   0   3  10    6.48    1.63
   0  -3  10    7.25    2.03
   0  -4   0  503.98   15.75
   0   4   0  479.78   15.75
   0   4   0  510.10   16.06
   0  -4   1   92.82    2.99
   0   4   1   95.22    3.47
   0   4  -1   91.88    3.38
   0  -4  -1   82.64    2.98
   0  -4  -1   82.32    3.29
   0  -4   1   91.02    2.96
   0   4   1   92.83    2.96
   0   4   1   99.47    3.37
   0  -4   1   93.18    3.33
   0  -4   1   93.48    3.13
   0   4   1   89.15    2.97
   0   4   1   94.07    2.98
   0  -4  -2  276.33    8.82
   0   4   2  271.30    8.57
   0  -4  -2  265.39    8.92
   0   4  -2  263.14    8.79
   0   4   2  268.60    8.94
   0   4   2  255.26    8.40
   0  -4   2  262.30    8.68
   0   4   2  263.91    8.80
   0   4  -2  278.35    8.81
   0  -4   2  264.00    8.75
   0   4  -2  260.98    8.58
   0  -4  -2  265.07    8.58
   0   4   2  258.03    8.52
   0  -4   2  260.30    8.52
   0   4   2  258.11    8.55
   0  -4   2  266.74    8.56
   0   4   2  269.76    8.61
   0  -4  -2  267.61    8.90
   0   4   3    8.46    0.50
   0   4   3    8.66    0.95
   0   4  -3    8.84    0.80
   0  -4  -3    8.50    0.60
   0  -4   3    8.53    0.72
   0   4   3    7.81    0.70
   0  -4   3    8.68    0.79
   0   4   3    7.96    0.78
   0   4  -3    8.32    0.74
   0  -4  -3    9.25    0.75
   0   4   3    8.87    0.69
   0  -4   3    8.56    0.70
   0   4  -3    8.29    0.83
   0   4   4  188.61    6.73
   0  -4   4  193.83    6.49
   0   4   4  195.24    6.50
   0   4  -4  192.82    6.55
   0   4  -4  185.60    6.47
   0  -4  -4  194.66    6.31
   0  -4   4  188.10    6.53
   0   4   4  187.57    6.52
   0   4   4  192.14    6.58
   0  -4  -4  184.37    6.60
   0   4  -4  190.27    6.62
   0  -4   4  193.81    6.53
   0   4   4  192.16    6.62
   0   4  -5   20.23    1.16
   0  -4  -5   22.02    1.44
   0  -4  -5   19.54    1.47
   0   4  -5   20.06    1.44
   0   4  -5   22.49    1.42
   0   4   5   22.10    1.45
   0   4  -5   20.18    1.47
   0  -4   5   20.69    1.29
   0   4   5   21.27    1.35
   0   4   5   19.98    1.47
   0   4  -6    4.62    0.72
   0  -4  -6    5.77    1.10
   0   4   6    5.57    1.12
   0   4   6    4.10    0.97
   0  -4   6    6.46    0.96
   0   4   6    3.82    1.03
   0   4  -6    3.65    1.11
   0   4  -6    4.72    1.18
   0  -4  -6    4.16    1.25
   0   4   7    5.30    1.22
   0  -4   7    5.20    1.51
   0  -4  -7    4.90    1.46
   0   4  -7    6.09    1.50
   0   4  -7    2.85    1.18
   0  -4  -7    4.78    1.10
   0   4   7    3.64    1.05
   0   4  -8   11.62    1.67
   0   4  -8   12.76    1.94
   0  -4  -8    9.07    1.94
   0  -4   8   11.93    1.86
   0   4   8   12.90    1.37
   0   4   8   12.83    1.51
   0   4  -9   55.01    2.99
   0  -4   9   54.52    3.22
   0  -4  10    1.50    2.05
   0   4  10    0.07    1.52
   0   5   0    0.58    0.53
   0  -5   0    0.58    0.33
   0  -5  -1  193.60    7.24
   0   5  -1  250.02    7.81
   0   5   1  256.23    7.90
   0   5   1  249.18    7.60
   0  -5   1  184.35    7.55
   0   5   1  252.87    7.77
   0  -5  -1  156.38    7.51
   0   5   1  238.77    7.26
   0  -5   1  239.32    7.41
   0   5   1  239.13    7.18
   0  -5   1  227.77    7.19
   0  -5   2   32.26    1.61
   0   5  -2   34.66    1.64
   0   5   2   33.46    1.63
   0   5  -2   29.60    1.46
   0  -5  -2   35.18    1.66
   0   5   2   33.78    1.41
   0   5  -2   29.14    1.61
   0   5   2   32.30    1.78
   0  -5  -2   30.34    1.71
   0  -5  -2   34.17    1.77
   0   5   2   32.17    1.23
   0  -5   2   30.50    1.23
   0  -5  -2   32.43    1.30
   0   5  -2   30.39    1.29
   0  -5   2   30.69    1.43
   0   5   2   31.76    1.15
   0   5   2   33.88    1.28
   0  -5   2   28.99    1.26
   0   5   3   13.61    0.95
   0   5  -3   13.95    1.11
   0  -5   3   12.93    0.81
   0   5   3   12.56    0.78
   0   5   3   13.02    1.03
   0  -5   3   12.85    1.02
   0  -5   3   13.49    1.04
   0   5  -3   12.53    0.99
   0   5   3   12.22    0.73
   0  -5   3   12.76    0.85
   0   5   3   12.34    0.84
   0  -5  -3   14.46    0.87
   0   5  -3   13.26    0.88
   0  -5  -3   11.79    0.85
   0   5   3   11.65    0.61
   0   5   3   11.56    1.21
   0  -5  -3   11.53    1.17
   0   5  -3   14.28    1.09
   0  -5   4  228.54    7.76
   0   5   4  224.22    7.54
   0   5   4  223.75    7.73
   0  -5   4  219.03    7.61
   0   5   4  231.75    7.90
   0   5  -4  218.55    7.86
   0  -5  -4  226.35    7.36
   0   5  -4  223.35    7.63
   0  -5  -4  215.65    7.61
   0   5  -4  217.28    7.60
   0  -5  -4  212.24    7.85
   0   5  -4  218.26    7.61
   0  -5   4  226.70    7.48
   0   5   4  223.55    7.48
   0  -5   4  223.93    7.55
   0   5   4  229.41    7.56
   0   5   5    3.41    1.05
   0   5  -5    1.20    1.04
   0  -5  -5    1.17    0.54
   0  -5  -5    2.40    0.96
   0   5  -5    2.71    0.93
   0   5   5    1.31    0.84
   0  -5   5    1.94    0.87
   0  -5   5    1.99    1.11
   0   5  -5    2.48    0.80
   0  -5  -5    1.79    1.05
   0   5   6   92.18    3.96
   0   5   6   93.24    3.80
   0   5  -6   94.47    3.53
   0  -5  -6  102.83    3.96
   0   5   6   89.78    3.86
   0   5  -6  101.24    4.03
   0  -5  -6   97.63    4.02
   0   5  -6   91.05    3.98
   0   5   7   59.14    3.06
   0  -5  -7   68.37    3.10
   0   5  -7   72.04    3.40
   0  -5  -7   73.67    3.43
   0   5   7   68.31    3.05
   0   5  -7   70.32    3.31
   0   5  -8   91.92    4.18
   0   5   8   89.18    3.91
   0   5   8   96.28    3.88
   0  -5   9    5.41    1.92
   0   5  -9    5.90    1.74
   0  -6   0  569.67   18.53
   0   6   0  546.63   18.36
   0  -6   0  559.39   18.36
   0  -6   0  564.91   17.92
   0   6   1  195.94    6.07
   0   6  -1  202.60    6.33
   0   6   1  198.37    6.39
   0   6   1  183.00    5.64
   0  -6   1  177.92    5.76
   0  -6   1  193.71    6.18
   0   6   1  196.30    6.23
   0  -6  -2    4.58    1.05
   0  -6   2    4.59    0.70
   0   6   2    3.90    0.40
   0   6   2    3.65    0.40
   0  -6   2    4.04    0.88
   0   6   2    2.54    0.84
   0   6  -2    5.15    0.89
   0  -6  -2    2.81    0.91
   0   6   2    3.46    0.64
   0  -6  -2    4.01    0.98
   0   6   2    4.37    1.10
   0   6  -2    3.50    0.95
   0  -6   2    3.55    0.41
   0   6  -2    3.31    0.79
   0   6   2    3.53    0.44
   0  -6   2    4.08    0.45
   0   6  -3  240.95    8.05
   0   6   3  218.40    7.47
   0  -6   3  223.05    7.48
   0   6  -3  222.72    7.75
   0   6   3  228.96    7.96
   0  -6   3  245.13    7.92
   0  -6  -3  247.61    8.03
   0   6   3  230.54    8.13
   0   6   3  227.65    7.58
   0   6  -3  230.82    7.94
   0  -6  -3  241.28    8.21
   0  -6   3  233.57    7.57
   0   6   3  231.64    7.56
   0   6  -3  222.72    7.60
   0   6   3  223.16    7.33
   0  -6   3  226.48    7.78
   0   6   4   17.38    0.82
   0   6  -4   17.89    1.50
   0   6   4   18.11    1.41
   0  -6   4   16.40    1.33
   0   6  -4   16.85    1.20
   0  -6  -4   18.25    1.24
   0   6   4   15.76    0.86
   0   6  -4   16.11    1.53
   0  -6  -4   17.56    1.05
   0  -6   4   17.69    1.06
   0   6   4   16.72    1.06
   0  -6  -4   16.86    1.59
   0   6  -4   18.92    1.38
   0  -6   4   17.54    1.41
   0   6   4   18.82    1.16
   0  -6   4   16.80    1.13
   0  -6  -5   11.04    0.84
   0   6  -5    8.28    1.39
   0  -6  -5   11.47    1.46
   0   6  -5   10.72    1.17
   0   6   5    9.77    0.73
   0  -6   5   11.03    1.45
   0   6  -5   10.63    1.21
   0  -6  -5   10.93    1.25
   0   6   5   10.57    1.26
   0   6   6   44.46    2.60
   0  -6   6   52.25    2.74
   0   6  -6   41.51    2.41
   0  -6  -6   48.13    2.50
   0   6  -6   46.66    2.66
   0  -6  -6   51.34    2.66
   0   6  -6   42.44    2.16
   0   6   6   50.57    2.47
   0   6   7   21.12    1.95
   0   6   7   26.50    1.89
   0  -6   7   23.08    2.23
   0   6  -7   23.96    2.09
   0   6  -8   43.20    2.84
   0   6   8   48.51    2.51
   0   6  -9   33.40    2.66
   0   7   0    0.33    0.77
   0  -7   0    0.08    0.91
   0   7   0    0.76    0.77
   0  -7   0   -0.02    0.48
   0   7  -1   12.36    1.19
   0  -7  -1    8.80    0.65
   0   7  -1   12.44    1.39
   0  -7  -1    9.69    1.25
   0   7   1   11.96    0.69
   0  -7   1   10.63    0.79
   0   7   1   12.03    1.20
   0   7   1   12.86    1.11
   0   7   2   10.13    0.97
   0   7  -2   10.68    1.21
   0  -7   2    9.14    0.53
   0   7   2    8.58    0.51
   0  -7  -2    8.58    1.31
   0   7   2    9.45    0.58
   0  -7   2    9.98    0.91
   0   7   2   10.56    1.16
   0   7  -2   11.52    1.24
   0   7  -2   12.18    1.34
   0  -7  -3   24.15    1.86
   0   7  -3   19.39    1.58
   0   7   3   20.82    0.89
   0   7   3   20.83    1.05
   0  -7   3   20.59    1.06
   0   7   3   22.00    1.22
   0  -7   3   20.73    1.37
   0   7  -3   21.29    1.61
   0   7   3   21.95    1.57
   0  -7   3   18.01    0.97
   0   7   3   20.38    0.98
   0   7   4   24.89    1.71
   0  -7  -4   21.96    1.88
   0   7  -4   20.47    1.60
   0  -7  -4   23.32    1.32
   0   7   4   22.13    1.27
   0  -7   4   21.87    1.26
   0   7   4   20.14    0.95
   0   7   4   20.53    1.15
   0  -7   4   22.16    1.18
   0   7  -4   22.79    1.78
   0   7   4   21.71    1.14
   0  -7   4   24.61    1.64
   0   7  -4   20.64    1.76
   0   7  -5  263.35    9.37
   0  -7  -5  298.17    9.84
   0  -7  -5  275.18    8.99
   0  -7   5  278.06    9.54
   0   7   5  269.46    8.78
   0   7   5  285.38    9.60
   0   7  -5  244.43    9.66
   0   7   6    4.32    1.31
   0  -7  -6    2.81    1.46
   0   7  -6    4.38    1.51
   0  -7   6    1.02    1.50
   0   7   7   54.25    2.83
   0   7  -7   55.08    3.15
   0   7   7   49.79    2.96
   0  -7   7   52.85    3.07
   0   7   8   -0.08    1.44
   0   7  -8   -0.92    1.84
   0   7   8    2.73    1.55
   0  -7   8    2.62    1.95
   0  -7   9    1.67    2.12
   0   7  -9    2.49    1.95
   0   8   0   97.10    4.10
   0  -8   0  101.95    3.49
   0   8   0   99.98    4.07
   0  -8  -1  176.80    6.56
   0  -8  -1  171.89    6.38
   0   8   1  166.32    6.12
   0   8  -1  178.67    6.36
   0   8   1  168.65    6.29
   0  -8  -1  167.86    5.58
   0  -8   1  166.41    5.70
   0   8  -2   50.82    2.56
   0   8   2   48.09    2.49
   0   8   2   48.66    1.73
   0  -8   2   49.72    2.06
   0   8  -2   50.93    2.60
   0   8   2   43.99    2.17
   0   8   3   11.09    1.04
   0  -8  -3   10.25    1.57
   0  -8   3   11.37    1.16
   0  -8  -3    6.22    1.58
   0   8   3   10.49    0.64
   0   8   3   11.70    1.41
   0   8  -3   10.00    1.41
   0   8   3   10.75    0.71
   0  -8   3   10.09    0.73
   0   8   4   38.31    1.78
   0  -8  -4   43.01    2.58
   0  -8  -4   37.96    1.97
   0  -8   4   41.00    1.77
   0   8   4   44.09    1.79
   0   8   4   39.05    1.65
   0  -8   4   38.25    1.64
   0   8  -4   38.00    2.50
   0   8   4   40.05    2.38
   0  -8   4   39.31    2.17
   0   8   4   38.97    1.48
   0  -8   5   19.73    1.86
   0  -8  -5   20.31    2.08
   0   8  -5   24.11    2.08
   0   8   5   19.85    1.78
   0  -8  -5   21.20    1.30
   0   8  -6    2.24    1.60
   0   8   6    5.50    1.54
   0  -8   6    4.79    1.69
   0  -8  -6    4.31    0.73
   0   8   7    1.69    1.53
   0  -8   7    1.86    1.84
   0   8   7    1.01    1.71
   0   8  -7   -0.12    1.78
   0   8   8   14.85    2.04
   0   8  -8   15.38    2.38
   0   8  -9    8.90    2.36
   0  -9   0    0.07    0.65
   0   9   0    0.50    1.08
   0   9   0   -0.35    1.10
   0   9   1   37.28    2.27
   0  -9   1   35.69    1.62
   0  -9  -1   38.34    2.45
   0   9  -1   36.12    2.28
   0   9   1   34.51    2.08
   0  -9  -2    4.53    1.58
   0   9  -2    5.93    1.40
   0   9   2    8.35    1.42
   0   9  -2    5.73    1.45
   0   9   2    6.38    1.13
   0  -9   2    7.65    0.98
   0  -9   3    5.04    1.12
   0  -9  -3    5.39    1.70
   0  -9  -3    4.04    1.74
   0   9  -3    3.61    1.41
   0   9   3    5.16    1.33
   0   9   3    5.25    1.02
   0   9  -3    6.96    1.51
   0   9   4  162.00    5.90
   0   9   4  182.16    6.60
   0  -9   4  173.84    6.19
   0   9  -4  166.12    6.70
   0  -9  -4  168.69    6.11
   0  -9   4  165.41    5.69
   0  -9  -5   10.15    1.12
   0   9  -5   15.23    2.02
   0  -9   5   12.35    1.71
   0   9   5   13.99    1.80
   0   9  -6   10.41    2.02
   0  -9   6   10.09    1.85
   0   9   6    8.34    1.72
   0   9   7   10.31    2.03
   0   9   7   17.00    1.98
   0   9  -7   15.29    2.33
   0  -9   7   18.28    2.29
   0  -9   8   61.76    3.61
   0   9  -8   58.96    3.72
   0  10   0   66.21    3.43
   0 -10   0   77.34    2.74
   0  10   0   66.99    3.55
   0 -10   0   82.32    3.67
   0 -10  -1   10.63    1.92
   0  10   1    7.41    1.31
   0  10  -1    9.11    1.58
   0  10   1    8.41    1.55
   0 -10   1    7.56    0.94
   0  10   2   61.97    2.86
   0  10  -2   55.11    3.13
   0  10  -2   60.24    3.18
   0  10   2   57.99    3.09
   0 -10   2   55.84    2.41
   0 -10  -2   55.34    3.41
   0  10  -3   73.28    3.75
   0  10   3   70.98    3.16
   0 -10  -3   64.66    3.98
   0  10  -3   77.61    3.75
   0  10   3   76.48    3.62
   0 -10   3   75.35    3.07
   0 -10   4   53.39    2.70
   0  10  -4   59.48    3.43
   0  10   4   54.68    3.09
   0  10   4   54.67    2.47
   0 -10  -4   56.58    2.74
   0 -10   5    8.48    1.68
   0  10  -5   10.35    2.05
   0 -10  -5    6.33    1.10
   0  10   5    8.08    1.75
   0  10  -6   12.41    2.24
   0 -10   6    9.20    1.95
   0  10   6    7.76    1.79
   0  10  -7    3.99    2.19
   0 -10   7    7.38    2.08
   0  10   7    5.75    1.92
   0  10   7    4.61    1.99
   0 -11   0   -1.07    1.75
   0  11   0   -0.81    1.45
   0 -11   0    0.77    0.84
   0  11   0    0.98    1.55
   0  11   1  127.80    5.53
   0  11  -1  125.84    5.52
   0  11   1  134.35    5.40
   0 -11  -1  142.80    5.87
   0 -11   1  135.33    4.66
   0  11  -2   34.16    2.64
   0  11   2   40.06    2.66
   0 -11   2   39.56    1.92
   0 -11  -2   43.12    3.25
   0  11   2   40.53    2.41
   0  11  -2   39.97    2.77
   0 -11  -3    3.52    2.23
   0 -11   3    2.39    1.21
   0  11   3    1.71    1.60
   0  11  -3    5.05    1.83
   0  11   3    2.20    1.25
   0  11  -3    2.72    1.78
   0 -11  -4   -0.22    1.34
   0  11   4    1.51    1.66
   0  11  -4    2.01    1.93
   0 -11   4   -0.78    1.41
   0 -11   5   21.92    2.02
   0  11  -5   23.06    2.64
   0  11   5   23.39    2.35
   0  11   6   -0.32    1.80
   0  11  -6    2.12    2.03
   0 -11   6    3.48    1.89
   0 -11   7   58.90    3.29
   0  11   7   52.81    3.19
   0 -12   0    8.39    2.24
   0  12   0    4.18    1.72
   0  12   0    5.16    1.86
   0 -12   0    4.85    0.91
   0 -12   1   46.55    1.99
   0  12   1   43.23    2.78
   0  12  -1   43.12    2.97
   0 -12   1   39.21    2.97
   0 -12  -1   52.40    3.50
   0  12   1   42.72    3.00
   0 -12  -2    2.09    2.43
   0  12  -2   -0.63    1.75
   0  12   2   -0.90    1.45
   0 -12   2    2.14    1.10
   0  12  -2    2.26    1.81
   0  12   2   -0.12    1.74
   0 -12   3   52.78    2.50
   0  12  -3   55.29    3.54
   0  12   3   58.86    3.40
   0  12  -3   51.15    3.43
   0  12   3   53.83    2.80
   0  12   4   39.16    2.80
   0  12  -4   31.99    2.91
   0  12  -4   32.45    2.98
   0 -12   4   32.10    2.15
   0  12   5    3.67    1.99
   0 -12   5    3.21    1.64
   0  12   6   27.40    2.63
   0 -12   6   23.76    2.34
   0  13   0   -1.83    1.91
   0 -13   0    3.57    2.44
   0  13   0   -0.95    1.80
   0  13   1    1.11    1.83
   0 -13  -1    7.19    2.64
   0 -13   1    3.64    2.23
   0  13  -1    4.07    2.02
   0  13   1    2.81    1.78
   0  13   2   -1.89    1.96
   0  13  -2   -2.02    2.01
   0 -13  -2   -0.65    2.77
   0  13  -2    1.35    2.00
   0  13   2    0.58    1.61
   0  13  -3    2.41    2.14
   0  13  -3    2.96    2.22
   0  13   3    2.16    2.00
   0 -13   3    2.33    1.27
   0  13  -4   46.21    3.61
   0  13  -4   47.75    3.55
   0 -13   4   48.04    2.54
   0  13   4   50.91    3.41
   0  13   5   24.96    2.70
   0 -13   5   24.35    2.15
   0  14   0  101.13    5.07
   0  14   0  109.65    5.27
   0  14   1    2.03    2.11
   0  14  -1    3.78    2.25
   0  14   1    3.07    1.89
   0 -14   1    8.93    2.71
   0 -14  -1    4.59    2.86
   0  14   2    7.12    2.19
   0  14  -2    8.21    2.41
   0  14  -2   11.60    2.42
   0 -14  -2   10.88    3.12
   0 -14   2   10.28    2.47
   0  15   1    1.17    2.14
  -1   0  10    0.09    1.70
  -1   0   9   -0.78    1.04
  -1   0   9    0.33    1.47
   1   0  -8   76.58    3.72
  -1   0   8   68.54    2.88
   1   0  -7   -0.82    1.30
  -1   0   7    0.38    0.82
  -1   0   7    0.10    0.67
   1   0  -7   -0.26    0.54
  -1   0   6   63.30    2.56
   1   0  -6   62.93    2.39
  -1   0   6   66.17    2.48
   1   0  -6   71.82    3.07
   1   0  -5   -0.67    0.77
  -1   0   5    0.05    0.76
  -1   0   5   -0.32    0.47
  -1   0   5    0.34    0.53
   1   0  -5   -0.21    0.42
  -1   0   5   -0.28    0.69
  -1   0   4  299.53    9.99
   1   0  -4  311.49   10.32
  -1   0   4  316.55   10.04
   1   0  -4  310.86   10.09
  -1   0   4  296.76   10.19
   1   0  -4  314.07    9.98
   1   0  -3   -0.21    0.39
  -1   0   3    0.03    0.41
   1   0  -3    0.06    0.24
   1   0  -3    0.10    0.33
  -1   0   3    0.04    0.29
   1   0  -2  946.82   29.91
  -1   0   2  927.55   29.90
  -1   0   2  945.12   29.89
   1   0  -2  953.13   29.90
   1   0  -2  964.90   30.05
  -1   0   2  937.46   30.02
  -1   0   1    0.09    0.13
  -1   0   1    0.01    0.14
  -1   0   1    0.05    0.11
   1   0   1    0.07    0.16
   1   0   1   -0.07    0.20
  -1   0  -1   -0.05    0.17
  -1   0  -2  747.14   24.32
   1   0   2  794.45   24.32
  -1   0  -2  748.01   24.32
   1   0   2  761.02   24.24
  -1   0  -3   -0.38    0.34
   1   0   3    0.07    0.35
  -1   0  -3    0.13    0.48
   1   0   3    0.15    0.41
  -1   0  -3    0.04    0.41
  -1   0  -4  372.35   12.22
   1   0   4  380.87   12.06
  -1   0  -4  370.72   12.31
  -1   0  -4  365.84   12.06
   1   0   4  384.04   12.18
   1   0   4  351.29   12.17
   1   0   5    0.92    0.58
   1   0   5   -0.68    0.70
  -1   0  -5    0.07    0.81
  -1   0  -5   -0.92    0.61
  -1   0  -5   -0.05    0.46
  -1   0  -5    0.74    0.81
   1   0   6  222.61    7.12
  -1   0  -6  207.19    6.95
  -1   0  -6  197.41    7.00
   1   0   6  212.39    7.28
  -1   0  -6  218.89    7.65
   1   0   7    1.14    1.00
  -1   0  -7    0.27    0.54
  -1   0  -7   -0.10    1.35
  -1   0  -7   -0.56    0.60
   1   0   7   -0.06    0.63
   1   0   8   11.34    1.00
  -1   0  -8    7.35    0.56
  -1   0  -8    9.41    1.87
   1   0   8    9.46    1.38
  -1   0  -9   -2.09    2.05
   1   0   9    0.99    1.29
  -1   0 -10   72.64    4.42
  -1   1  10   23.26    2.14
  -1  -1  10   27.17    2.30
  -1   1   9   12.17    1.71
  -1  -1   9   12.98    1.83
  -1  -1   9   11.30    1.32
  -1   1   8   50.31    2.32
   1   1  -8   52.65    3.01
  -1  -1   8   47.39    2.23
  -1   1   8   46.01    2.19
   1   1  -8   46.22    2.08
   1   1  -7  166.86    5.90
   1   1  -7  176.13    6.54
  -1   1   7  174.96    5.81
  -1  -1   7  170.27    5.91
  -1  -1   7  173.23    5.94
  -1   1   7  162.88    5.93
  -1  -1   7  174.39    5.97
  -1  -1   6   67.16    2.54
  -1   1   6   63.76    2.58
  -1  -1   6   64.01    2.57
   1   1  -6   66.67    2.56
   1   1  -6   72.86    3.09
  -1   1   6   67.74    2.44
  -1   1   5    8.83    0.64
  -1   1   5    9.45    0.94
   1   1  -5    8.66    1.02
   1  -1  -5    8.71    0.58
   1   1  -5    8.90    0.77
  -1   1   5   10.34    1.00
  -1   1   5   10.01    0.81
  -1  -1   5    9.73    0.80
   1   1  -5    9.70    0.86
   1   1  -4  186.92    5.93
  -1   1   4  192.23    5.79
   1   1  -4  200.20    6.21
   1  -1  -4  188.36    5.80
  -1   1   4  192.96    5.93
   1   1  -4  199.03    5.95
  -1  -1   4  197.95    5.92
  -1   1   4  186.97    6.08
   1  -1  -3   56.53    2.03
   1   1  -3   58.46    2.24
  -1   1   3   56.38    2.20
   1   1  -3   57.91    2.13
  -1   1   3   57.73    1.97
   1   1  -3   57.62    2.08
  -1  -1   3   59.10    2.07
  -1   1   3   60.41    2.10
  -1   1   3   55.07    2.19
  -1   1   3   58.37    2.06
  -1   1   2  104.73    3.40
   1   1  -2  104.64    3.61
  -1   1   2  105.13    3.58
   1   1  -2  108.98    3.62
  -1   1   2  107.36    3.60
  -1  -1   2  108.34    3.49
   1   1  -2  103.72    3.49
   1   1  -2  106.99    3.57
  -1   1   2  103.26    3.52
   1  -1  -2  107.41    3.52
   1   1  -1    3.31    0.25
  -1  -1   1    3.45    0.29
  -1  -1   1    2.57    0.25
  -1   1   1    3.61    0.26
  -1   1   1    3.59    0.24
  -1   1   1    3.24    0.28
  -1  -1   1    2.86    0.24
   1   1   0   94.56    3.01
   1   1   0   90.48    3.11
   1  -1   0   94.68    3.06
   1   1   0   91.97    3.05
   1   1   0   92.43    3.06
  -1  -1  -1   87.57    2.89
   1   1   1   86.58    2.92
  -1   1  -1   84.71    2.94
  -1  -1  -1   86.50    2.91
   1   1   1   86.96    2.91
   1  -1   1   90.43    2.91
   1   1   1   91.80    2.94
   1  -1   1   92.03    2.97
   1   1   1   93.66    3.03
   1   1   2  316.69   10.31
  -1   1  -2  311.79   10.35
   1   1   2  337.05   10.42
   1  -1   2  318.34   10.20
   1   1   2  310.05   10.23
   1  -1   2  324.90   10.34
   1   1   2  336.07   10.35
  -1  -1  -2  318.46   10.38
  -1  -1  -2  315.10   10.26
   1   1   2  318.25   10.25
  -1  -1  -3   20.63    0.95
   1  -1   3   19.90    1.00
   1   1   3   20.57    0.93
  -1   1  -3   20.56    1.09
   1  -1   3   20.74    0.87
  -1   1  -3   21.24    1.07
   1   1   3   20.26    1.08
   1  -1   3   21.76    1.05
   1   1   3   21.48    1.06
   1   1   3   20.67    0.90
  -1  -1  -3   21.98    1.07
   1   1   4  119.10    4.12
   1  -1   4  117.37    4.11
   1   1   4  114.59    4.13
   1  -1   4  116.02    4.03
   1   1   4  116.78    3.95
   1   1   4  107.89    4.10
  -1  -1  -4  112.03    4.07
   1  -1   4  115.66    3.88
  -1   1  -4  112.07    4.22
  -1   1  -5  251.95    8.38
   1   1   5  245.01    8.13
  -1   1  -5  249.74    8.13
  -1  -1  -5  235.04    7.90
   1  -1   5  250.08    8.23
  -1  -1  -5  245.29    8.25
   1   1   5  255.54    8.15
  -1   1  -5  248.76    8.57
   1   1   5  242.67    8.36
   1  -1   5  259.30    8.35
   1  -1   5  247.53    8.06
   1  -1   6  114.86    3.83
  -1   1  -6  115.12    3.84
   1   1   6  124.15    3.97
   1  -1   6  124.17    4.07
  -1   1  -6  128.08    4.59
  -1   1  -6  118.36    4.00
   1   1   6  118.31    3.93
  -1  -1  -6  114.91    3.98
  -1   1  -6  118.26    4.28
   1  -1   6  121.54    4.20
   1   1   6  114.95    4.19
  -1  -1  -7   53.25    2.04
   1   1   7   57.41    2.20
   1  -1   7   53.33    2.03
  -1   1  -7   59.22    2.91
   1  -1   7   51.30    2.40
   1   1   7   49.89    2.39
   1   1   7   54.86    2.15
  -1   1  -7   55.92    2.18
  -1   1  -8   67.46    3.49
  -1   1  -8   58.12    2.47
   1   1   8   62.19    2.49
   1   1   8   57.74    2.77
   1  -1   8   58.64    2.79
  -1   1  -9    3.88    2.05
   1   1   9    2.39    1.36
   1  -1   9    1.07    1.33
   1  -1  10    0.96    1.72
  -1   1 -10    3.60    2.38
  -1   2  11   32.14    2.41
  -1   2  10   15.26    1.89
  -1  -2  10   17.98    2.22
  -1  -2   9    1.10    1.61
   1  -2  -8    0.43    1.52
   1   2  -8    1.46    1.64
  -1  -2   8    0.58    1.40
   1   2  -8    0.49    1.00
  -1  -2   8    1.37    1.04
  -1   2   8    0.23    0.98
  -1   2   8    1.64    1.03
  -1   2   7    2.64    0.95
   1  -2  -7    3.99    1.36
   1   2  -7    2.78    1.32
  -1   2   7    2.41    0.69
   1   2  -7    2.48    0.96
   1   2  -7    1.61    1.04
  -1  -2   7    1.69    0.92
  -1   2   7    1.15    0.90
  -1  -2   7    1.09    0.77
   1   2  -6   14.42    1.13
  -1  -2   6   13.82    1.07
  -1   2   6   15.72    0.89
   1   2  -6   19.24    1.50
   1  -2  -6   14.10    1.43
  -1   2   6   14.50    1.15
   1   2  -6   15.52    1.19
  -1  -2   6   14.10    1.12
  -1   2   6   13.53    1.11
  -1  -2   6   14.77    1.08
  -1   2   5   51.88    2.07
  -1  -2   5   55.52    2.36
  -1   2   5   58.04    2.36
  -1  -2   5   52.89    2.15
   1   2  -5   50.00    2.21
  -1   2   5   55.88    1.98
   1  -2  -5   54.39    2.45
   1   2  -5   54.50    2.45
  -1  -2   5   55.08    2.17
  -1   2   5   52.54    2.18
   1  -2  -5   51.15    2.06
  -1   2   5   50.35    2.28
  -1  -2   5   49.47    2.27
   1  -2  -4    4.22    0.57
  -1  -2   4    4.56    0.61
   1   2  -4    4.37    0.38
  -1   2   4    4.52    0.60
   1   2  -4    5.04    0.62
  -1   2   4    4.60    0.41
   1  -2  -4    6.39    0.76
   1   2  -4    4.94    0.72
  -1  -2   4    4.55    0.61
   1   2  -4    3.92    0.60
  -1   2   4    4.32    0.63
  -1   2   4    4.85    0.72
  -1  -2   4    5.62    0.70
  -1  -2   4    4.51    0.69
  -1   2   4    4.34    0.69
   1  -2  -3  831.77   26.43
   1   2  -3  805.90   26.28
  -1  -2   3  835.24   26.46
  -1   2   3  823.55   26.45
   1  -2  -3  841.14   26.52
  -1   2   3  820.98   26.45
  -1  -2   3  830.16   26.45
   1   2  -3  829.93   26.51
  -1  -2   3  846.42   26.42
   1   2  -3  817.55   26.48
  -1   2   3  817.41   26.45
   1   2  -3  826.13   26.36
  -1  -2   3  848.22   26.37
  -1   2   2   33.19    1.38
   1   2  -2   31.06    1.27
   1  -2  -2   33.04    1.36
   1  -2  -2   32.79    1.11
  -1  -2   2   31.16    1.31
   1   2  -2   32.04    1.26
  -1   2   2   34.59    1.36
   1  -2  -2   33.02    1.32
  -1  -2   2   31.12    1.30
   1   2  -2   34.84    1.32
  -1   2   2   35.44    1.31
  -1   2   2   34.03    1.32
   1   2  -2   31.66    1.31
   1  -2  -2   35.79    1.34
  -1  -2   2   32.00    1.30
   1   2  -1  169.91    5.54
   1  -2  -1  167.00    5.53
   1   2  -1  170.56    5.67
   1  -2  -1  187.92    5.71
  -1   2   1  172.29    5.54
  -1  -2   1  170.16    5.54
  -1   2   1  172.66    5.52
  -1  -2   1  163.14    5.52
  -1  -2   1  179.41    5.65
  -1   2   1  180.10    5.69
   1   2  -1  165.95    5.66
  -1  -2   1  169.78    5.66
  -1   2   1  181.48    5.70
   1   2  -1  168.27    5.58
   1   2   0  159.36    5.27
   1  -2   0  160.32    5.27
   1   2   0  163.28    5.26
   1   2   0  157.90    5.15
  -1   2   0  161.81    5.30
   1   2   1 1522.92   44.46
  -1  -2  -1 1447.59   44.52
  -1   2  -1 1364.50   44.44
   1   2   1 1364.23   44.41
   1  -2   1 1336.25   44.41
  -1  -2  -1 1344.14   44.44
   1  -2   1 1491.38   44.53
   1   2   1 1440.70   44.39
   1  -2   1 1397.01   44.51
  -1  -2  -1 1374.88   44.52
   1   2   1 1419.58   44.52
   1   2   1 1405.65   44.64
   1   2   1 1453.81   44.46
  -1  -2  -1 1374.72   44.44
  -1  -2  -2    6.49    0.33
   1  -2   2    6.53    0.48
  -1  -2  -2    6.27    0.50
  -1   2  -2    5.79    0.50
   1   2   2    6.74    0.48
  -1  -2  -2    6.77    0.44
   1  -2   2    6.87    0.53
   1  -2   2    6.10    0.46
   1   2   2    5.99    0.46
   1   2   2    6.45    0.63
  -1  -2  -2    6.93    0.63
   1   2   2    6.11    0.52
  -1   2  -2    7.16    0.48
  -1  -2  -2    6.90    0.49
   1   2   3  150.07    4.97
   1  -2   3  153.40    4.94
   1  -2   3  156.84    5.07
  -1   2  -3  139.45    5.03
  -1  -2  -3  139.62    5.14
  -1  -2  -3  146.38    4.93
   1   2   3  150.96    4.94
   1   2   3  147.93    5.17
   1   2   3  148.81    5.10
  -1   2  -3  142.84    5.09
  -1  -2  -3  141.57    5.08
   1   2   3  144.69    5.01
   1  -2   3  151.76    5.03
  -1  -2  -4    3.93    0.77
  -1   2  -4    4.92    0.78
   1  -2   4    4.62    0.70
   1   2   4    4.21    0.70
   1   2   4    4.81    0.76
   1  -2   4    5.01    0.71
   1   2   4    4.63    0.69
   1  -2   4    5.09    0.66
  -1  -2  -4    4.10    0.55
  -1  -2  -4    4.30    0.69
   1   2   4    5.06    0.73
   1  -2   4    5.08    0.70
   1  -2   4    4.73    0.52
   1   2   4    4.59    0.56
   1   2   4    4.94    0.55
   1   2   5    0.32    0.56
   1   2   5   -0.05    0.76
  -1   2  -5   -0.47    0.80
   1  -2   5    0.55    0.76
  -1  -2  -5   -0.05    0.71
  -1   2  -5    1.42    0.86
  -1  -2  -5   -0.26    0.87
   1  -2   5   -0.28    0.51
   1   2   5   -0.43    0.57
   1  -2   5    0.17    0.66
  -1  -2  -6   13.39    1.14
   1   2   6   14.66    1.01
  -1   2  -6   14.13    1.43
   1   2   6   14.43    1.29
   1  -2   6   13.00    1.25
   1  -2   6   13.02    0.93
   1   2   6   14.83    1.04
  -1   2  -6   14.66    0.93
  -1  -2  -6   12.69    1.46
  -1   2  -6   12.56    1.13
  -1  -2  -7    1.38    0.83
   1   2   7    1.25    0.79
   1   2   7    2.06    0.81
  -1   2  -7    0.53    0.93
  -1   2  -7    0.67    1.39
  -1  -2  -7    0.78    1.39
   1   2   7    0.75    1.10
   1  -2   7    1.18    1.10
  -1  -2  -8   34.00    2.58
  -1   2  -8   36.97    2.61
  -1  -2  -8   33.24    1.49
  -1   2  -8   28.37    1.80
   1   2   8   30.83    1.65
   1   2   8   27.66    1.96
   1  -2   8   31.75    2.04
   1  -2   9   74.39    3.34
   1   2   9   69.75    3.29
  -1  -2  -9   80.97    4.25
  -1   2  -9   79.10    4.17
   1  -2  10   -0.50    1.81
  -1   2 -10    3.53    2.40
  -1  -3  10   18.04    2.23
  -1   3  10   10.50    1.72
   1   3  -9   10.70    1.52
  -1  -3   9    9.92    1.93
  -1   3   8   15.82    1.38
  -1   3   8   13.20    1.45
  -1  -3   8   14.34    1.81
   1   3  -8   15.43    1.53
   1  -3  -7  142.61    5.53
   1   3  -7  141.97    5.52
  -1   3   7  143.83    5.16
  -1   3   7  126.31    4.98
   1   3  -7  137.76    5.17
  -1  -3   7  140.80    5.39
   1  -3  -6   33.88    1.62
  -1  -3   6   33.02    1.64
  -1   3   6   31.80    1.61
   1  -3  -6   33.95    2.02
   1   3  -6   34.27    2.00
  -1   3   6   32.48    1.78
   1   3  -6   30.05    1.77
  -1   3   6   31.60    1.71
   1   3  -6   36.46    1.78
  -1  -3   6   32.21    1.70
  -1  -3   5  159.94    5.58
  -1   3   5  164.54    5.64
  -1   3   5  167.74    5.72
  -1  -3   5  166.98    5.71
  -1   3   5  162.32    5.73
   1   3  -5  153.93    5.72
   1   3  -5  156.29    5.32
   1  -3  -5  163.73    5.62
  -1  -3   5  157.27    5.69
  -1   3   5  164.92    5.72
   1  -3  -5  161.84    5.85
   1   3  -5  164.43    5.85
  -1   3   5  158.65    5.66
   1   3  -5  163.73    5.61
  -1  -3   5  162.10    5.60
   1   3  -4   54.45    2.41
   1  -3  -4   59.23    2.37
   1   3  -4   55.01    2.14
  -1   3   4   59.37    2.44
  -1  -3   4   57.53    2.35
  -1   3   4   57.51    2.35
  -1  -3   4   56.36    2.28
  -1   3   4   61.85    2.41
  -1   3   4   59.75    2.40
  -1  -3   4   59.52    2.35
  -1   3   4   62.79    2.37
   1   3  -4   56.34    2.41
   1  -3  -4   60.36    2.46
   1   3  -3   88.47    3.23
   1  -3  -3   92.90    3.01
  -1  -3   3   88.47    3.26
  -1   3   3   93.05    3.27
  -1   3   3   93.14    3.26
  -1  -3   3   90.00    3.26
  -1   3   3   93.43    3.38
  -1  -3   3   90.24    3.28
  -1   3   3   93.31    2.97
   1   3  -3   87.48    3.38
   1  -3  -3   93.08    3.32
   1   3  -3   89.69    3.31
   1   3  -3   87.71    3.22
  -1   3   3   91.47    3.39
   1  -3  -3   91.69    3.38
  -1  -3   2   22.45    0.99
  -1   3   2   22.72    0.98
  -1  -3   2   23.91    1.10
  -1   3   2   25.06    1.15
   1   3  -2   23.30    1.03
  -1  -3   2   22.47    0.99
   1   3  -2   21.89    1.00
  -1   3   2   23.35    0.99
   1  -3  -2   23.07    1.16
  -1   3   2   23.26    1.20
  -1  -3   2   21.65    1.06
   1   3  -2   21.52    1.10
  -1   3   1    8.80    0.67
   1   3  -1    8.83    0.67
  -1  -3   1    8.69    0.66
   1  -3  -1    7.97    0.41
   1   3  -1    8.50    0.41
   1  -3  -1    7.82    0.63
   1   3  -1    8.09    0.52
  -1  -3   1    7.93    0.50
  -1   3   1    7.61    0.41
  -1  -3   1    8.37    0.42
  -1  -3   1    8.02    0.39
  -1   3   1    7.33    0.38
  -1   3   1    7.45    0.58
  -1  -3   1    9.30    0.64
   1   3  -1    8.20    0.59
   1   3   0   24.47    0.94
   1  -3   0   23.78    0.89
  -1  -3   0   25.56    0.94
   1   3   0   24.42    1.09
   1   3   0   24.98    1.10
   1  -3   0   26.15    1.12
  -1   3  -1   37.20    1.53
   1   3   1   36.57    1.64
  -1  -3  -1   38.77    1.50
   1   3   1   40.41    1.30
  -1   3  -1   34.58    1.32
   1   3   1   36.60    1.29
   1  -3   1   35.17    1.29
  -1  -3  -1   35.80    1.33
   1   3   1   39.85    1.52
  -1  -3  -1   37.34    1.52
   1  -3   1   36.07    1.50
   1   3   1   36.30    1.42
  -1  -3  -2   79.63    2.72
   1   3   2   73.25    2.51
   1  -3   2   75.25    2.68
  -1  -3  -2   74.21    2.61
   1   3   2   74.93    2.85
   1   3   2   69.79    2.53
   1  -3   2   71.55    2.54
   1   3   2   72.85    2.59
  -1  -3  -2   71.43    2.85
  -1   3  -2   74.95    2.68
   1  -3   2   74.47    2.66
   1   3   2   72.25    2.66
  -1  -3  -2   69.62    2.59
  -1   3  -2   71.79    2.60
   1   3   3  184.69    6.35
   1  -3   3  178.76    6.12
   1   3   3  185.29    6.12
  -1   3  -3  192.54    6.21
   1   3   3  188.77    6.20
  -1  -3  -3  172.24    6.38
   1   3   3  182.78    6.17
   1  -3   3  181.53    6.12
  -1  -3  -3  183.02    6.07
  -1  -3  -3  179.23    6.22
  -1   3  -3  185.66    6.22
   1  -3   3  191.46    6.24
   1  -3   3  174.81    6.16
   1   3   4   28.11    1.56
  -1  -3  -4   25.18    1.20
   1  -3   4   26.20    1.39
   1   3   4   26.55    1.37
  -1   3  -4   27.43    1.48
  -1  -3  -4   27.38    1.47
   1   3   4   26.09    1.31
   1  -3   4   26.67    1.28
   1   3   4   27.79    1.37
   1  -3   4   28.32    1.37
   1   3   4   27.06    1.47
  -1   3  -4   25.21    1.41
   1  -3   4   28.44    1.44
   1   3   4   26.06    1.42
   1  -3   5  393.85   12.72
  -1   3  -5  368.61   12.68
   1   3   5  389.91   12.83
   1   3   5  387.55   12.67
   1  -3   5  386.93   12.50
   1   3   5  387.40   12.58
  -1   3  -5  379.93   12.43
  -1   3  -5  373.70   12.84
  -1  -3  -5  375.14   12.87
   1   3   6   59.07    2.67
   1  -3   6   58.06    2.61
   1   3   6   56.95    2.40
   1  -3   6   54.37    2.30
  -1   3  -6   58.41    2.64
  -1   3  -6   56.00    2.18
  -1  -3  -6   58.48    2.85
  -1   3  -6   59.57    2.84
   1   3   7   12.50    1.47
   1  -3   7   13.00    1.43
  -1   3  -7   13.88    0.82
  -1   3  -7   12.93    0.75
  -1  -3  -7   15.59    1.22
  -1   3  -7   13.80    1.40
   1   3   7   13.95    1.16
  -1   3  -7   15.13    1.71
  -1  -3  -7   11.73    1.70
   1  -3   8   35.19    2.12
   1   3   8   29.30    2.05
  -1   3  -8   32.88    2.06
  -1   3  -8   29.84    2.53
  -1  -3  -8   38.32    2.72
   1   3   8   33.10    1.78
   1  -3   9   31.53    2.19
   1   3   9   30.23    2.10
   1  -3   9   35.27    2.58
  -1   3  -9   40.60    3.02
  -1  -3  -9   35.89    2.99
   1  -3  10    7.49    2.11
  -1  -4  10   19.33    2.40
   1   4  -9    7.37    1.65
  -1  -4   9    8.23    1.93
  -1  -4   8    4.76    1.67
  -1   4   8    3.70    1.16
  -1   4   8    4.58    1.23
   1   4  -8    4.81    1.42
  -1  -4   7    2.11    1.38
   1   4  -7    2.97    1.43
  -1   4   7    4.16    1.14
  -1   4   7    2.58    1.06
   1   4  -7    2.87    1.20
   1  -4  -6  131.93    4.64
  -1   4   6  125.94    4.71
   1  -4  -6  130.94    4.93
   1   4  -6  127.21    4.91
  -1  -4   6  128.56    4.60
  -1   4   6  124.18    4.76
   1   4  -6  120.45    4.22
  -1   4   6  123.39    4.64
  -1  -4   6  127.17    4.92
   1   4  -6  123.92    4.82
  -1  -4   5   32.45    1.61
  -1   4   5   33.00    1.73
   1   4  -5   29.05    1.58
   1   4  -5   27.05    1.70
   1   4  -5   27.83    1.38
   1   4  -5   30.00    1.72
   1  -4  -5   29.01    1.73
  -1  -4   5   29.33    1.62
  -1   4   5   30.01    1.63
  -1   4   5   30.51    1.62
  -1  -4   5   31.07    1.62
  -1   4   5   29.39    1.69
  -1   4   5   31.03    1.72
   1   4  -4    2.20    0.69
  -1   4   4    1.15    0.74
   1   4  -4    1.92    0.61
  -1  -4   4    1.14    0.70
   1   4  -4    1.50    0.75
   1  -4  -4    1.50    0.34
   1  -4  -4    1.70    0.72
   1   4  -4    1.68    0.68
  -1   4   4    1.11    0.64
  -1  -4   4    1.42    0.65
  -1   4   4    2.76    0.74
  -1   4   4    1.94    0.68
  -1  -4   4    1.18    0.65
  -1   4   4    0.59    0.79
   1  -4  -3  291.70    9.52
   1   4  -3  287.94    9.52
   1   4  -3  278.73    9.71
  -1   4   3  281.22    9.28
  -1   4   3  291.88    9.47
  -1  -4   3  284.58    9.47
  -1   4   3  290.38    9.73
   1   4  -3  277.25    9.56
   1  -4  -3  296.33    9.30
  -1  -4   3  284.50    9.45
  -1   4   3  292.84    9.46
  -1   4   3  286.18    9.66
  -1  -4   3  296.48    9.62
  -1   4   3  283.84    9.50
   1   4  -3  310.75    9.73
   1  -4  -2  709.11   22.07
  -1   4   2  684.93   21.77
  -1  -4   2  670.68   21.78
   1  -4  -2  714.09   22.15
  -1   4   2  679.98   22.14
  -1  -4   2  723.68   22.05
   1   4  -2  694.27   22.05
  -1   4   2  681.29   21.78
   1   4  -2  677.08   21.89
   1  -4  -2  721.70   22.20
  -1  -4   2  660.99   21.77
  -1  -4   2  690.37   22.01
  -1   4   2  679.72   22.05
  -1   4   2  680.09   21.61
  -1  -4   2  673.05   21.90
   1   4  -1    9.13    0.62
  -1  -4   1    9.93    0.60
  -1   4   1    9.68    0.40
  -1   4   1   10.11    0.46
  -1  -4   1    9.58    0.45
   1   4  -1    9.22    0.72
   1   4  -1   12.05    0.92
  -1   4   1    9.85    0.90
  -1  -4   1    9.85    0.83
  -1   4   1   10.95    0.79
   1  -4  -1   10.61    0.82
   1  -4  -1    8.59    0.40
   1   4   0 1040.78   34.05
   1  -4   0 1049.76   34.01
   1   4   0 1105.91   34.30
  -1  -4   0 1066.72   34.45
   1  -4   0 1096.94   34.32
   1   4   0 1085.04   34.32
  -1  -4   0 1120.18   34.06
   1   4   1  515.13   16.48
   1   4   1  528.21   16.21
  -1   4  -1  535.00   16.38
  -1  -4  -1  456.28   16.01
   1   4   1  516.83   15.99
  -1  -4  -1  457.54   16.24
   1  -4   1  506.37   16.11
  -1  -4  -1  525.83   16.33
   1  -4   1  522.38   16.31
   1   4   1  525.56   16.33
  -1   4  -1  505.50   16.00
  -1  -4  -1  499.95   16.00
   1   4   2    4.59    0.60
  -1   4  -2    4.80    0.65
   1  -4   2    4.30    0.64
   1   4   2    5.37    0.50
  -1  -4  -2    5.07    0.72
   1   4   2    4.78    0.78
   1  -4   2    4.71    0.46
  -1  -4  -2    4.19    0.48
   1   4   2    4.84    0.44
  -1   4  -2    4.99    0.69
  -1   4  -2    5.21    0.51
   1   4   2    4.66    0.56
  -1  -4  -2    4.46    0.71
   1   4   2    4.17    0.38
   1  -4   2    5.01    0.50
  -1   4  -3   38.43    1.70
   1   4   3   34.93    1.34
   1  -4   3   36.94    1.67
  -1   4  -3   35.32    1.63
  -1  -4  -3   36.52    1.51
   1   4   3   35.16    1.55
   1  -4   3   32.05    1.53
   1   4   3   39.65    1.88
   1   4   3   36.62    1.49
   1  -4   3   34.96    1.48
  -1   4  -3   35.06    1.63
   1   4   3   36.04    1.65
   1  -4   3   35.42    1.61
  -1  -4  -3   36.97    1.61
  -1   4  -3   35.67    1.59
   1   4   4  173.51    6.14
   1  -4   4  180.03    6.06
   1   4   4  178.15    6.03
   1  -4   4  177.72    6.03
   1   4   4  177.86    6.31
  -1  -4  -4  181.30    6.39
  -1   4  -4  179.35    6.06
  -1   4  -4  169.22    6.12
   1  -4   4  185.51    6.20
  -1  -4  -4  181.39    5.95
   1   4   4  173.15    6.09
   1  -4   4  172.26    6.08
   1   4   4  177.39    6.09
  -1  -4  -4  168.67    6.19
  -1   4  -4  174.58    6.18
  -1  -4  -5    1.47    0.60
   1  -4   5    0.92    0.90
  -1  -4  -5    1.83    0.98
  -1   4  -5    0.57    0.86
  -1  -4  -5    1.49    0.95
  -1   4  -5    2.93    0.73
   1   4   5    1.81    0.76
   1  -4   5    2.20    0.73
   1   4   5    2.13    0.95
   1   4   5    3.22    1.03
  -1  -4  -6    1.85    1.18
  -1   4  -6    2.56    1.22
  -1   4  -6    2.70    0.78
  -1  -4  -6    2.78    1.14
   1   4   6    4.11    0.93
   1  -4   6    2.18    0.81
  -1   4  -6    2.02    1.11
   1   4   6    3.03    1.25
   1  -4   6    2.30    1.07
  -1   4  -7    9.83    1.44
  -1  -4  -7   10.78    1.37
   1  -4   7   12.48    1.46
   1   4   7    9.94    1.50
   1   4   7   11.31    1.20
  -1   4  -7    9.67    1.61
  -1  -4  -7    9.88    1.67
  -1   4  -7   10.37    0.88
  -1   4  -7   11.20    0.94
  -1   4  -8   42.79    2.87
  -1  -4  -8   45.81    2.97
   1   4   8   40.66    2.12
  -1  -4  -8   41.87    2.18
   1   4   8   40.70    2.45
  -1   4  -8   42.32    2.50
   1  -4   9   21.66    2.30
  -1   4  -9   23.17    2.05
   1   4   9   22.27    1.95
  -1  -4  -9   28.46    2.73
  -1   4  -9   22.28    2.52
  -1  -5   9    8.22    2.03
  -1   5   9    8.93    1.44
   1   5  -9   10.94    1.88
  -1  -5   8   39.36    2.66
  -1   5   8   37.05    2.20
   1   5  -8   35.20    2.47
  -1   5   8   33.04    2.08
  -1   5   7   16.09    1.56
  -1   5   7   16.82    1.57
   1   5  -7   17.79    1.70
  -1   5   6   99.28    3.87
   1   5  -6   93.45    3.95
   1   5  -6   91.61    3.40
  -1   5   6   92.70    3.81
  -1   5   6   89.10    3.79
   1   5  -5   35.35    1.74
   1  -5  -5   40.02    2.02
  -1   5   5   37.28    2.08
  -1   5   5   38.21    1.81
  -1  -5   5   36.76    1.81
  -1  -5   5   37.82    1.89
  -1   5   5   37.79    2.00
  -1   5   5   38.63    1.87
  -1  -5   5   33.91    1.83
   1   5  -5   36.46    2.09
   1   5  -5   35.42    1.94
  -1   5   4  245.63    8.21
  -1  -5   4  244.10    8.29
  -1   5   4  247.15    8.43
  -1  -5   4  248.84    8.16
  -1   5   4  247.24    8.15
   1   5  -4  239.67    8.51
  -1   5   4  227.14    7.82
  -1  -5   4  253.18    8.20
  -1   5   4  254.23    8.20
   1   5  -4  241.15    8.23
   1  -5  -4  257.24    7.92
  -1   5   4  252.02    8.52
  -1  -5   4  249.32    8.40
   1  -5  -4  247.05    8.49
   1   5  -4  235.87    8.25
  -1   5   3    0.44    0.65
  -1  -5   3    0.51    0.68
   1   5  -3    0.40    0.70
  -1   5   3    0.57    0.66
  -1   5   3    0.65    0.28
   1  -5  -3    0.57    0.45
  -1   5   3    0.29    0.39
  -1  -5   3    0.52    0.51
  -1   5   3    0.33    0.49
   1   5  -3    0.61    0.66
  -1  -5   3    0.53    0.51
  -1   5   3    0.94    0.50
  -1  -5   3    0.83    0.66
   1   5  -3    0.83    0.73
   1  -5  -3    0.19    0.77
  -1   5   3    0.25    0.85
  -1   5   2    2.41    0.25
  -1  -5   2    3.04    0.57
  -1   5   2    3.42    0.69
  -1  -5   2    3.37    0.75
   1   5  -2    4.30    0.63
   1   5  -2    2.74    0.68
  -1  -5   2    2.88    0.41
  -1   5   2    2.87    0.42
   1   5  -2    3.07    0.76
  -1   5   2    3.35    0.88
   1  -5  -2    4.16    0.77
   1  -5  -2    3.38    0.74
   1  -5  -2    2.21    0.85
  -1  -5   2    3.06    0.41
  -1   5   2    3.07    0.37
   1   5  -1    5.06    0.70
   1  -5  -1    3.35    0.30
   1  -5  -1    3.79    0.69
  -1   5   1    4.28    0.70
  -1  -5   1    5.38    0.52
  -1  -5   1    5.26    0.29
  -1   5   1    5.14    0.29
   1   5  -1    5.29    0.84
  -1  -5   1    5.58    0.83
  -1   5   1    4.75    0.87
   1   5   0   19.92    1.16
   1   5   0   19.58    0.90
   1  -5   0   20.64    0.84
   1   5   0   21.62    1.19
  -1  -5   0   19.85    0.91
   1   5   1   22.14    1.23
   1  -5   1   24.07    1.28
   1   5   1   21.69    1.14
   1   5   1   21.46    1.40
  -1   5  -1   21.80    1.32
  -1  -5  -1   17.84    0.91
   1   5   1   21.52    0.89
   1  -5   1   22.01    1.01
   1   5   1   22.69    0.84
   1  -5   1   21.68    0.83
  -1  -5  -1   21.79    0.83
  -1   5  -1   21.17    0.83
   1   5   2  347.44   11.05
   1  -5   2  330.55   10.97
  -1   5  -2  344.19   11.08
   1  -5   2  332.97   10.86
   1   5   2  333.53   11.22
   1   5   2  335.59   10.81
  -1   5  -2  338.89   11.04
  -1  -5  -2  319.86   11.23
   1  -5   2  318.74   10.62
   1   5   2  327.31   10.62
   1   5   2  329.01   10.58
  -1   5  -2  320.45   10.70
  -1  -5  -2  323.22   10.71
  -1  -5  -2  347.75   11.15
   1  -5   2  333.00   10.70
   1   5   2  341.94   10.71
   1  -5   3   47.36    1.87
   1   5   3   47.28    1.87
  -1   5  -3   51.92    2.13
   1   5   3   50.26    1.98
  -1  -5  -3   55.33    2.26
   1  -5   3   51.55    2.15
   1   5   3   48.35    2.17
  -1   5  -3   53.94    2.26
   1   5   3   47.46    1.86
   1   5   3   46.06    1.74
  -1  -5  -3   49.10    2.02
   1  -5   3   46.38    1.94
   1   5   3   50.12    1.97
  -1   5  -3   48.53    2.16
  -1  -5  -3   47.70    2.39
   1   5   3   47.82    2.37
  -1  -5  -3   48.24    2.00
  -1   5  -3   47.83    1.99
   1   5   4  179.85    6.68
   1  -5   4  183.87    6.26
   1   5   4  188.20    6.27
  -1  -5  -4  180.96    6.74
  -1   5  -4  183.83    6.44
   1   5   4  191.36    6.52
   1  -5   4  190.93    6.43
   1   5   4  187.50    6.32
  -1  -5  -4  186.93    6.46
  -1   5  -4  181.35    6.45
   1   5   4  183.09    6.35
   1  -5   4  179.00    6.34
   1   5   4  183.14    6.05
  -1  -5  -4  185.80    6.26
  -1   5  -5   66.53    2.94
  -1  -5  -5   69.10    3.00
  -1  -5  -5   68.35    3.11
  -1   5  -5   66.44    2.75
  -1  -5  -5   70.10    2.61
   1   5   5   63.29    3.03
   1  -5   5   70.82    2.79
   1   5   5   68.19    2.88
   1   5   5   62.20    3.08
  -1   5  -6   80.23    3.47
  -1  -5  -6   81.73    3.51
  -1  -5  -6   76.91    3.47
  -1   5  -6   75.82    3.02
  -1   5  -6   76.67    3.48
   1  -5   6   75.78    3.10
   1   5   6   79.84    3.23
   1   5   6   70.70    3.47
   1   5   7   36.34    2.28
  -1   5  -7   34.82    2.29
   1   5   7   36.33    2.00
  -1  -5  -7   32.80    2.40
  -1   5  -7   30.81    2.31
  -1  -5  -7   34.35    2.20
  -1  -5  -8   62.04    2.91
  -1  -5  -8   61.14    3.44
  -1   5  -8   64.10    3.45
   1   5   8   54.43    2.99
  -1   5  -8   58.38    3.15
   1  -5   9   43.88    3.04
  -1   5  -9   42.54    2.81
   1   6  -9    0.54    1.73
  -1   6   8    0.42    1.32
  -1   6   8    0.24    1.36
   1   6  -8    0.72    1.65
  -1   6   7    1.73    1.34
  -1   6   7    2.12    1.33
   1   6  -7    1.55    1.41
  -1   6   6    3.80    1.29
  -1   6   6    4.91    1.23
   1   6  -6    4.28    0.97
   1   6  -6    4.77    1.31
  -1  -6   6    5.34    1.47
  -1   6   5    5.03    1.13
  -1   6   5    4.48    0.96
   1   6  -5    5.13    1.19
   1  -6  -5    5.62    0.54
   1   6  -5    5.57    1.01
   1  -6  -5    6.41    1.30
  -1   6   5    4.75    0.57
  -1  -6   5    6.04    1.30
  -1  -6   5    5.60    0.93
  -1   6   5    5.94    0.92
  -1   6   4  134.86    5.12
  -1   6   4  122.99    4.40
   1   6  -4  131.97    5.10
   1   6  -4  129.58    4.85
   1  -6  -4  139.50    5.13
   1  -6  -4  138.32    4.47
  -1  -6   4  136.34    4.64
  -1   6   4  140.77    4.65
  -1  -6   4  133.74    4.89
  -1   6   4  134.69    5.00
  -1   6   4  131.20    4.58
  -1  -6   4  135.19    4.59
  -1   6   4  124.27    4.27
   1   6  -3  348.95   11.64
  -1  -6   3  341.09   11.09
  -1   6   3  345.30   11.09
  -1   6   3  351.75   11.19
   1  -6  -3  361.22   11.73
   1   6  -3  341.44   11.51
  -1   6   3  349.64   11.69
  -1  -6   3  342.78   11.12
  -1   6   3  352.27   11.11
  -1   6   3  330.23   10.87
  -1   6   3  347.89   11.58
  -1  -6   3  361.67   11.50
  -1  -6   3  337.65   11.34
   1   6  -3  336.93   11.32
   1   6  -2   78.95    3.22
   1   6  -2   79.29    3.22
   1  -6  -2   80.84    3.30
  -1   6   2   82.57    3.32
  -1   6   2   75.92    2.60
  -1  -6   2   72.81    2.61
   1  -6  -2   70.68    3.27
  -1   6   2   77.81    2.62
  -1  -6   2   75.51    2.62
  -1  -6   2   81.23    3.14
  -1   6   2   82.31    3.20
   1  -6  -2   80.26    3.18
   1   6  -2   78.95    2.96
  -1   6   2   77.06    2.52
  -1  -6   2   76.22    2.87
  -1  -6   1   39.60    1.53
   1   6  -1   42.05    1.91
   1   6  -1   41.53    2.00
  -1   6   1   42.13    2.03
  -1  -6   1   43.42    2.03
  -1   6   1   45.51    1.97
  -1  -6   1   38.08    1.88
   1   6   0   39.02    1.57
   1  -6   0   39.52    1.50
  -1  -6   0   42.16    2.10
   1   6   0   41.44    1.92
  -1  -6   0   41.90    1.58
   1  -6   0   40.45    1.94
   1   6   0   39.95    1.94
   1   6   1  499.01   15.10
   1  -6   1  504.63   15.09
  -1  -6  -1  491.26   15.11
   1   6   1  500.42   14.98
  -1   6  -1  498.37   15.18
   1   6   1  493.30   15.30
   1  -6   1  443.65   14.44
   1   6   1  456.08   14.45
  -1   6  -1  477.03   14.87
  -1  -6  -1  436.49   14.59
   1   6   1  473.63   14.59
   1  -6   1  456.87   14.68
   1   6   2  262.84    8.79
  -1  -6  -2  275.33    8.85
  -1   6  -2  270.72    8.84
   1  -6   2  258.51    8.71
   1   6   2  252.97    8.24
   1   6   2  248.10    8.53
  -1   6  -2  260.45    8.81
   1   6   2  263.41    8.31
   1  -6   2  263.05    8.32
  -1  -6  -2  240.73    8.83
   1  -6   2  251.36    8.51
   1   6   2  262.92    9.00
  -1  -6  -2  244.72    8.32
  -1   6  -2  245.28    8.32
   1  -6   3    7.27    1.00
  -1   6  -3    7.24    1.08
   1   6   3    6.73    0.99
   1   6   3    7.03    0.57
  -1  -6  -3    6.93    0.85
  -1  -6  -3    7.88    1.10
   1   6   3    5.13    0.69
   1  -6   3    6.78    0.97
  -1  -6  -3    6.81    1.19
  -1   6  -3    8.23    1.08
  -1   6  -3    7.25    0.77
  -1  -6  -3    7.86    0.78
   1  -6   3    7.06    0.66
   1   6   3    6.54    0.64
   1   6   3    7.58    1.22
   1   6   3    7.13    0.74
   1  -6   3    8.08    0.75
   1  -6   4    0.99    0.77
   1   6   4    0.20    0.71
   1   6   4   -0.02    0.44
   1   6   4    0.12    0.64
   1  -6   4   -0.16    0.66
  -1   6  -4    0.80    0.90
  -1  -6  -4    0.35    1.10
  -1  -6  -4    1.33    0.74
  -1   6  -4   -0.33    0.76
  -1  -6  -4    0.64    0.78
   1  -6   4   -0.33    0.83
   1   6   4    1.38    0.88
  -1   6  -4    0.42    0.98
   1   6   4    0.05    0.49
   1  -6   4    0.68    1.00
  -1   6  -5   11.63    1.49
  -1  -6  -5    8.85    0.93
  -1   6  -5   11.09    1.20
  -1  -6  -5   13.40    1.59
   1   6   5   11.40    1.29
   1  -6   5   10.81    1.49
  -1   6  -5    9.85    1.23
  -1  -6  -5    8.34    1.20
   1   6   5   10.23    0.78
   1   6   6   17.76    1.56
  -1  -6  -6   12.98    1.74
  -1   6  -6   15.28    1.60
  -1  -6  -6   17.71    1.68
  -1   6  -6   14.12    1.30
  -1   6  -6   17.67    1.78
  -1  -6  -6   14.04    1.09
   1   6   6   12.56    1.72
   1  -6   6   14.09    1.75
   1  -6   7    3.15    1.67
  -1  -6  -7    2.21    1.60
  -1   6  -7    2.71    1.49
  -1   6  -7    4.68    1.60
   1   6   7    2.07    1.54
  -1  -6  -7    2.87    1.53
   1   6   7    2.50    1.23
   1   6   8    3.11    1.62
  -1   6  -8    6.31    1.82
   1  -6   8    5.65    1.94
  -1   6  -8    5.94    1.80
  -1   6  -9   28.01    2.55
   1   7  -9   47.90    3.29
  -1  -7   9   46.45    3.25
  -1  -7   8    0.62    1.88
  -1   7   8    0.23    1.40
   1   7  -8    3.77    1.84
  -1   7   8    1.20    1.51
  -1  -7   7  135.41    5.45
  -1   7   7  141.59    5.34
   1   7  -7  125.26    5.50
  -1   7   7  121.36    5.20
  -1   7   6    0.08    1.24
  -1  -7   6    3.25    1.49
   1   7  -6   -0.50    1.41
   1  -7  -5   14.34    0.84
  -1   7   5   12.51    1.10
   1   7  -5   14.39    1.40
  -1   7   5   11.70    0.72
  -1   7   5   14.25    1.55
   1   7  -5   16.43    1.70
  -1  -7   5   15.05    1.58
  -1  -7   4   10.18    1.25
  -1   7   4   10.79    1.32
   1   7  -4   11.25    1.44
  -1   7   4   11.32    0.83
   1   7  -4   10.79    1.46
   1  -7  -4   11.12    0.91
   1  -7  -4   10.16    1.46
   1   7  -4   10.46    1.33
  -1   7   4    9.91    0.56
  -1  -7   4    9.65    0.90
  -1   7   4   10.52    0.93
  -1   7   4    8.90    0.85
  -1  -7   4   11.10    0.86
   1  -7  -3  520.49   16.75
   1   7  -3  516.14   16.55
  -1  -7   3  505.33   16.25
  -1   7   3  489.74   15.72
  -1  -7   3  494.62   15.91
  -1   7   3  495.18   15.90
  -1  -7   3  483.69   15.92
  -1   7   3  498.67   15.92
  -1   7   3  510.05   16.58
   1   7  -3  519.97   16.66
  -1   7   3  511.46   16.15
  -1  -7   2   34.11    1.60
  -1   7   2   36.31    1.99
   1   7  -2   37.11    2.05
  -1   7   2   33.21    1.21
  -1  -7   2   33.15    1.22
   1   7  -2   35.75    2.01
  -1   7   2   37.30    1.72
  -1  -7   1    9.15    1.24
   1   7  -1    9.57    1.31
   1   7  -1    6.62    1.03
   1  -7  -1    8.75    1.20
  -1  -7   1    7.68    0.73
   1  -7  -1    6.38    0.50
  -1   7   1   11.87    1.19
  -1  -7   0   43.88    2.33
   1   7   0   40.54    2.05
   1  -7   0   39.22    1.54
  -1  -7   0   41.83    1.62
   1   7   0   40.45    2.07
   1   7   0   38.44    1.63
   1  -7   1  584.67   18.80
   1   7   1  605.84   18.73
  -1   7  -1  630.68   19.42
  -1  -7  -1  591.24   19.57
   1   7   1  625.89   19.20
  -1  -7  -1  553.16   18.73
   1   7   1  619.34   19.32
  -1  -7  -1  521.11   19.18
   1   7   2   15.69    1.14
   1  -7   2   17.08    1.10
   1   7   2   15.69    0.81
   1   7   2   16.19    0.78
   1  -7   2   15.62    0.78
  -1  -7  -2   12.78    1.47
   1   7   2   15.47    1.34
  -1   7  -2   16.35    1.42
  -1   7  -2   17.09    1.47
   1   7   3    3.89    0.73
   1  -7   3    3.98    0.59
   1   7   3    3.16    0.55
  -1   7  -3    5.28    1.17
  -1  -7  -3    3.93    1.23
   1   7   3    3.86    0.53
   1  -7   3    3.32    0.65
   1   7   3    4.69    0.70
  -1  -7  -3    4.11    0.72
  -1   7  -3    3.79    0.69
   1   7   3    3.84    1.03
  -1   7  -3    3.90    1.07
   1  -7   3    3.73    0.96
  -1   7  -4    0.16    1.07
   1   7   4    0.43    1.02
   1   7   4    0.77    0.77
   1  -7   4    1.46    0.78
   1   7   4    0.26    0.57
   1  -7   4    0.77    0.68
   1   7   4    1.04    0.64
  -1  -7  -4   -0.10    0.80
  -1  -7  -4    1.39    1.31
   1  -7   4   -0.19    1.11
   1   7   4   -0.15    0.53
  -1  -7  -4    0.56    0.80
  -1   7  -4    1.04    0.83
   1   7   5  175.99    6.39
  -1  -7  -5  178.41    6.72
  -1  -7  -5  176.53    5.96
  -1  -7  -5  174.47    6.19
  -1   7  -5  165.55    6.14
   1  -7   5  172.06    6.42
  -1   7  -5  168.46    6.59
   1   7   5  166.83    5.65
   1  -7   6    1.93    1.53
  -1   7  -6    0.21    1.42
  -1  -7  -6    0.50    0.80
   1   7   6   -1.21    1.48
   1   7   6    2.50    1.28
  -1  -7  -6   -0.07    1.27
  -1   7  -6    0.71    1.18
  -1  -7  -6    0.81    1.55
  -1   7  -7  103.21    4.64
   1  -7   7  107.01    4.63
   1   7   7  102.46    4.24
  -1  -7  -7  110.95    4.61
   1  -7   8   -0.75    2.02
  -1   7  -8    3.56    1.89
   1   7   8    3.08    1.71
   1  -7   9    5.41    2.30
  -1   7  -9    7.76    2.18
   1   8  -9    2.32    2.20
  -1  -8   8    8.14    2.12
   1   8  -8    5.85    2.12
  -1   8   8    5.74    1.71
   1   8  -7    1.31    1.76
  -1  -8   7    3.43    1.81
  -1   8   7   -0.47    1.54
  -1   8   7   -2.63    1.56
   1   8  -6    4.02    1.71
  -1   8   6    3.80    1.49
  -1  -8   6    6.79    1.69
  -1  -8   5   18.19    1.18
   1  -8  -5   17.83    1.00
  -1  -8   5   17.06    1.71
  -1   8   5   17.77    1.76
   1   8  -5   19.44    1.94
  -1   8   5   12.85    0.80
   1  -8  -4   31.76    1.65
   1   8  -4   33.39    2.29
  -1   8   4   31.76    1.41
  -1   8   4   30.15    1.52
  -1  -8   4   31.25    1.89
  -1   8   4   32.41    1.47
  -1  -8   4   30.77    1.48
  -1   8   4   34.21    2.16
  -1  -8   3   65.98    2.30
  -1   8   3   64.19    2.28
   1   8  -3   66.08    3.23
  -1   8   3   66.35    2.70
   1   8  -3   69.64    3.25
  -1   8   3   70.26    3.15
  -1  -8   3   65.97    2.77
  -1   8   2   90.05    3.33
   1   8  -2   91.10    3.67
  -1  -8   2   83.39    3.07
  -1   8   2   89.92    3.65
   1   8  -1  122.47    4.56
  -1  -8   1  117.51    3.94
  -1   8   1  121.75    4.39
   1  -8  -1  110.01    4.56
  -1   8   1  120.85    4.55
  -1  -8   0  104.74    4.66
   1   8   0  105.72    4.41
   1   8   0  114.20    4.56
   1  -8   0  116.07    3.85
  -1  -8   0  115.78    3.93
  -1  -8  -1   71.29    2.63
  -1   8  -1   72.78    3.29
   1   8   1   75.23    3.26
  -1  -8  -1   73.71    3.48
   1  -8   1   71.51    2.67
   1   8   1   72.01    2.61
   1   8   1   76.81    3.15
  -1  -8  -1   70.93    3.28
   1  -8   2   46.37    1.71
   1   8   2   47.35    1.70
   1  -8   2   60.27    2.22
   1   8   2   59.94    1.92
  -1  -8  -2   50.74    2.77
   1   8   2   61.58    2.44
   1   8   2   58.73    2.66
  -1   8  -2   60.56    2.78
  -1  -8  -3   54.42    3.03
  -1   8  -3   46.84    2.72
   1   8   3   52.39    2.67
   1  -8   3   54.22    2.40
   1   8   3   51.98    1.94
   1   8   3   48.17    2.29
   1  -8   3   53.54    2.03
   1   8   3   56.07    2.04
  -1   8  -4   12.47    1.71
   1  -8   4   12.93    1.05
   1   8   4   14.10    1.07
  -1  -8  -4   11.83    1.84
   1  -8   4   14.34    1.47
   1   8   4   11.09    0.89
   1   8   4   11.61    0.99
  -1   8  -4   12.15    1.67
   1   8   4   11.34    1.46
  -1  -8  -4   13.12    1.27
   1   8   4   11.80    0.79
  -1  -8  -5   -1.02    1.62
  -1   8  -5    2.80    1.61
  -1  -8  -5   -0.24    0.94
   1   8   5   -0.08    1.28
   1  -8   5    0.39    1.35
  -1  -8  -6   20.53    2.24
   1  -8   6   20.40    2.05
   1   8   6   21.18    1.88
  -1  -8  -6   19.68    1.31
  -1   8  -6   17.46    2.10
   1   8   7    3.65    1.53
  -1  -8  -7    2.63    1.85
  -1   8  -7    3.48    1.86
   1  -8   7    1.59    1.82
   1   8   7    0.43    1.75
  -1   8  -8    5.89    2.18
   1  -8   8    5.30    2.15
   1   8   8    5.21    1.83
  -1   8  -9    4.27    2.24
  -1  -9   8    9.20    2.29
  -1   9   8   10.38    1.97
   1   9  -8    7.80    2.31
  -1   9   7    1.12    1.72
  -1  -9   7    3.55    1.91
   1   9  -7   -0.39    1.97
  -1   9   7    1.63    1.73
  -1  -9   6   69.65    3.47
   1   9  -6   64.61    3.79
  -1   9   6   75.27    3.63
   1  -9  -5   76.41    2.97
  -1  -9   5   86.53    3.64
   1   9  -5   77.18    3.95
  -1   9   5   87.25    3.89
   1   9  -4  115.46    5.06
   1  -9  -4  110.70    4.35
  -1   9   4  115.03    4.26
  -1  -9   4  118.17    4.52
  -1   9   4  130.66    5.03
  -1  -9   3   43.40    2.12
   1   9  -3   47.26    2.74
   1   9  -3   48.06    2.70
  -1   9   3   46.24    2.17
  -1   9   3   41.39    2.58
  -1  -9   2   36.34    1.72
  -1   9   2   35.45    2.23
   1   9  -2   34.92    2.29
  -1   9   2   32.68    1.94
   1   9  -2   35.08    2.22
  -1  -9   1    1.55    0.77
   1  -9  -1    0.94    1.50
  -1   9   1    0.79    1.12
  -1   9   1    2.73    1.08
   1   9  -1    2.33    1.24
   1  -9   0   67.10    3.09
   1   9   0   56.58    2.89
   1  -9   0   61.83    2.26
  -1  -9   0   61.57    2.35
   1   9   0   60.06    3.05
  -1   9   0   61.51    3.00
  -1  -9   0   58.59    3.24
  -1  -9  -1   89.48    3.87
   1  -9   1   83.42    3.08
   1   9   1   86.03    3.62
  -1  -9  -1   86.49    4.07
  -1   9  -1   85.74    3.85
   1   9   1   81.71    3.73
  -1   9  -1   84.26    3.79
  -1  -9  -2  136.65    6.07
   1   9   2  158.35    5.72
   1  -9   2  146.62    5.35
   1   9   2  159.23    5.15
  -1   9  -2  157.24    6.03
   1   9   2  154.77    5.95
  -1   9  -2  154.80    6.06
   1   9   3   81.93    3.58
  -1   9  -3   83.52    3.70
   1   9   3   79.12    3.16
  -1   9  -3   80.94    3.76
  -1  -9  -3   87.69    4.01
   1  -9   3   79.92    3.13
  -1  -9  -4   89.99    4.28
  -1  -9  -4   83.90    3.52
   1   9   4   87.04    3.83
  -1   9  -4   84.38    4.07
   1   9   4   77.69    3.21
   1  -9   4   86.59    3.57
  -1  -9  -5    0.47    1.01
   1  -9   5    0.31    1.41
  -1  -9  -5    1.23    1.79
  -1   9  -5    1.06    1.61
   1   9   5    0.09    1.39
   1  -9   6   26.99    2.36
  -1   9  -6   24.97    2.57
   1   9   6   30.73    2.29
  -1  -9  -6   27.84    2.62
   1  -9   7    5.28    1.99
   1   9   7    3.12    1.97
   1   9   7    6.14    1.68
  -1   9  -7    2.84    2.07
   1  -9   8   52.08    3.41
  -1   9  -8   52.64    3.56
   1  10  -8    5.43    2.37
  -1 -10   7   -2.07    1.94
  -1  10   7    0.87    1.74
  -1  10   7    2.66    1.82
   1  10  -7    0.42    2.19
   1  10  -6   39.64    3.08
  -1  10   6   39.75    2.83
  -1 -10   6   40.81    2.69
   1  10  -5   -2.65    1.82
  -1  10   5    2.99    1.63
  -1 -10   5   -0.07    1.47
   1 -10  -4    6.76    1.28
  -1 -10   4    4.54    1.34
  -1  10   4    6.66    1.09
  -1  10   4    5.54    1.67
   1  10  -4    1.87    1.71
  -1  10   3   34.21    2.04
   1  10  -3   45.34    2.75
  -1 -10   3   38.50    1.99
   1  10  -3   39.28    2.67
   1 -10  -3   31.00    2.88
  -1  10   3   38.13    2.52
  -1  10   2  143.77    5.48
   1  10  -2  150.97    5.91
  -1 -10   2  144.64    5.10
   1 -10  -2  142.69    6.16
  -1  10   2  141.48    5.77
   1  10  -2  139.71    5.81
   1 -10  -1   14.72    2.10
  -1 -10   1   17.82    1.18
  -1  10   1   14.31    1.60
   1  10  -1   16.91    1.81
  -1  10   1   16.93    1.84
  -1  10   0  208.91    8.35
   1  10   0  213.84    8.37
   1 -10   0  230.64    8.50
  -1 -10   0  245.39    8.45
   1 -10   0  233.83    7.58
  -1 -10   0  241.29    7.67
   1  10   0  217.23    8.44
  -1  10  -1   70.85    3.52
   1  10   1   71.06    3.46
  -1  10  -1   70.16    3.46
   1  10   1   62.09    3.21
   1 -10   1   67.69    2.63
  -1 -10  -1   75.77    3.63
  -1 -10  -1   76.83    3.83
  -1 -10  -2    2.96    1.84
  -1  10  -2    3.24    1.63
   1  10   2    2.11    1.21
   1 -10   2    2.33    0.93
  -1  10  -2    3.75    1.51
   1  10   2    0.29    1.33
   1 -10   3    2.72    1.13
  -1 -10  -3    0.13    1.72
  -1  10  -3    0.92    1.48
   1  10   3    1.04    1.10
   1  10   3    0.29    1.37
  -1  10  -3   -0.85    1.46
  -1 -10  -4   52.73    3.32
  -1 -10  -4   48.33    2.51
   1 -10   4   48.70    2.48
  -1  10  -4   43.41    2.99
   1  10   4   45.59    2.77
   1  10   4   41.61    2.15
  -1 -10  -5    0.46    1.08
   1 -10   5    1.37    1.57
  -1 -10  -5   -0.67    1.96
   1  10   5    0.48    1.56
  -1  10  -5    2.56    1.78
   1 -10   6    0.26    1.78
  -1  10  -6   -0.67    2.01
   1  10   6   -0.10    1.64
   1 -10   7   -0.78    1.95
   1  10   7    1.20    1.68
  -1  10  -7    1.10    2.11
   1  10   7    0.24    2.03
  -1 -11   7   37.71    2.81
   1  11  -7   36.35    3.23
  -1  11   7   36.29    2.85
  -1  11   6    3.17    1.99
   1  11  -6    4.85    2.25
  -1 -11   6    4.24    1.84
  -1 -11   5   46.93    2.65
  -1  11   5   50.85    3.14
   1  11  -5   43.15    3.34
  -1 -11   4    0.06    1.34
   1 -11  -4    0.20    1.25
  -1  11   4   -1.57    1.74
   1  11  -4   -1.27    1.93
   1  11  -4    1.17    1.82
   1 -11  -3    6.92    2.44
  -1  11   3    6.79    1.77
   1  11  -3    3.78    1.78
  -1  11   3    4.43    1.26
   1  11  -3    2.23    1.78
  -1 -11   3    3.37    1.22
   1 -11  -2    4.96    2.28
  -1  11   2    6.26    1.66
   1  11  -2    5.04    1.73
   1  11  -2    7.49    1.84
  -1  11   2    6.76    1.42
  -1 -11   2    7.99    1.13
   1 -11  -1    2.38    1.98
  -1 -11   1    1.38    0.96
  -1  11   1   -0.54    1.54
   1  11  -1    0.88    1.56
  -1  11   1    2.69    1.50
   1 -11   0   10.19    0.92
  -1 -11   0   11.99    1.09
   1  11   0   10.47    1.70
  -1  11   0    8.90    1.68
  -1 -11   0   12.97    2.06
   1 -11   0   11.96    2.12
   1  11   0    8.72    1.68
  -1 -11  -1   -1.21    1.87
   1  11   1    1.12    1.36
  -1  11  -1    2.99    1.60
   1 -11   1    0.60    0.84
   1  11   1    1.18    1.57
  -1  11  -1    1.32    1.62
  -1 -11  -2   -2.25    2.12
   1 -11   2    0.42    0.99
  -1  11  -2    4.24    1.75
   1  11   2    1.17    1.36
  -1  11  -2   -0.22    1.62
   1  11   2    1.07    1.57
   1 -11   3   48.21    2.37
  -1  11  -3   49.04    3.19
   1  11   3   50.18    2.59
   1  11   3   52.76    3.04
  -1  11  -3   50.50    3.14
   1  11   4    4.83    1.82
  -1  11  -4    2.63    1.94
  -1 -11  -4    3.41    1.47
   1 -11   4    2.73    1.39
   1 -11   5   91.48    4.02
   1  11   5   92.30    4.34
  -1  11  -5   93.25    4.74
   1 -11   6   29.52    2.45
  -1  11  -6   27.82    2.94
   1  11   6   29.27    2.55
   1  11   7    1.39    2.16
   1 -11   7    1.77    2.02
  -1  12   6   77.54    4.09
  -1 -12   6   75.63    3.72
  -1  12   5   28.86    2.67
  -1 -12   5   28.47    2.18
   1  12  -4   38.43    3.11
  -1 -12   4   41.88    2.33
  -1  12   4   39.77    2.93
   1  12  -4   40.15    3.23
   1 -12  -3   21.52    3.15
   1  12  -3   20.39    2.47
  -1 -12   3   23.33    1.71
  -1  12   3   19.49    1.82
   1  12  -3   20.98    2.46
  -1  12   3   23.85    2.37
   1 -12  -2   24.49    3.06
   1  12  -2   24.74    2.49
  -1  12   2   24.53    2.09
  -1 -12   2   24.87    1.58
   1  12  -2   18.94    2.33
  -1  12   1   50.93    3.04
   1  12  -1   49.94    3.26
  -1 -12   1   52.57    3.20
   1 -12  -1   62.88    3.75
  -1 -12   1   56.02    2.32
  -1  12   1   57.40    3.36
  -1  12   0   44.01    2.85
   1  12   0   46.22    2.92
   1 -12   0   49.37    3.38
  -1 -12   0   49.65    3.22
  -1 -12   0   43.00    1.94
   1  12   1   32.75    2.46
  -1  12  -1   33.88    2.63
   1 -12   1   29.02    2.67
  -1 -12  -1   38.37    3.04
   1 -12   1   32.64    1.62
  -1  12  -1   33.44    2.67
   1  12   1   30.45    2.57
   1  12   2   47.86    2.78
  -1  12  -2   39.59    3.04
  -1 -12  -2   47.15    3.58
   1 -12   2   48.03    2.13
   1  12   2   48.14    3.10
  -1  12  -2   46.59    3.13
  -1  12  -3   36.10    2.91
   1  12   3   26.53    2.13
  -1  12  -3   31.13    2.76
   1 -12   3   33.37    1.92
   1  12   3   33.14    2.72
   1  12   4   70.36    3.86
   1 -12   4   72.19    3.20
  -1  12  -4   71.53    4.17
  -1  12  -4   70.86    4.08
  -1  12  -5    1.87    2.23
   1  12   5    4.29    2.02
   1 -12   5    1.45    1.64
   1  12   6   11.96    2.24
   1 -12   6   12.66    2.12
  -1 -13   5    2.87    1.67
  -1 -13   4   16.60    1.75
  -1  13   4   19.91    2.50
   1  13  -4   16.08    2.67
   1  13  -4   15.98    2.68
  -1 -13   3   11.28    1.48
  -1  13   3   11.85    2.22
   1  13  -3   12.69    2.53
   1  13  -3   10.48    2.38
   1  13  -2    0.51    2.08
  -1  13   2    1.03    1.94
   1 -13  -2    0.83    2.71
  -1 -13   2   -0.04    1.19
   1  13  -2   -0.27    1.98
  -1  13   2   -0.29    1.61
  -1  13   1    0.86    1.69
   1  13  -1   -0.39    1.91
  -1  13   1    2.02    2.02
  -1 -13   1    2.49    2.15
   1 -13  -1    1.75    2.60
  -1  13   0    1.42    1.87
   1  13   0    1.19    1.86
   1  13   0    0.61    1.82
   1 -13   0    3.68    2.50
  -1 -13   0    3.67    2.38
  -1  13  -1   16.08    2.30
   1  13   1   17.39    2.15
  -1 -13  -1   16.90    2.82
   1 -13   1   16.58    2.64
  -1  13  -1    9.17    2.19
   1  13   1   16.16    2.22
  -1  13  -2   24.73    2.61
   1  13   2   28.33    2.58
  -1  13  -2   27.64    2.67
  -1 -13  -2   32.57    3.39
   1  13   2   26.94    2.33
   1  13   3    0.25    2.02
  -1  13  -3    2.39    2.15
  -1  13  -3   -2.12    2.19
   1  13   4   10.87    2.29
  -1  13  -4    8.97    2.55
  -1  13  -4   12.04    2.47
   1 -13   5    4.06    1.69
   1  13   5    5.11    2.13
   1  14  -2   14.38    2.61
  -1  14   2   13.90    2.06
   1  14  -2   15.24    2.50
  -1  14   2   18.34    2.62
  -1 -14   2   10.30    2.50
   1 -14  -2   19.22    3.40
  -1  14   1    7.51    2.07
   1  14  -1    2.17    2.14
  -1  14   1    3.11    2.13
   1 -14  -1    3.81    2.90
  -1 -14   1    4.16    2.50
   1  14   0    6.17    2.13
  -1  14   0    6.63    2.10
   1  14   0    5.96    2.15
   1 -14   0    4.82    2.59
  -1 -14   0    2.82    2.54
   1  14   1   10.62    2.12
  -1  14  -1    6.42    2.23
  -1  14  -1    5.34    2.21
   1  14   1    9.96    2.21
   1 -14   1    8.81    2.64
  -1 -14  -1   10.84    2.85
   1  14   2   43.47    3.19
  -1  14  -2   38.97    3.27
  -1 -14  -2   48.14    3.95
   1 -14   2   42.66    3.41
  -1  14  -2   43.08    3.29
  -2   0  10   80.27    3.82
  -2   0   9    0.72    1.46
  -2   0   8   98.00    3.97
  -2   0   8   90.31    3.45
  -2   0   7   -0.14    0.75
   2   0  -7    1.17    0.57
  -2   0   7    0.03    0.64
   2   0  -6   55.26    2.61
  -2   0   6   50.45    2.05
  -2   0   6   52.22    2.02
   2   0  -6   50.34    2.00
  -2   0   5    0.37    0.44
  -2   0   5    0.96    0.72
   2   0  -5   -0.30    0.74
   2   0  -5    0.42    0.45
  -2   0   5   -0.24    0.76
  -2   0   5    0.22    0.48
   2   0  -4  216.86    7.09
   2   0  -4  212.00    7.37
  -2   0   4  217.71    7.03
  -2   0   4  213.17    7.29
  -2   0   3    0.32    0.22
   2   0  -3    0.41    0.29
  -2   0   3    0.50    0.30
  -2   0   3   -0.03    0.44
   2   0  -3    0.95    0.28
  -2   0   2 9905.39  311.36
  -2   0   2 9869.14  311.41
   2   0  -2 9999.00  311.36
  -2   0   2 9734.72  311.34
  -2   0   1    0.69    0.20
  -2   0   1    0.57    0.21
  -2   0   1    0.54    0.16
  -2   0   0   89.45    3.04
  -2   0   0   94.05    3.01
  -2   0   0   93.29    3.07
   2   0   1    1.22    0.32
   2   0   1    1.02    0.26
  -2   0  -1    1.02    0.26
  -2   0  -2   50.64    1.98
   2   0   2   53.34    1.92
   2   0   2   54.19    2.02
  -2   0  -3    0.12    0.46
   2   0   3    0.44    0.42
  -2   0  -3    0.41    0.45
   2   0   3    0.63    0.50
  -2   0  -3    0.15    0.55
   2   0   4  330.50   10.70
  -2   0  -4  320.98   10.94
  -2   0  -4  327.66   10.78
   2   0   4  334.33   10.77
   2   0   4  317.23   10.85
   2   0   5    0.84    0.64
   2   0   5    0.54    0.38
  -2   0  -5   -0.14    0.84
   2   0   5   -0.05    0.77
  -2   0  -5    0.40    0.70
  -2   0  -5   -0.50    0.89
   2   0   6   84.14    3.01
   2   0   6   90.71    3.32
  -2   0  -6   93.79    3.89
  -2   0  -6   86.66    3.36
   2   0   6   83.23    3.50
   2   0   6   87.67    3.08
  -2   0  -6   89.39    3.17
   2   0   7   -0.21    0.58
   2   0   7   -1.55    1.14
  -2   0  -7   -1.63    1.47
  -2   0  -7   -0.40    0.63
  -2   0  -7   -1.04    0.79
   2   0   8   27.19    1.92
  -2   0  -8   30.93    2.54
  -2   0  -9    1.49    2.20
   2   0   9   -1.18    1.41
  -2   0 -10   25.27    3.19
  -2   1  11   10.60    1.93
  -2   1  10   31.10    2.32
  -2  -1  10   27.05    2.36
  -2  -1   9    4.26    1.65
  -2   1   9    3.48    1.47
  -2   1   9    5.00    1.25
   2   1  -8   23.46    1.43
  -2  -1   8   26.21    1.49
  -2   1   8   23.46    1.42
  -2  -1   8   27.75    1.99
  -2   1   8   26.56    1.83
  -2   1   7   83.68    2.89
   2   1  -7   81.63    3.09
  -2  -1   7   77.78    3.44
  -2  -1   7   80.68    3.02
  -2  -1   7   76.68    3.01
  -2   1   7   74.59    2.97
  -2   1   6  143.16    4.74
   2   1  -6  157.71    5.45
   2   1  -6  148.89    4.97
  -2  -1   6  134.11    4.86
  -2   1   6  131.82    4.81
  -2  -1   6  140.49    4.85
   2   1  -5   63.63    2.68
  -2   1   5   62.54    2.54
  -2   1   5   61.91    2.54
   2   1  -5   59.07    2.36
   2   1  -5   62.17    2.33
  -2  -1   5   57.67    2.25
  -2   1   5   61.54    2.26
  -2   1   5   58.40    2.15
   2   1  -4   63.71    2.35
   2   1  -4   61.21    2.13
  -2   1   4   59.94    1.90
  -2   1   4   60.83    1.93
  -2   1   4   62.38    2.26
   2   1  -4   60.96    2.03
  -2  -1   4   60.62    1.99
  -2   1   4   61.97    2.00
   2   1  -3   47.44    1.78
  -2   1   3   44.07    1.59
  -2   1   3   44.64    1.54
  -2  -1   3   45.19    1.62
  -2   1   3   46.30    1.62
   2   1  -3   44.90    1.63
  -2   1   3   46.42    1.84
  -2   1   3   45.97    1.82
   2   1  -3   46.65    1.84
  -2   1   3   46.45    1.66
  -2  -1   3   45.06    1.80
  -2  -1   2    0.32    0.18
  -2  -1   2    0.39    0.30
  -2   1   2    0.17    0.19
   2   1  -2    0.27    0.28
   2   1  -2    0.25    0.18
  -2   1   2    0.28    0.24
  -2   1   2    0.16    0.30
   2   1  -2    0.30    0.27
  -2   1   2    0.53    0.33
  -2  -1   2    0.55    0.27
  -2   1   2    0.19    0.23
  -2   1   1   17.84    0.83
  -2   1   1   20.21    0.71
  -2   1   1   19.83    0.69
   2  -1  -1   21.13    0.70
  -2   1   1   20.14    0.70
   2   1  -1   19.07    0.78
  -2  -1   1   19.42    0.83
  -2  -1   1   18.93    0.78
   2  -1  -1   19.29    0.71
  -2  -1   1   20.02    0.86
   2   1   0   68.99    2.49
   2   1   0   76.45    2.42
   2   1   0   77.82    2.48
  -2   1   0   72.54    2.41
  -2   1   0   76.67    2.42
   2   1   1   77.94    2.74
   2  -1   1   84.31    2.78
  -2   1  -1   83.35    2.66
   2  -1   1   78.39    2.64
   2   1   1   78.40    2.64
  -2  -1  -1   80.61    2.66
  -2   1  -1   78.97    2.73
   2   1   1   84.22    2.70
  -2  -1  -1   76.74    2.70
   2   1   1   83.11    2.83
   2   1   2  257.26    8.32
  -2  -1  -2  254.75    8.32
   2  -1   2  272.57    8.42
   2   1   2  269.89    8.50
   2  -1   2  254.96    8.18
   2   1   2  245.03    8.18
  -2   1  -2  260.61    8.40
   2   1   2  253.04    8.31
  -2  -1  -2  261.03    8.47
   2  -1   2  256.72    8.35
  -2   1  -3  441.79   12.79
   2  -1   3  461.98   12.79
   2   1   3  456.71   12.86
   2   1   3  437.35   12.47
   2  -1   3  440.97   12.45
  -2   1  -3  434.02   12.82
   2   1   3  444.19   12.63
  -2  -1  -3  447.85   12.84
  -2  -1  -3  439.18   12.66
   2  -1   3  438.71   12.69
   2  -1   4  139.24    4.78
   2   1   4  140.52    4.72
  -2   1  -4  132.66    4.95
   2  -1   4  131.81    4.52
   2   1   4  138.65    4.58
   2   1   4  144.34    4.83
  -2  -1  -4  140.22    4.93
   2  -1   4  139.91    4.89
   2   1   4  141.11    4.96
  -2   1  -4  132.93    4.86
  -2   1  -5   23.23    1.61
   2   1   5   24.33    1.11
   2  -1   5   23.70    1.05
  -2   1  -5   23.34    1.52
  -2  -1  -5   24.81    1.46
  -2   1  -5   23.75    1.32
   2   1   5   26.37    1.53
   2  -1   5   22.97    1.46
   2  -1   5   24.01    1.35
   2   1   5   24.53    1.28
   2   1   6  203.40    6.61
   2  -1   6  191.18    6.82
   2   1   6  203.21    6.90
  -2  -1  -6  190.84    6.72
  -2   1  -6  197.00    6.62
   2  -1   6  186.45    6.34
   2   1   6  195.01    6.42
  -2  -1  -6  188.31    6.26
  -2   1  -6  188.28    7.10
   2  -1   7   18.88    1.59
   2   1   7   19.58    1.64
  -2   1  -7   19.07    1.89
  -2   1  -7   19.57    1.21
   2   1   7   18.41    1.09
  -2   1  -7   21.57    1.32
  -2  -1  -7   18.09    1.33
  -2   1  -8   10.37    2.06
  -2   1  -8    9.94    1.08
   2   1   8    9.79    1.51
   2  -1   8   10.04    1.53
  -2  -1  -8   10.66    0.99
  -2   1  -9   47.13    3.37
   2  -1   9   45.07    2.56
   2   1   9   40.51    2.53
  -2   1 -10    6.28    2.51
  -2   2  11   11.13    1.86
  -2  -2  10    0.47    1.75
  -2   2  10    0.99    1.56
  -2   2   9    0.14    1.21
  -2   2   9    0.64    1.34
  -2  -2   9   -0.45    1.62
   2   2  -9    1.50    1.08
  -2   2   8   10.92    1.40
  -2  -2   8    9.58    1.59
  -2   2   8    8.20    1.26
   2   2  -8    8.98    1.19
  -2   2   8    8.78    1.03
  -2  -2   7    1.99    1.26
  -2   2   7    1.27    0.79
  -2  -2   7    1.50    0.85
   2   2  -7    0.94    0.96
  -2   2   7    0.60    0.57
   2   2  -7    1.30    0.92
   2   2  -6    2.76    0.81
  -2  -2   6    1.22    0.95
   2   2  -6    3.25    1.10
  -2   2   6    2.83    0.50
  -2  -2   6    2.39    0.73
  -2   2   6    3.49    0.69
  -2  -2   6    2.19    0.78
  -2   2   5  215.94    7.34
  -2  -2   5  219.88    7.37
   2   2  -5  210.42    7.30
  -2  -2   5  214.51    7.41
  -2   2   5  222.48    6.93
   2   2  -5  223.89    7.51
   2  -2  -5  211.05    7.47
  -2   2   5  202.08    7.08
  -2  -2   5  219.98    7.24
  -2  -2   5  215.56    7.35
  -2   2   5  215.10    7.35
  -2  -2   5  207.70    7.11
   2   2  -5  210.55    7.15
  -2   2   5  205.68    7.11
   2   2  -4  106.56    4.02
  -2   2   4  112.99    3.89
  -2   2   4  114.94    3.67
  -2   2   4  113.28    4.04
  -2  -2   4  115.84    4.06
   2  -2  -4  120.49    4.16
   2   2  -4  115.51    4.13
  -2   2   4  109.55    4.03
  -2  -2   4  108.97    4.04
   2   2  -4  109.20    3.86
  -2  -2   4  113.15    3.98
  -2  -2   4  113.98    4.09
  -2   2   4  106.61    3.91
   2   2  -3  325.80   10.52
  -2   2   3  325.39   10.69
  -2   2   3  346.29   10.74
  -2  -2   3  330.40   10.74
   2   2  -3  326.96   10.76
   2  -2  -3  317.79   10.76
   2   2  -3  326.95   10.57
  -2  -2   3  335.02   10.72
  -2   2   3  340.17   10.72
  -2   2   3  316.93   10.46
   2   2  -3  325.12   10.76
  -2  -2   3  339.72   10.76
  -2  -2   3  334.81   10.72
  -2  -2   2   43.21    1.62
   2  -2  -2   39.66    1.56
   2   2  -2   39.84    1.55
  -2  -2   2   40.48    1.62
  -2   2   2   40.50    1.56
  -2  -2   2   40.06    1.57
  -2   2   2   42.52    1.41
  -2  -2   2   38.51    1.56
  -2   2   2   42.13    1.54
  -2  -2   2   38.87    1.53
  -2   2   2   40.33    1.60
  -2  -2   2   39.60    1.54
   2   2  -2   41.33    1.55
  -2  -2   1  921.68   28.90
  -2   2   1  911.78   28.87
   2   2  -1  903.51   28.87
   2   2  -1  921.42   28.89
   2   2  -1  895.76   28.73
   2  -2  -1  895.26   28.73
   2   2  -1  899.54   28.76
   2   2  -1  940.92   28.87
   2  -2  -1  895.96   28.88
   2  -2   0  133.39    4.50
  -2   2   0  137.42    4.46
   2   2   0  136.83    4.53
   2   2   0  133.05    4.49
   2   2   0  134.85    4.41
   2  -2   1  638.68   20.44
   2   2   1  640.49   20.57
   2   2   1  655.82   20.30
  -2  -2  -1  616.77   20.36
  -2   2  -1  625.38   20.35
  -2  -2  -1  627.71   20.36
   2   2   1  632.16   20.39
  -2  -2  -1  655.69   20.38
   2   2   1  616.12   20.37
  -2   2  -1  673.11   20.42
   2  -2   1  627.01   20.38
  -2  -2  -1  630.67   20.40
   2   2   1  666.59   20.31
  -2  -2  -2   84.27    2.80
   2   2   2   77.64    2.85
  -2  -2  -2   86.25    2.90
   2  -2   2   83.68    2.97
  -2   2  -2   79.37    2.92
  -2  -2  -2   81.30    2.94
   2   2   2   80.91    2.85
   2  -2   2   80.80    2.85
  -2  -2  -2   82.44    3.11
   2   2   2   83.68    3.05
  -2  -2  -2   85.50    2.86
   2   2   2   81.25    2.83
  -2   2  -2   84.87    2.84
   2  -2   2   82.98    2.83
   2  -2   3   15.36    0.94
   2   2   3   15.40    0.86
  -2  -2  -3   14.81    0.83
   2   2   3   15.67    1.07
  -2  -2  -3   15.73    0.68
   2  -2   3   15.25    0.75
   2   2   3   14.27    0.76
  -2  -2  -3   14.85    0.98
   2   2   3   16.02    0.90
  -2   2  -3   13.44    0.93
   2  -2   3   16.20    1.00
  -2  -2  -3   16.21    1.08
   2   2   3   16.37    0.99
  -2  -2  -4   13.57    1.11
  -2  -2  -4   13.69    0.63
   2  -2   4   15.01    1.00
  -2  -2  -4   14.53    0.91
   2   2   4   14.83    0.92
   2   2   4   16.59    1.04
   2  -2   4   14.81    0.98
  -2   2  -4   13.24    1.05
   2  -2   4   16.42    1.08
   2   2   4   15.03    1.13
  -2   2  -4   15.82    1.12
  -2  -2  -4   15.72    1.14
   2  -2   4   14.30    0.77
   2   2   4   12.86    0.79
   2   2   5   14.86    1.02
  -2   2  -5   14.91    1.33
  -2  -2  -5   15.87    1.38
   2  -2   5   14.92    1.14
   2  -2   5   14.59    1.19
   2   2   5   14.22    1.29
  -2   2  -5   18.02    1.33
   2   2   5   15.28    0.90
   2  -2   5   14.96    0.86
   2   2   6    3.33    0.66
   2  -2   6    3.50    0.62
   2   2   6    4.38    0.86
  -2  -2  -6    3.00    1.20
  -2   2  -6    3.18    1.20
  -2   2  -6    3.17    0.84
   2   2   6    3.55    1.13
   2  -2   6    3.49    1.07
  -2   2  -7   63.84    2.84
   2   2   7   64.55    2.53
   2  -2   7   64.87    3.00
   2   2   7   67.63    3.07
  -2   2  -7   64.49    2.59
  -2   2  -7   72.02    3.47
  -2  -2  -7   72.38    3.50
   2   2   8    8.64    1.51
   2  -2   8   10.77    1.57
  -2   2  -8    8.49    1.28
  -2  -2  -8    8.47    1.92
  -2   2  -8    9.29    2.01
   2  -2   9   18.89    1.88
   2   2   9   17.36    1.86
  -2  -2  -9   22.16    2.69
  -2   2  -9   17.42    2.50
  -2   2 -10   25.52    3.03
  -2  -2 -10   20.73    3.05
  -2  -3  10   19.98    2.33
  -2   3  10   20.77    1.94
   2   3  -9  137.40    5.25
  -2  -3   9  141.65    5.63
  -2   3   9  129.45    5.21
  -2   3   9  139.87    5.32
  -2   3   8    1.79    0.92
  -2  -3   8    2.53    1.51
  -2   3   8    1.31    1.15
  -2   3   8    2.32    1.20
   2   3  -8    2.54    1.20
   2   3  -7   22.25    1.58
  -2  -3   7   19.65    1.78
  -2   3   7   20.33    1.56
  -2   3   7   19.81    1.31
   2   3  -7   19.94    1.46
  -2   3   6   76.99    3.06
   2   3  -6   79.74    3.12
  -2  -3   6   79.92    3.12
  -2   3   6   82.27    3.05
  -2   3   6   80.76    3.31
   2   3  -6   77.83    3.28
  -2  -3   6   83.45    3.46
   2   3  -5   38.79    1.90
  -2   3   5   36.95    1.74
  -2  -3   5   38.70    1.76
  -2   3   5   39.00    1.78
   2   3  -5   34.38    1.34
  -2  -3   5   39.57    1.88
  -2   3   5   42.55    1.89
  -2  -3   5   39.00    1.95
  -2   3   5   40.92    1.91
  -2   3   5   42.17    1.91
  -2  -3   5   39.92    1.86
  -2   3   4   24.77    1.38
  -2   3   4   24.40    1.33
   2   3  -4   25.39    1.12
  -2   3   4   24.89    1.46
   2   3  -4   27.27    1.42
  -2  -3   4   26.24    1.35
  -2   3   4   25.39    1.32
  -2  -3   4   28.14    1.36
  -2   3   4   25.70    1.32
   2   3  -4   24.54    1.22
  -2  -3   4   26.88    1.43
  -2  -3   4   24.65    1.28
   2   3  -3  590.83   19.21
  -2   3   3  608.86   19.18
  -2  -3   3  594.23   19.08
  -2   3   3  608.66   19.08
   2   3  -3  567.49   19.10
   2  -3  -3  580.42   19.12
   2   3  -3  590.82   18.99
  -2   3   3  582.36   19.20
   2   3  -3  579.74   19.02
  -2  -3   3  611.40   19.12
  -2   3   3  602.50   19.06
  -2  -3   3  599.76   19.07
  -2   3   2   14.07    0.71
  -2  -3   2   14.02    0.72
  -2   3   2   14.78    0.93
  -2  -3   2   14.97    0.87
  -2   3   2   14.09    0.75
  -2  -3   2   13.52    0.75
  -2   3   2   15.30    0.55
  -2  -3   2   15.05    0.87
   2   3  -2   14.02    0.87
  -2   3   2   13.89    0.89
   2  -3  -2   14.65    0.76
   2   3  -2   15.02    0.75
   2   3  -1  470.62   15.61
   2  -3  -1  489.86   15.61
   2  -3  -1  516.08   15.88
   2   3  -1  510.74   15.83
  -2   3   1  506.87   15.86
   2   3  -1  469.95   15.68
   2   3  -1  499.11   15.86
   2   3  -1  495.53   15.88
  -2   3   1  494.04   15.85
  -2  -3   1  499.50   15.91
  -2   3   0   58.36    2.19
   2   3   0   60.63    2.27
   2   3   0   60.36    2.12
  -2  -3   0   64.23    2.14
   2  -3   0   61.03    2.28
   2   3   0   63.33    2.27
  -2  -3  -1  220.27    7.07
   2   3   1  218.55    6.93
   2   3   1  214.65    7.30
   2  -3   1  219.79    7.11
  -2  -3  -1  216.26    7.05
   2   3   1  221.68    7.09
  -2   3  -1  221.94    7.15
  -2  -3  -1  214.80    7.13
   2  -3   1  212.01    7.09
   2   3   1  210.97    7.09
  -2   3  -1  204.91    6.96
  -2  -3  -1  208.19    6.97
   2  -3   2  284.86    9.21
   2   3   2  286.01    9.23
  -2  -3  -2  283.96    9.27
  -2   3  -2  288.86    9.26
   2  -3   2  300.11    9.31
  -2  -3  -2  279.83    9.52
  -2  -3  -2  290.16    9.24
   2   3   2  283.15    9.13
  -2  -3  -2  281.58    9.11
   2   3   2  279.17    9.13
  -2   3  -2  273.26    9.19
   2  -3   2  286.24    9.13
   2   3   2  282.49    9.12
  -2  -3  -2  275.69    9.21
   2   3   2  266.71    9.05
   2   3   2  282.10    9.45
  -2  -3  -3   35.67    1.26
   2  -3   3   36.08    1.61
  -2  -3  -3   35.40    1.46
   2   3   3   36.02    1.50
  -2   3  -3   36.17    1.49
   2   3   3   35.43    1.46
  -2  -3  -3   35.74    1.58
  -2   3  -3   32.81    1.54
   2   3   3   36.09    1.47
   2  -3   3   34.86    1.44
   2   3   3   33.88    1.69
   2  -3   4    2.80    0.74
  -2  -3  -4    2.27    0.59
   2   3   4    3.16    0.60
   2  -3   4    2.85    0.56
   2  -3   4    3.98    0.81
  -2   3  -4    3.62    0.82
   2   3   4    2.59    0.80
   2   3   4    3.15    0.71
   2  -3   4    2.69    0.69
  -2   3  -4    3.04    0.76
  -2  -3  -4    3.03    0.80
   2   3   4    3.34    0.91
   2   3   4    1.49    0.57
  -2   3  -5  439.32   14.76
  -2  -3  -5  439.03   14.79
   2  -3   5  445.56   14.64
   2   3   5  450.01   14.78
  -2  -3  -5  448.28   14.78
  -2  -3  -5  445.25   14.44
   2  -3   5  427.46   14.30
   2   3   5  450.74   14.39
   2   3   6   78.96    3.46
   2  -3   6   80.56    3.35
   2  -3   6   72.05    2.91
   2   3   6   82.39    3.02
  -2  -3  -6   81.50    3.39
  -2  -3  -6   84.58    3.61
  -2   3  -6   81.09    3.56
   2  -3   7   49.97    2.64
   2   3   7   53.14    2.73
   2   3   7   50.73    2.20
  -2   3  -7   53.25    2.10
  -2  -3  -7   54.13    2.59
  -2  -3  -7   58.01    3.05
  -2   3  -7   58.16    3.07
  -2   3  -7   50.21    2.58
  -2   3  -7   52.19    2.23
  -2  -3  -8    9.34    1.32
  -2   3  -8   11.66    1.49
  -2  -3  -8   11.85    2.06
  -2   3  -8   11.50    2.02
   2   3   8   11.48    1.66
   2  -3   8    9.26    1.56
  -2  -3  -9    1.76    2.18
  -2   3  -9    0.39    2.00
   2   3   9    3.22    1.55
   2  -3   9    3.41    1.58
  -2  -4  10    4.23    1.97
   2   4  -9    1.41    1.50
  -2   4   9    1.79    1.37
  -2  -4   9   -1.37    1.80
  -2   4   9   -0.92    1.33
  -2   4   8    1.60    1.02
  -2  -4   8    2.37    1.60
  -2   4   8    2.26    1.15
   2   4  -8    3.56    1.43
  -2   4   8    2.34    1.25
  -2   4   7    3.38    0.98
  -2   4   7    2.02    1.14
   2   4  -7    2.89    1.19
  -2  -4   7    3.72    1.44
  -2   4   6   44.14    2.14
  -2   4   6   48.07    2.37
  -2  -4   6   48.85    2.49
  -2   4   6   49.54    2.22
   2   4  -6   46.83    2.18
   2   4  -6   43.28    2.33
   2   4  -5   19.84    1.46
  -2  -4   5   19.71    1.32
  -2   4   5   22.45    1.47
  -2   4   5   21.35    1.35
  -2  -4   5   23.81    1.41
  -2   4   5   20.96    1.41
   2   4  -5   20.79    1.09
   2   4  -5   20.71    1.27
  -2   4   5   22.75    1.37
  -2  -4   5   23.27    1.39
   2   4  -4  209.43    7.06
  -2  -4   4  221.64    7.14
  -2   4   4  213.38    7.12
  -2   4   4  211.02    7.33
  -2  -4   4  216.07    7.19
  -2   4   4  211.85    7.22
  -2   4   4  213.13    7.30
  -2   4   4  217.25    7.13
  -2  -4   4  226.21    7.15
   2   4  -4  205.02    7.34
  -2   4   4  202.87    6.73
   2   4  -3   32.70    1.77
  -2   4   3   40.59    1.86
   2  -4  -3   39.96    1.36
   2   4  -3   35.92    1.70
  -2  -4   3   36.72    1.62
  -2   4   3   39.13    1.62
  -2  -4   3   39.33    1.61
  -2   4   3   40.62    1.60
  -2  -4   3   37.15    1.75
  -2   4   3   42.06    1.86
  -2   4   2  419.68   13.41
   2   4  -2  415.24   13.36
  -2  -4   2  428.93   13.37
  -2   4   2  414.55   13.10
  -2  -4   2  418.89   13.11
  -2   4   2  430.01   13.40
   2  -4  -2  433.83   13.13
   2   4  -2  411.40   13.11
  -2   4   2  407.41   13.04
  -2  -4   2  401.51   13.06
   2  -4  -2  443.58   13.54
  -2  -4   2  410.83   13.19
  -2   4   1  155.02    5.27
  -2  -4   1  159.23    5.32
   2   4  -1  146.15    4.87
   2  -4  -1  147.64    4.87
  -2   4   1  151.57    5.22
   2   4  -1  154.62    5.20
   2  -4  -1  145.23    5.21
   2   4  -1  154.57    5.29
   2   4  -1  153.18    5.23
  -2  -4   1  150.18    4.98
   2   4  -1  144.85    4.99
   2  -4   0  183.93    6.07
   2   4   0  176.57    6.12
  -2  -4   0  196.53    6.15
  -2   4   0  190.19    6.25
   2   4   0  187.82    6.36
   2   4   0  196.16    6.39
   2  -4   0  193.77    6.38
  -2  -4  -1    3.22    0.59
   2   4   1    1.97    0.48
  -2   4  -1    3.88    0.56
   2  -4   1    3.81    0.60
   2   4   1    3.61    0.76
   2   4   1    3.07    0.51
   2   4   1    2.80    0.39
  -2  -4  -1    2.54    0.42
  -2  -4  -1    3.23    0.58
  -2   4  -1    3.28    0.66
  -2   4  -1    2.69    0.35
  -2  -4  -1    2.57    0.34
   2   4   2  460.90   14.41
  -2  -4  -2  438.75   14.51
   2   4   2  439.64   14.24
   2  -4   2  440.54   14.49
   2   4   2  447.36   14.52
  -2  -4  -2  449.00   14.57
  -2   4  -2  467.36   14.60
   2   4   2  448.46   14.76
  -2  -4  -2  434.79   14.39
   2   4   2  445.84   14.29
   2  -4   2  449.19   14.29
  -2   4  -2  430.75   14.38
   2  -4   2  464.73   14.56
  -2   4  -3   71.41    2.69
   2  -4   3   67.68    2.61
   2   4   3   65.33    2.63
  -2  -4  -3   68.37    2.70
   2   4   3   68.20    2.50
  -2  -4  -3   68.36    2.95
  -2   4  -3   66.71    2.67
   2  -4   3   72.14    2.74
  -2  -4  -3   70.29    2.61
  -2   4  -3   66.17    2.63
  -2  -4  -3   68.17    2.64
   2   4   3   65.86    2.37
   2   4   3   67.76    2.88
  -2  -4  -4    0.22    0.87
   2   4   4    0.21    0.60
   2  -4   4    1.19    0.64
   2   4   4    0.76    0.89
   2  -4   4    0.34    0.70
  -2  -4  -4    0.18    0.58
   2  -4   4    0.68    0.68
   2   4   4    0.98    0.65
  -2  -4  -4    0.38    0.77
  -2   4  -4    0.57    0.74
  -2   4  -4    0.63    0.83
   2  -4   4    1.26    0.83
   2   4   4    1.05    0.73
  -2  -4  -5   26.79    1.45
  -2   4  -5   26.07    1.72
  -2  -4  -5   26.91    1.73
   2  -4   5   27.74    1.71
   2   4   5   28.25    1.48
   2  -4   5   27.34    1.43
  -2   4  -5   27.52    1.46
  -2  -4  -5   32.72    1.92
   2   4   5   25.55    1.69
   2   4   5   27.39    1.58
   2   4   5   25.77    1.86
  -2  -4  -6   40.46    2.32
  -2   4  -6   36.95    2.25
   2  -4   6   34.15    2.09
   2   4   6   34.43    2.21
  -2  -4  -6   37.60    2.20
  -2   4  -6   36.07    1.72
   2   4   6   36.12    1.80
   2  -4   6   31.56    1.70
  -2  -4  -7  140.29    5.60
  -2   4  -7  130.19    5.48
   2   4   7  122.49    5.23
   2  -4   7  138.89    5.24
  -2   4  -7  139.18    4.83
  -2  -4  -7  130.82    5.20
  -2   4  -7  129.48    5.26
   2   4   7  137.08    4.85
  -2   4  -8    1.33    1.43
  -2  -4  -8    0.58    1.89
  -2   4  -8    1.22    1.76
  -2  -4  -8   -0.48    1.30
   2   4   8   -0.16    1.51
   2  -4   8    0.38    1.47
  -2   4  -9    7.39    1.67
  -2  -4  -9   10.23    2.34
  -2   4  -9    9.29    2.26
   2   4   9    9.35    1.77
  -2   5   9   33.84    2.11
  -2  -5   9   39.18    2.78
  -2   5   9   41.24    2.42
   2   5  -9   35.95    2.61
  -2  -5   8   44.49    2.80
  -2   5   8   42.15    2.16
   2   5  -8   46.13    2.66
  -2   5   8   37.51    2.12
  -2   5   8   45.35    2.48
  -2   5   7    3.66    1.10
  -2   5   7    4.09    1.27
   2   5  -7    5.99    1.42
  -2   5   6  146.37    5.53
   2   5  -6  152.03    5.12
  -2   5   6  156.24    5.70
   2   5  -6  146.89    5.72
  -2   5   6  144.73    5.47
  -2   5   5   22.51    1.40
  -2  -5   5   21.55    1.40
  -2   5   5   20.66    1.34
  -2  -5   5   20.97    1.38
   2   5  -5   20.62    1.61
   2   5  -5   20.85    1.38
  -2   5   5   23.42    1.60
   2   5  -5   21.70    1.27
  -2   5   5   19.49    1.53
   2   5  -4   29.93    1.53
   2   5  -4   26.79    1.67
  -2   5   4   27.71    1.12
   2  -5  -4   28.10    1.01
   2   5  -4   27.93    1.46
  -2   5   4   30.25    1.44
  -2  -5   4   29.52    1.44
  -2   5   4   27.45    1.42
  -2  -5   4   26.18    1.41
  -2  -5   4   29.16    1.60
  -2   5   4   26.63    1.63
  -2  -5   4   26.05    1.59
  -2   5   4   30.41    1.76
   2   5  -3  201.11    6.67
  -2   5   3  201.26    6.79
  -2   5   3  209.46    6.51
   2   5  -3  210.78    6.83
   2   5  -3  197.78    6.50
  -2  -5   3  193.90    6.40
  -2   5   3  196.22    6.39
  -2  -5   3  197.29    6.38
  -2   5   3  189.82    6.35
  -2  -5   3  198.05    6.57
  -2   5   3  181.10    6.08
  -2  -5   3  203.64    6.67
  -2   5   3  205.00    6.77
   2  -5  -2    9.33    1.04
  -2  -5   2    5.96    0.49
  -2   5   2    7.14    0.49
   2   5  -2    5.69    0.80
  -2   5   2    7.70    0.97
  -2  -5   2    6.42    0.85
  -2  -5   2    6.14    0.54
  -2   5   2    7.19    0.54
   2   5  -2    7.68    0.90
  -2   5   2    8.12    0.83
   2   5  -2    6.86    0.56
  -2  -5   2    6.24    0.81
  -2  -5   2    7.59    0.70
   2   5  -1  163.57    5.77
  -2  -5   1  170.81    5.89
  -2   5   1  171.80    5.84
  -2  -5   1  163.85    5.31
  -2   5   1  163.79    5.31
   2  -5  -1  166.22    5.30
   2   5  -1  160.13    5.31
  -2   5   1  172.75    5.81
   2   5  -1  169.94    5.76
   2   5  -1  162.75    5.48
  -2  -5   1  162.73    5.46
   2   5  -1  168.68    5.87
   2  -5  -1  139.41    5.71
   2  -5   0   27.54    1.07
   2   5   0   26.79    1.16
  -2   5   0   26.48    0.98
  -2  -5   0   27.85    0.98
  -2   5   0   27.97    1.30
   2  -5   0   29.57    1.45
   2   5   0   29.11    1.45
   2   5   0   30.44    1.45
  -2  -5   0   29.94    1.19
   2   5   1    2.19    0.94
   2   5   1    1.34    0.53
  -2  -5  -1    1.41    0.33
  -2   5  -1    1.24    0.33
  -2  -5  -1    0.98    0.43
   2   5   1    1.95    0.43
  -2  -5  -1    1.61    0.62
   2  -5   1    2.25    0.66
  -2   5  -1    1.41    0.61
   2   5   1    0.95    0.55
  -2   5  -1    1.90    0.74
   2   5   2  273.14    9.03
   2   5   2  259.20    8.60
  -2   5  -2  261.91    8.79
  -2  -5  -2  238.99    9.00
   2   5   2  261.38    8.37
  -2   5  -2  240.44    8.46
  -2  -5  -2  258.37    8.49
  -2  -5  -2  272.10    8.84
  -2   5  -2  274.80    8.85
   2  -5   2  258.06    8.71
   2   5   2  264.72    8.74
  -2  -5  -3    2.84    0.69
  -2   5  -3    2.31    0.81
   2   5   3    2.00    0.63
  -2  -5  -3    1.64    0.63
  -2   5  -3    0.96    0.58
  -2   5  -3    1.80    0.79
  -2  -5  -3    0.64    0.89
   2   5   3    1.89    0.68
  -2   5  -3    0.94    0.72
   2  -5   3    2.01    0.71
  -2  -5  -3    2.41    0.72
   2   5   3    1.29    0.51
   2   5   3    1.90    0.93
   2  -5   3    0.86    0.58
   2   5   3    2.33    0.48
   2   5   3    1.34    0.53
   2   5   4  150.85    5.69
  -2   5  -4  154.03    5.42
  -2  -5  -4  148.95    5.80
   2   5   4  140.34    5.30
   2  -5   4  145.35    5.31
  -2  -5  -4  157.54    5.32
  -2   5  -4  146.45    5.41
  -2  -5  -4  147.76    5.43
   2   5   4  151.24    5.05
   2   5   4  160.12    5.27
  -2   5  -4  154.41    5.51
   2   5   4  151.06    5.42
   2  -5   4  156.28    5.37
   2   5   4  151.44    5.21
   2  -5   4  153.74    5.23
  -2   5  -5   68.91    3.15
  -2  -5  -5   71.88    3.20
  -2  -5  -5   74.14    2.91
  -2   5  -5   74.47    2.98
  -2  -5  -5   73.15    3.43
   2   5   5   74.21    3.42
   2  -5   5   71.67    3.16
   2   5   5   76.83    3.02
   2  -5   5   72.60    2.93
  -2   5  -6  211.03    7.82
  -2  -5  -6  226.77    7.94
   2   5   6  201.71    7.86
  -2  -5  -6  218.97    7.40
  -2  -5  -6  222.16    7.94
  -2   5  -6  213.62    7.42
   2   5   6  222.21    7.52
   2  -5   6  211.92    7.41
   2  -5   6  217.90    7.77
  -2   5  -7    0.55    1.36
   2   5   7    1.60    1.51
   2   5   7   -0.74    0.97
  -2   5  -7    0.37    1.51
  -2  -5  -7   -0.79    1.54
  -2  -5  -7    0.94    1.40
   2   5   8    4.11    1.68
  -2   5  -8    4.84    1.85
  -2  -5  -8    2.98    1.90
  -2   5  -8    4.95    1.68
  -2  -5  -8    8.94    1.65
  -2   5  -9   -1.17    1.69
   2   5   9    2.27    1.65
  -2  -5  -9    0.65    2.17
  -2   5  -9    3.38    2.10
   2   6  -9   12.18    2.07
   2   6  -8   14.53    2.01
  -2   6   8   11.64    1.50
  -2   6   8   14.32    1.71
  -2   6   7   10.76    1.45
   2   6  -7   11.82    1.74
  -2   6   7    9.96    1.10
  -2   6   7   11.57    1.53
  -2   6   6   22.47    1.80
   2   6  -6   20.35    1.87
   2   6  -6   24.55    1.43
  -2  -6   6   22.91    1.97
   2   6  -5  130.48    5.31
  -2   6   5  127.39    4.44
  -2   6   5  142.39    4.87
  -2  -6   5  143.01    4.89
  -2   6   5  139.30    5.24
  -2  -6   5  140.25    5.19
   2   6  -5  137.41    4.95
  -2   6   5  143.57    4.91
  -2  -6   5  146.54    4.94
  -2  -6   4    1.74    0.95
  -2   6   4    4.00    1.02
  -2   6   4    2.85    0.70
  -2  -6   4    2.73    0.72
   2   6  -4    3.75    0.98
  -2   6   4    2.14    0.50
   2   6  -4    2.72    1.02
  -2   6   4    3.33    1.17
  -2   6   4    2.12    0.33
   2  -6  -4    2.78    0.45
  -2  -6   4    3.40    0.73
  -2   6   4    2.84    0.71
  -2  -6   3  101.36    3.84
  -2   6   3  103.02    3.64
  -2  -6   3  106.38    3.66
  -2   6   3  105.40    3.60
  -2  -6   3  100.75    3.60
  -2   6   3  104.62    4.17
   2   6  -3  107.85    4.06
  -2  -6   3  101.56    3.99
  -2   6   3  104.65    4.11
   2   6  -3  105.20    3.85
   2   6  -3  113.03    4.21
  -2   6   2  414.14   13.72
  -2  -6   2  425.27   13.70
   2   6  -2  418.00   13.67
  -2   6   2  412.86   13.09
   2  -6  -2  367.80   13.75
  -2  -6   2  408.19   13.10
   2   6  -2  415.78   13.70
  -2  -6   2  418.27   13.59
  -2   6   2  407.33   13.66
  -2  -6   2  394.90   13.29
  -2   6   1  238.31    7.63
  -2  -6   1  232.61    7.68
  -2   6   1  229.61    6.87
  -2  -6   1  230.31    6.86
   2  -6  -1  178.75    7.42
   2   6  -1  245.93    7.69
   2   6  -1  241.86    7.58
   2   6  -1  220.82    7.15
   2  -6  -1  181.34    6.83
  -2  -6   1  226.78    7.12
  -2   6   1  239.66    7.57
  -2  -6   1  245.70    7.56
   2  -6  -1  250.41    7.59
   2   6  -1  232.48    7.51
  -2   6   0   31.41    1.54
  -2  -6   0   36.21    1.40
   2   6   0   33.31    1.73
   2  -6   0   34.40    1.73
   2   6   0   31.84    1.67
   2   6   0   31.57    1.36
   2  -6   0   31.25    1.24
  -2  -6   0   29.99    1.87
  -2  -6  -1  225.77    9.12
   2  -6   1  285.76    9.24
  -2   6  -1  307.04    9.37
   2   6   1  281.39    9.26
  -2  -6  -1  289.72    9.30
   2   6   1  272.97    8.81
   2  -6   1  278.66    8.91
   2   6   1  282.64    9.18
  -2   6  -1  288.95    9.35
  -2  -6  -1  264.04    8.73
  -2   6  -1  269.47    8.73
  -2  -6  -1  256.50    8.85
  -2   6  -1  277.08    9.08
   2   6   1  281.85    9.50
   2  -6   2    6.47    0.91
   2   6   2    7.32    0.94
  -2   6  -2    9.88    1.10
   2   6   2    7.11    0.60
   2   6   2    9.39    0.85
  -2  -6  -2    7.88    1.03
   2   6   2    8.77    1.30
  -2  -6  -2    7.05    1.04
   2  -6   2    7.93    0.85
  -2   6  -2    8.71    1.12
  -2   6  -2    7.15    0.64
  -2  -6  -2    6.24    0.62
   2  -6   2    7.98    0.65
  -2  -6  -3    5.64    0.74
  -2   6  -3    4.55    0.74
   2   6   3    5.09    0.59
   2  -6   3    5.80    0.94
   2   6   3    5.16    0.87
  -2   6  -3    3.00    0.92
  -2  -6  -3    5.26    1.07
   2   6   3    2.98    0.58
  -2  -6  -3    3.98    1.21
  -2   6  -3    5.26    1.04
  -2  -6  -3    4.92    0.86
   2  -6   3    5.11    0.71
   2   6   3    4.27    0.71
   2   6   3    3.86    0.67
  -2   6  -4   92.24    3.67
  -2  -6  -4   90.13    4.03
  -2  -6  -4   93.12    3.51
  -2  -6  -4   91.78    3.55
  -2   6  -4   89.13    3.53
   2  -6   4   91.50    3.32
   2   6   4   91.57    3.31
   2   6   4   90.37    3.16
   2  -6   4   90.99    3.44
   2   6   4   89.53    3.44
  -2   6  -4   90.00    3.76
   2   6   4   93.49    3.66
   2  -6   4   91.60    3.56
   2  -6   5   46.90    2.23
   2   6   5   51.72    2.33
  -2  -6  -5   48.63    2.15
  -2   6  -5   43.36    2.25
  -2  -6  -5   45.81    2.70
  -2   6  -5   46.45    2.36
  -2  -6  -5   46.70    2.40
   2   6   5   45.20    1.85
   2   6   6   40.19    2.60
  -2  -6  -6   38.32    1.91
  -2   6  -6   36.70    2.46
   2   6   6   39.87    2.13
  -2   6  -6   37.65    2.04
  -2  -6  -6   39.02    2.54
  -2  -6  -6   39.43    2.41
  -2   6  -6   37.45    2.28
  -2  -6  -7   65.82    3.28
  -2  -6  -7   57.16    3.17
  -2   6  -7   58.10    3.11
   2  -6   7   56.53    3.23
  -2   6  -7   55.51    3.20
   2   6   7   56.28    2.69
   2   6   7   55.46    3.12
  -2   6  -8    9.27    1.93
  -2  -6  -8   12.20    1.87
  -2  -6  -8   13.23    2.18
  -2   6  -8   11.38    2.01
   2   6   8   10.94    1.94
   2  -6   8    8.83    2.01
  -2   6  -9    7.91    2.06
   2   7  -9   17.27    2.43
  -2   7   8    1.94    1.56
  -2  -7   8    2.92    1.88
   2   7  -8    4.01    1.85
  -2  -7   7  117.99    4.83
   2   7  -7  108.82    4.89
  -2   7   7  101.86    4.47
  -2   7   7  115.19    4.74
  -2   7   6   11.62    1.62
   2   7  -6   16.12    1.86
  -2   7   6   14.78    0.97
   2   7  -6   15.75    1.38
  -2  -7   6   12.14    1.71
   2   7  -5   77.09    3.12
  -2   7   5   74.98    3.36
  -2   7   5   82.90    2.89
  -2  -7   5   78.94    2.86
  -2   7   5   78.74    2.85
  -2   7   5   69.45    2.36
   2   7  -5   73.34    3.47
  -2   7   5   75.43    2.45
  -2  -7   5   79.28    3.28
   2   7  -4    9.26    1.41
   2  -7  -4    8.98    0.78
  -2  -7   4   11.58    0.88
  -2   7   4    9.89    0.90
  -2   7   4    9.68    0.83
  -2   7   4    9.31    0.84
  -2  -7   4   10.25    0.87
   2   7  -4    9.54    1.25
  -2  -7   4   10.41    1.24
  -2   7   4    8.17    1.31
   2   7  -3    3.36    1.09
   2  -7  -3    5.86    1.50
  -2   7   3    3.60    0.75
  -2   7   3    4.30    0.58
  -2  -7   3    3.78    0.60
   2   7  -3    2.93    1.08
  -2   7   3    3.75    1.08
  -2  -7   3    3.71    0.90
   2   7  -2    1.32    1.08
   2   7  -2    1.29    0.91
  -2   7   2    0.40    0.35
  -2  -7   2    0.61    0.36
  -2  -7   2    0.41    0.71
  -2  -7   2    1.07    0.98
  -2   7   2    0.52    0.91
   2  -7  -2   -0.27    1.07
  -2  -7   1   37.66    2.14
  -2   7   1   36.65    1.96
   2   7  -1   36.63    1.96
   2   7  -1   36.91    1.97
   2  -7  -1   30.09    1.18
  -2  -7   1   36.51    1.53
   2  -7  -1   33.74    2.03
   2   7  -1   40.72    2.20
   2   7  -1   38.24    1.59
   2   7   0    9.48    1.11
  -2  -7   0    8.99    1.25
  -2  -7   0    9.85    0.79
   2   7   0   10.12    1.07
   2   7   0    9.13    0.78
   2  -7   0    8.57    0.62
   2   7   1    4.79    0.63
   2   7   1    4.77    0.90
  -2  -7  -1    4.03    0.69
   2  -7   1    5.59    0.73
   2  -7   1    4.71    0.33
  -2  -7  -1    4.26    1.21
  -2   7  -1    4.79    0.36
   2   7   1    6.24    1.01
  -2   7  -1    5.53    1.04
  -2  -7  -1    4.28    1.04
   2   7   1    5.41    0.36
   2  -7   2   25.86    1.18
   2   7   2   28.20    1.20
  -2  -7  -2   26.42    1.19
  -2   7  -2   26.71    1.20
  -2   7  -2   27.95    1.81
   2   7   2   29.54    1.72
   2   7   2   28.15    1.55
  -2  -7  -2   28.48    1.83
   2   7   2   26.66    1.20
   2  -7   2   28.79    1.46
   2   7   3  447.87   14.45
  -2   7  -3  414.83   14.53
   2  -7   3  434.20   14.27
   2   7   3  424.54   14.13
   2   7   3  447.58   14.02
   2  -7   3  435.07   14.00
  -2  -7  -3  443.98   14.36
  -2   7  -3  417.35   14.03
  -2  -7  -3  420.30   14.04
   2   7   3  429.19   13.84
  -2  -7  -3  437.72   14.86
  -2   7  -4    3.71    1.25
   2   7   4    5.16    1.17
   2  -7   4    6.11    0.93
   2   7   4    5.74    0.90
   2   7   4    4.52    0.70
   2  -7   4    6.56    0.83
   2   7   4    5.92    0.79
  -2  -7  -4    6.01    1.49
  -2  -7  -4    4.25    0.97
  -2   7  -4    6.24    0.97
   2  -7   4    5.74    1.23
   2   7   4    4.84    0.67
  -2  -7  -4    4.85    1.00
   2   7   5  144.73    5.43
  -2   7  -5  139.41    5.31
  -2  -7  -5  150.19    5.39
  -2  -7  -5  141.83    5.87
   2  -7   5  140.56    5.55
  -2  -7  -5  143.22    5.20
  -2  -7  -6    1.15    0.97
   2  -7   6    3.86    1.59
  -2  -7  -6    2.27    1.34
  -2   7  -6    1.47    1.27
  -2  -7  -6    4.37    1.69
  -2   7  -6    1.27    1.49
   2   7   6    3.23    1.21
   2   7   6   -0.22    1.70
   2   7   7    5.95    1.83
  -2  -7  -7    4.37    1.84
  -2   7  -7    5.28    1.82
  -2  -7  -7    6.57    1.75
  -2   7  -7    6.30    1.57
   2  -7   7    8.03    1.88
   2   7   7    3.53    1.29
  -2  -7  -8    2.59    1.87
   2  -7   8   -0.33    2.02
  -2   7  -8    0.70    1.85
   2   7   8    1.31    1.80
  -2   7  -8   -1.08    1.72
  -2   7  -9   45.92    3.23
   2   8  -9    1.94    2.10
   2   8  -8    2.38    1.99
  -2   8   8    0.29    1.69
  -2  -8   8    1.34    2.03
  -2   8   7   16.54    1.94
  -2  -8   7   12.58    1.98
   2   8  -7   10.48    2.09
  -2   8   7   11.66    1.77
   2   8  -6   29.77    2.42
  -2   8   6   26.51    2.20
  -2  -8   6   30.21    2.26
   2   8  -5    2.96    1.44
  -2   8   5    2.41    0.59
   2  -8  -5    1.57    0.44
  -2  -8   5    2.68    0.86
  -2  -8   5    4.31    1.36
  -2  -8   5    3.76    0.88
  -2   8   5    3.08    1.38
   2  -8  -4   24.29    1.40
  -2  -8   4   27.55    1.32
  -2   8   4   28.41    1.30
  -2   8   4   26.36    1.29
  -2   8   4   29.19    2.08
  -2  -8   4   29.85    1.79
  -2   8   4   27.10    1.43
   2   8  -3  114.93    4.79
  -2   8   3  119.19    3.91
  -2  -8   3  115.78    3.91
  -2   8   3  123.89    4.80
  -2  -8   3  120.11    4.32
  -2   8   3  118.90    4.33
   2   8  -3  115.38    4.79
   2   8  -2   79.00    3.23
  -2  -8   2   77.79    2.59
   2  -8  -1  177.74    6.59
   2   8  -1  166.17    6.41
  -2   8   1  171.83    6.48
  -2  -8   1  175.54    5.90
  -2  -8   1  177.46    6.62
   2   8  -1  172.27    6.45
   2   8   0   60.67    2.90
   2  -8   0   65.01    2.30
  -2  -8   0   67.05    2.47
   2   8   0   68.43    3.04
  -2  -8   0   69.61    3.33
   2   8   0   61.10    2.46
   2   8   1   24.38    1.64
  -2  -8  -1   23.33    1.86
  -2  -8  -1   26.45    1.32
   2   8   1   27.49    1.81
  -2   8  -1   31.86    1.94
  -2  -8  -1   26.16    2.10
   2   8   1   26.62    1.26
   2  -8   1   26.45    1.29
  -2  -8  -2   49.66    2.67
   2  -8   2   48.04    2.09
   2   8   2   48.40    1.85
   2   8   2   48.81    2.30
  -2   8  -2   52.09    2.62
   2   8   2   46.47    2.45
   2   8   2   46.83    1.72
   2  -8   2   45.58    1.71
  -2   8  -3   32.18    2.11
   2   8   3   33.43    2.02
  -2  -8  -3   29.54    1.92
  -2  -8  -3   29.80    1.49
  -2   8  -3   30.32    1.46
   2  -8   3   31.61    1.81
  -2  -8  -3   30.41    2.36
   2   8   3   26.37    1.64
   2   8   3   30.94    1.35
   2   8   3   35.22    1.47
   2  -8   3   32.58    1.45
  -2  -8  -4   12.97    1.20
  -2  -8  -4   17.55    2.03
  -2   8  -4   13.25    1.17
  -2  -8  -4   13.32    1.41
   2  -8   4   17.39    1.57
   2   8   4   13.38    1.51
  -2   8  -4   12.15    1.70
   2   8   4   11.37    1.03
   2   8   4   15.68    1.19
   2  -8   4   14.60    1.13
  -2  -8  -5    0.12    1.68
   2  -8   5    0.71    1.48
  -2  -8  -5    0.78    1.10
  -2   8  -5    0.91    1.06
  -2   8  -5    0.33    1.48
   2   8   5   -0.23    1.22
  -2  -8  -5    1.24    1.03
  -2  -8  -6   17.26    2.27
  -2   8  -6   15.35    2.09
  -2  -8  -6   16.28    1.40
  -2  -8  -6   14.88    1.70
  -2   8  -6   12.36    1.62
   2  -8   6   18.96    2.04
   2   8   6   15.44    1.67
   2   8   6   19.28    2.18
   2   8   7   10.50    1.59
   2  -8   7    9.01    2.03
   2   8   7   12.65    2.18
  -2   8  -7    8.34    2.06
  -2  -8  -7   13.31    2.24
   2   8   8    5.87    2.04
   2  -8   8    5.48    2.23
  -2   8  -8    8.97    2.22
  -2   8  -9   11.22    2.46
  -2  -9   8    9.34    2.25
  -2   9   8    5.43    1.93
   2   9  -8    9.46    2.32
  -2  -9   7    1.12    1.84
  -2   9   7    4.25    1.64
   2   9  -7    2.72    1.97
  -2   9   7    3.40    1.85
  -2  -9   6  116.39    4.84
   2   9  -6  113.41    5.22
  -2   9   6  116.89    5.05
   2  -9  -5    1.97    0.62
   2   9  -5    1.63    1.59
  -2  -9   5    3.78    1.44
  -2   9   5    2.26    1.60
   2  -9  -4    2.18    0.95
  -2  -9   4    2.88    1.25
  -2   9   4    3.55    0.91
  -2   9   4    3.30    1.47
   2   9  -4    1.84    1.61
  -2   9   3   50.33    2.66
  -2   9   3   39.40    1.47
  -2  -9   3   49.19    2.14
   2   9  -3   47.21    2.66
  -2   9   3   47.95    2.18
   2   9  -3   46.73    2.73
  -2   9   2   11.13    1.55
   2  -9  -2    8.49    1.83
   2   9  -2   10.98    1.59
  -2   9   2   12.48    1.34
  -2  -9   2   10.22    1.08
  -2  -9   1    6.16    1.55
   2   9  -1    8.68    1.40
  -2   9   1    7.54    1.39
   2  -9  -1    7.21    1.60
   2   9  -1   10.42    1.48
  -2  -9   1    6.05    0.91
  -2  -9   0    7.86    0.92
   2  -9   0    8.97    0.73
   2  -9   0    9.16    1.56
   2   9   0    8.93    1.43
   2   9   0    7.92    1.35
  -2  -9   0    7.77    1.67
  -2  -9  -1   42.54    2.45
  -2   9  -1   36.18    2.33
   2   9   1   37.50    2.33
   2  -9   1   36.65    1.65
   2   9   1   40.17    1.69
  -2  -9  -1   42.38    2.69
   2   9   1   37.25    2.19
   2   9   2  214.87    6.83
   2  -9   2  190.03    6.97
  -2   9  -2  206.49    7.70
   2   9   2  215.81    7.61
   2   9   2  210.17    7.37
  -2  -9  -2  194.73    7.72
   2  -9   3   29.56    1.78
   2   9   3   30.34    2.07
  -2   9  -3   32.99    2.28
   2  -9   3   28.51    1.30
   2   9   3   31.43    1.81
  -2  -9  -4   16.25    1.58
  -2   9  -4   12.28    1.87
   2   9   4   15.01    1.66
  -2  -9  -4   17.15    2.22
   2   9   4   10.61    1.10
   2  -9   4   17.04    1.60
  -2  -9  -5   12.35    1.44
  -2  -9  -5   15.37    2.25
   2   9   5   17.08    1.82
  -2   9  -5   15.75    2.08
   2  -9   5   16.06    1.84
  -2   9  -6  118.65    5.54
  -2  -9  -6  136.04    5.75
   2  -9   6  128.45    5.28
   2   9   6  122.84    5.10
  -2  -9  -7   16.73    2.50
  -2   9  -7   11.95    2.25
   2  -9   7   12.74    2.22
   2   9   7    9.90    2.27
  -2   9  -8    6.77    2.33
   2   9   8    4.07    2.10
   2  -9   8    6.11    2.33
  -2  10   8    5.90    1.95
   2  10  -8    2.16    2.32
   2  10  -7    8.35    2.30
  -2  10   7    6.66    1.98
  -2 -10   7    8.28    2.03
   2  10  -6   13.11    2.20
  -2  10   6    9.20    2.05
  -2 -10   6   13.07    1.91
   2  10  -5   50.21    3.23
  -2  10   5   51.37    3.11
  -2 -10   5   50.15    2.71
   2  10  -4   66.25    3.57
  -2 -10   4   63.46    2.88
  -2  10   4   58.42    2.66
   2 -10  -4   60.84    2.72
  -2  10   4   65.99    3.42
  -2 -10   3    7.67    1.22
   2 -10  -3    5.85    2.03
  -2  10   3    7.46    1.66
   2  10  -3    6.70    1.73
  -2  10   3    9.36    1.29
   2  10  -3    9.61    1.81
   2 -10  -2   61.96    3.74
   2  10  -2   66.81    3.46
  -2  10   2   67.94    3.08
  -2 -10   2   64.92    2.71
  -2  10   2   64.92    3.38
  -2 -10   1    4.92    0.96
   2  10  -1    5.41    1.49
  -2  10   1    4.57    1.47
  -2  10   1    5.85    1.32
   2  10  -1    7.42    1.48
   2 -10  -1    4.15    1.83
   2  10   0   30.66    2.25
   2 -10   0   34.46    1.45
  -2 -10   0   36.54    1.68
  -2  10   0   35.52    2.31
  -2 -10   0   35.62    2.66
   2 -10   0   36.61    2.55
  -2 -10   0   33.29    2.36
   2  10   0   33.24    2.29
   2  10   1   87.17    3.80
  -2 -10  -1   91.00    4.05
   2 -10   1   80.10    3.08
   2  10   1   77.28    3.86
  -2  10  -1   98.04    4.14
  -2  10  -1   90.80    4.01
  -2 -10  -1   85.10    4.28
   2  10   2  124.82    5.03
  -2 -10  -2  131.52    5.58
  -2  10  -2  125.68    5.38
   2  10   2  136.04    5.35
  -2  10  -2  134.51    5.42
   2 -10   2  125.97    4.60
  -2  10  -3    6.44    1.73
   2  10   3    5.87    1.52
  -2 -10  -3    6.41    2.07
   2  10   3    5.34    1.18
  -2  10  -3    6.81    1.67
   2 -10   3    4.72    1.19
   2 -10   4    6.93    1.51
  -2 -10  -4   10.35    1.55
  -2 -10  -4    8.31    2.22
   2  10   4    6.18    1.11
   2  10   4    9.51    1.69
  -2  10  -4    8.44    2.01
  -2 -10  -5    9.04    1.45
  -2 -10  -5   13.03    2.42
   2  10   5   11.63    1.81
  -2  10  -5    8.94    2.01
   2 -10   5   10.80    1.78
  -2 -10  -6    4.75    2.27
   2  10   6    3.46    1.69
   2 -10   6    1.24    1.82
  -2  10  -6    4.73    2.11
   2  10   7    9.72    2.29
  -2  10  -7   12.27    2.42
   2 -10   7   10.87    2.28
   2  11  -7   13.78    2.69
  -2  11   7   18.35    2.48
  -2 -11   7   19.20    2.34
   2  11  -6   -0.57    2.14
  -2 -11   6    1.37    1.79
  -2  11   6    2.13    1.90
  -2 -11   5    0.70    1.55
  -2  11   5    3.17    1.95
   2 -11  -4   31.90    1.98
   2  11  -4   30.15    2.84
  -2 -11   4   34.22    2.08
  -2  11   4   32.64    2.60
  -2  11   4   31.80    1.89
   2  11  -4   33.87    2.81
   2 -11  -3  124.93    6.25
   2  11  -3  128.34    5.74
  -2  11   3  139.47    5.18
   2  11  -3  131.80    5.76
  -2 -11   3  134.47    4.93
  -2  11   3  133.47    5.67
  -2 -11   2    1.00    1.06
   2 -11  -2    2.35    2.29
  -2  11   2   -0.17    1.30
   2  11  -2    1.55    1.66
  -2  11   2    0.44    1.49
   2 -11  -1   86.76    4.42
  -2 -11   1   90.57    3.28
  -2  11   1   78.00    4.00
   2  11  -1   77.06    3.97
  -2  11   1   84.80    3.89
   2  11  -1   82.68    4.06
   2 -11   0   34.10    2.73
  -2 -11   0   34.24    2.51
   2  11   0   30.73    2.36
  -2  11   0   33.19    2.38
   2  11   0   33.16    2.40
   2 -11   0   27.43    1.33
  -2 -11   0   34.62    1.65
  -2 -11  -1   14.67    2.16
   2 -11   1    8.07    0.97
   2  11   1   11.47    1.67
  -2  11  -1   10.83    1.80
  -2 -11  -1   14.95    2.40
  -2  11  -1    7.75    1.77
   2  11   1   11.44    1.77
   2 -11   2    0.64    0.99
  -2  11  -2    1.66    1.67
   2  11   2   -1.67    1.66
   2  11   2    0.17    1.34
  -2  11  -2    0.12    1.71
  -2 -11  -2   -0.25    2.02
  -2  11  -3   21.59    2.36
   2 -11   3   23.96    1.70
   2  11   3   26.13    2.31
   2  11   3   22.41    1.82
  -2  11  -3   24.06    2.42
  -2 -11  -4    6.58    2.41
  -2  11  -4    2.73    2.02
   2  11   4    4.29    1.77
  -2 -11  -4    5.74    1.60
   2 -11   4    2.78    1.42
   2  11   5   70.32    3.71
  -2  11  -5   72.78    4.07
   2 -11   5   71.42    3.45
  -2 -11  -5   75.31    4.40
  -2  11  -6    4.85    2.28
   2  11   6    4.60    1.84
   2 -11   6    4.18    1.94
   2  11   7    9.76    2.37
  -2  12   6    6.73    2.19
  -2 -12   6    8.04    1.95
  -2  12   5   23.44    2.56
  -2 -12   5   26.27    2.16
   2  12  -4    6.69    2.30
  -2  12   4    3.17    1.93
   2  12  -4    6.11    2.22
  -2 -12   4    6.60    1.57
  -2  12   3   31.31    2.16
   2  12  -3   32.32    2.87
  -2 -12   3   32.18    1.94
   2  12  -3   30.66    2.76
   2 -12  -3   34.48    3.55
  -2  12   3   35.97    2.75
  -2 -12   2    6.84    1.23
   2 -12  -2   10.17    2.77
  -2  12   2    6.23    1.53
   2  12  -2    8.13    2.04
  -2  12   2    4.96    1.83
   2  12  -1   39.86    2.86
  -2  12   1   39.55    2.68
  -2 -12   1   42.85    1.98
   2 -12  -1   49.12    3.53
  -2 -12   1   40.62    2.84
   2  12  -1   36.36    2.79
  -2  12   1   40.04    2.86
  -2 -12   0    4.86    1.08
   2 -12   0    4.45    2.27
  -2 -12   0    3.05    2.04
  -2  12   0    1.79    1.68
   2  12   0    4.62    1.80
   2  12   0    5.92    1.76
  -2  12  -1   92.93    4.48
   2  12   1   88.52    4.35
   2 -12   1   98.55    4.53
  -2 -12  -1  106.91    4.79
   2 -12   1   89.84    3.31
   2  12   1   88.75    4.24
  -2  12  -1   92.30    4.47
   2  12   2   83.70    4.29
  -2  12  -2   89.10    4.46
  -2  12  -2   92.29    4.51
   2  12   2   87.41    4.08
   2 -12   2   87.46    3.38
   2 -12   3    1.38    1.25
  -2 -12  -3    3.22    1.67
  -2  12  -3    5.12    2.12
   2  12   3    1.56    1.42
  -2  12  -3   -0.12    1.92
   2  12   3    1.24    1.81
  -2 -12  -4   53.66    3.01
  -2  12  -4   45.87    3.49
   2 -12   4   52.69    2.66
  -2  12  -4   50.80    3.61
   2  12   4   59.24    3.35
   2 -12   5    1.04    1.69
  -2  12  -5    1.31    2.11
   2  12   5    0.11    1.90
   2  12   6    2.60    1.87
   2 -12   6    3.20    1.89
  -2 -13   5    6.98    1.78
  -2  13   4   -2.03    2.11
  -2 -13   4   -0.27    1.50
   2  13  -4    2.56    2.26
   2  13  -3    5.27    2.27
  -2  13   3    4.93    2.04
  -2 -13   3    4.85    1.37
   2  13  -3    7.09    2.31
  -2  13   2   -0.67    1.54
   2  13  -2    1.10    2.00
  -2 -13   2    0.08    1.22
   2 -13  -2   -2.94    2.93
  -2  13   2    0.89    2.00
   2  13  -1    1.69    2.00
  -2  13   1    4.54    1.77
   2 -13  -1    3.47    2.68
  -2 -13   1   -0.30    2.07
  -2  13   1    1.55    2.03
   2  13  -1    4.02    1.94
  -2  13   0    0.36    1.87
   2  13   0    0.72    1.87
  -2 -13   0   -0.92    2.31
   2 -13   0    4.99    2.59
   2  13   0    2.87    1.89
  -2  13  -1   -0.38    1.93
   2  13   1   -0.99    1.80
  -2 -13  -1    4.34    2.51
   2 -13   1    2.55    2.35
   2  13   1    0.12    1.83
  -2  13  -1    0.25    1.93
  -2  13  -2   51.33    3.47
   2  13   2   58.65    3.48
   2 -13   2   55.08    3.67
  -2 -13  -2   61.02    4.01
   2  13   2   57.47    3.20
  -2  13  -2   58.48    3.64
  -2  13  -3   38.12    3.12
  -2  13  -3   34.85    3.15
   2  13   3   40.48    3.02
  -2 -13  -3   38.22    2.77
   2  13   4    2.56    2.02
  -2  13  -4    2.91    2.35
  -2 -14   2   91.24    4.47
   2 -14  -2   98.53    5.49
  -2  14   2   82.74    4.59
   2  14  -2   76.90    4.56
  -2  14   2   86.69    4.14
   2  14  -1    2.19    2.14
  -2  14   1    2.50    1.92
  -2 -14   1    1.04    2.46
   2 -14  -1    5.57    2.99
  -2  14   1    0.27    2.16
   2  14  -1   -1.44    2.17
   2  14   0   26.29    2.72
  -2  14   0   26.40    2.64
  -2 -14   0   26.56    3.07
   2 -14   0   23.50    3.16
   2  14   0   21.92    2.58
   2  14   1   22.86    2.40
  -2  14  -1   21.50    2.59
   2  14   1   16.10    2.42
  -2  14  -1   20.32    2.62
  -2 -14  -1   21.48    3.06
   2 -14   1   22.02    3.08
   2  14   2    2.97    2.12
  -2  14  -2   -1.85    2.20
  -2 -14  -2    1.54    2.68
  -3   0  11   -0.34    1.73
  -3   0  10   11.49    1.85
  -3   0   9   -1.64    1.45
  -3   0   8    5.08    1.37
  -3   0   8    4.00    0.77
  -3   0   7   -0.63    0.64
  -3   0   7    0.29    0.60
  -3   0   7    0.83    1.03
  -3   0   6   65.72    2.46
  -3   0   6   73.06    2.92
  -3   0   6   68.31    2.51
   3   0  -6   69.78    2.56
  -3   0   5    0.05    0.75
  -3   0   5    0.23    0.67
  -3   0   5   -0.66    0.69
   3   0  -5    0.63    0.49
  -3   0   5    0.80    0.38
   3   0  -4 1160.40   35.37
  -3   0   4 1096.90   35.33
  -3   0   4 1113.60   35.52
  -3   0   4 1118.24   35.46
  -3   0   4 1096.19   35.16
  -3   0   3    0.02    0.33
   3   0  -3    0.24    0.33
  -3   0   3    0.03    0.41
  -3   0   3    0.20    0.37
  -3   0   2    9.57    0.53
   3   0  -2    8.90    0.56
   3   0  -2   10.64    0.58
  -3   0   2    9.84    0.59
  -3   0   2   10.21    0.58
  -3   0   1    0.07    0.20
   3   0  -1    0.18    0.19
  -3   0   1    0.21    0.22
  -3   0   1   -0.06    0.27
   3   0   0  846.46   27.30
  -3   0   0  922.76   27.47
  -3   0   0  861.46   27.43
  -3   0  -1    0.18    0.27
   3   0   1    0.19    0.30
   3   0   2 1313.61   42.13
  -3   0  -2 1328.01   42.21
   3   0   2 1346.47   42.27
   3   0   3   -0.03    0.47
  -3   0  -3    0.54    0.42
  -3   0  -3   -0.13    0.49
   3   0   3    0.48    0.53
   3   0   4  427.56   12.95
  -3   0  -4  439.03   13.20
   3   0   4  432.83   13.16
  -3   0  -4  433.61   13.11
   3   0   4  446.40   12.98
  -3   0  -4  406.92   13.20
   3   0   5   -0.17    0.29
   3   0   5    0.23    0.28
  -3   0  -5    0.95    0.89
   3   0   5    0.08    0.69
   3   0   5   -0.12    0.85
   3   0   6   21.85    1.64
   3   0   6   18.05    0.77
   3   0   6   19.02    0.80
   3   0   7   -1.14    1.21
  -3   0  -7    0.41    0.71
  -3   0  -7   -1.08    1.53
  -3   0  -8  111.74    4.26
   3   0   8  117.30    4.74
  -3   0  -9   -3.56    2.36
   3   0   9   -0.47    1.61
  -3   1  11    2.51    1.73
  -3   1  10   12.92    1.86
  -3  -1  10   15.39    1.99
  -3  -1   9   94.78    4.13
  -3   1   9   91.95    3.99
   3   1  -8   31.35    1.61
  -3   1   8   29.00    1.96
  -3   1   8   26.89    1.40
  -3  -1   7    4.29    1.22
  -3   1   7    2.83    1.11
   3   1  -7    4.15    0.87
  -3  -1   7    4.05    0.74
  -3   1   7    2.88    0.59
  -3   1   7    3.74    0.68
   3   1  -6  100.23    3.50
  -3   1   6   93.21    3.33
  -3  -1   6   92.20    3.36
   3   1  -6   98.16    3.60
  -3  -1   6   99.07    3.82
  -3   1   6   98.54    3.71
  -3   1   6   96.89    3.30
  -3   1   5   42.88    1.98
  -3  -1   5   41.82    1.94
  -3   1   5   39.95    1.83
  -3   1   5   40.50    1.52
   3   1  -5   40.82    1.81
  -3   1   5   45.07    1.98
  -3   1   5   39.06    1.54
   3   1  -5   42.97    1.66
  -3   1   4   56.71    1.74
  -3   1   4   58.71    1.95
  -3  -1   4   58.54    2.05
   3   1  -4   56.37    1.98
  -3   1   4   57.87    1.76
  -3   1   4   57.83    1.67
   3   1  -4   59.07    1.75
  -3   1   4   58.96    2.07
  -3   1   3   17.13    0.76
  -3  -1   3   14.14    0.65
  -3   1   3   15.47    0.80
  -3  -1   3   16.66    0.87
  -3   1   3   17.35    0.95
   3   1  -3   14.41    0.89
   3   1  -3   17.49    0.91
  -3  -1   3   15.35    0.87
  -3   1   3   17.06    0.78
  -3   1   3   17.25    0.61
   3   1  -3   15.88    0.66
  -3   1   3   15.01    0.88
   3  -1  -2   10.30    0.56
  -3  -1   2   11.03    0.60
  -3   1   2   10.47    0.53
  -3  -1   2   11.05    0.59
   3   1  -2   12.64    0.67
  -3   1   2   11.67    0.62
  -3  -1   2   10.21    0.66
  -3   1   2   12.02    0.47
  -3   1   1   92.31    3.12
   3  -1  -1   93.47    3.14
  -3   1   1   92.90    3.21
  -3   1   1   96.41    3.10
   3  -1  -1   99.69    3.13
  -3  -1   1   95.83    3.18
  -3  -1   1   97.09    3.28
  -3   1   1   94.92    3.13
   3  -1  -1   94.47    3.12
  -3  -1   0  314.28   10.72
  -3  -1   0  353.71   10.64
  -3   1   0  321.87   10.66
  -3  -1   0  320.89   10.64
   3  -1   0  343.93   10.62
  -3   1   0  329.23   10.68
  -3   1  -1   25.62    1.09
   3   1   1   25.83    1.11
   3  -1   1   26.28    1.14
  -3  -1  -1   26.00    0.96
  -3   1  -1   25.90    0.97
  -3   1  -1   26.10    1.08
   3   1   1   28.09    1.22
  -3  -1  -2  151.12    5.17
   3  -1   2  160.73    5.20
   3   1   2  157.12    5.17
   3  -1   2  153.32    5.26
  -3   1  -2  160.07    4.93
   3   1   2  160.33    5.13
  -3   1  -2  147.72    5.21
  -3  -1  -2  155.60    5.34
   3   1   2  149.52    4.91
   3  -1   2  148.95    4.93
   3   1   2  153.96    5.33
   3  -1   3  293.85    6.74
   3   1   3  298.85    6.83
   3  -1   3  270.03    6.09
   3   1   3  281.30    6.09
  -3   1  -3  288.36    6.77
  -3  -1  -3  290.89    6.57
   3  -1   3  298.15    6.59
   3   1   3  291.67    6.53
  -3  -1  -3  282.32    6.81
   3   1   4  233.23    7.85
   3  -1   4  229.41    7.78
  -3   1  -4  223.63    7.77
   3  -1   4  214.61    7.27
   3   1   4  222.41    7.28
   3   1   4  248.31    7.64
  -3   1  -4  236.95    7.90
   3   1   4  239.97    7.61
   3  -1   4  243.50    7.66
  -3  -1  -4  226.04    7.66
  -3  -1  -4  231.09    7.85
  -3   1  -5  144.01    5.11
   3   1   5  147.92    4.82
   3  -1   5  141.98    4.86
  -3   1  -5  149.87    5.26
  -3   1  -5  139.55    4.92
   3  -1   5  142.18    5.04
   3   1   5  144.51    5.11
   3   1   5  137.40    4.45
  -3   1  -6  140.24    4.90
   3   1   6  119.16    3.78
   3  -1   6  103.62    3.74
   3   1   6  111.50    3.73
   3  -1   6  129.10    4.52
   3   1   6  124.66    4.55
   3   1   7   12.37    1.52
   3  -1   7   13.07    1.49
  -3  -1  -7   11.37    0.64
  -3  -1  -7    9.81    0.61
  -3   1  -7   13.54    1.18
  -3   1  -7   10.45    1.76
  -3   1  -8    4.06    1.00
  -3   1  -8    2.11    1.86
   3  -1   8    3.48    1.46
   3   1   8    2.62    1.46
  -3   1  -9    2.81    2.19
   3  -1   9    1.01    1.54
   3   1   9   -0.08    1.55
  -3   2  11    0.91    1.65
  -3   2  10    0.95    1.50
  -3  -2  10    2.97    1.79
  -3   2   9    2.83    1.28
   3   2  -9    1.62    1.06
  -3   2   9    0.35    1.38
  -3  -2   9    3.93    1.64
  -3   2   8   11.11    0.94
  -3  -2   8   12.32    1.66
  -3   2   8   12.69    1.44
   3   2  -8   13.93    1.36
  -3   2   7   16.63    0.84
  -3   2   7   14.94    0.99
  -3  -2   7   14.97    1.58
   3   2  -7   16.30    1.35
  -3   2   7   14.74    1.35
  -3  -2   6    1.16    0.81
   3   2  -6    1.78    0.71
  -3   2   6    1.90    0.57
  -3   2   6    1.05    0.80
  -3  -2   6    1.70    0.95
  -3   2   6    2.04    0.41
  -3   2   6    2.10    0.48
   3   2  -6    1.38    0.79
  -3   2   5  363.43   12.04
  -3  -2   5  380.97   12.26
  -3   2   5  354.36   11.93
  -3   2   5  360.30   11.69
  -3   2   5  380.01   12.19
  -3  -2   5  384.32   12.21
  -3   2   5  363.68   11.86
   3   2  -5  371.09   11.93
  -3   2   5  370.75   12.19
  -3  -2   5  382.60   12.23
   3   2  -5  377.58   12.20
  -3   2   4    1.26    0.51
  -3   2   4    1.14    0.40
   3   2  -4    0.96    0.42
  -3  -2   4    1.13    0.62
  -3   2   4    1.19    0.64
  -3  -2   4    1.48    0.60
  -3   2   4    1.23    0.49
  -3   2   4    1.31    0.59
  -3  -2   4    2.20    0.64
   3   2  -4    1.90    0.58
   3  -2  -4    1.76    0.61
   3   2  -4    0.22    0.54
  -3   2   4    1.63    0.33
  -3   2   3  136.16    4.31
   3   2  -3  132.81    4.58
  -3  -2   3  131.02    4.53
  -3  -2   3  127.57    4.32
  -3   2   3  129.72    4.44
   3   2  -3  126.89    4.51
   3  -2  -3  130.18    4.53
  -3   2   3  127.65    4.49
  -3  -2   3  127.08    4.50
  -3  -2   3  124.00    4.47
  -3   2   3  128.41    4.31
   3   2  -3  128.56    4.30
  -3  -2   3  132.13    4.46
  -3   2   3  129.30    4.46
   3   2  -3  133.59    4.31
  -3   2   2  186.70    6.02
  -3  -2   2  178.21    6.20
  -3  -2   2  189.49    6.17
   3  -2  -2  184.55    6.22
   3   2  -2  187.07    6.23
  -3   2   2  191.77    6.16
   3   2  -2  194.33    6.22
  -3  -2   2  184.50    6.25
  -3  -2   2  191.40    6.27
  -3   2   2  189.30    6.28
  -3  -2   2  192.10    6.30
   3  -2  -1 1257.78   41.12
  -3   2   1 1305.85   41.16
   3  -2  -1 1313.26   41.07
   3   2  -1 1302.06   41.37
   3   2  -1 1278.65   41.32
  -3  -2   1 1273.54   41.37
  -3   2   1 1363.77   41.23
   3   2   0    2.39    0.38
   3   2   0    2.68    0.35
  -3   2   0    2.73    0.39
  -3  -2   0    2.19    0.35
   3   2   0    2.73    0.34
   3  -2   0    2.61    0.34
  -3  -2  -1  280.25    9.14
  -3  -2  -1  276.18    9.10
  -3   2  -1  295.28    9.12
   3   2   1  267.85    9.05
   3   2   1  289.86    9.03
   3   2   1  282.64    9.30
   3  -2   1  279.37    9.08
  -3  -2  -1  277.83    9.10
  -3   2  -1  286.03    9.10
   3  -2   1  271.93    9.17
  -3  -2  -2    1.24    0.34
  -3  -2  -2    1.16    0.36
   3   2   2    1.51    0.57
   3   2   2    1.24    0.36
  -3  -2  -2    1.08    0.43
   3   2   2    1.48    0.42
   3  -2   2    1.44    0.42
  -3   2  -2    1.51    0.46
   3   2   2    0.95    0.44
  -3  -2  -2    1.25    0.40
   3   2   2    1.16    0.56
  -3  -2  -2    0.50    0.56
  -3   2  -2    1.62    0.34
   3   2   2    0.73    0.28
   3  -2   2    1.11    0.31
   3  -2   2    1.15    0.44
  -3  -2  -3    4.77    0.81
   3  -2   3    5.22    0.64
  -3  -2  -3    5.76    0.61
  -3   2  -3    6.41    0.72
   3   2   3    5.87    0.65
  -3  -2  -3    5.45    0.71
   3  -2   3    5.41    0.69
   3   2   3    5.65    0.83
  -3   2  -3    5.31    0.67
  -3  -2  -3    5.26    0.48
   3   2   3    5.66    0.64
   3   2   3    5.98    0.44
   3  -2   3    5.91    0.44
  -3  -2  -4   46.08    1.94
   3  -2   4   45.26    1.96
   3   2   4   45.06    1.90
   3   2   4   42.76    1.66
   3  -2   4   43.86    1.65
  -3  -2  -4   42.14    1.64
  -3  -2  -4   40.85    2.07
   3   2   4   48.09    1.94
   3  -2   4   45.79    1.92
  -3   2  -4   45.24    2.12
   3   2   4   45.34    2.17
   3  -2   4   47.34    2.08
  -3   2  -4   42.93    2.05
   3   2   5    2.83    1.03
   3  -2   5    1.77    0.93
   3   2   5    1.82    0.77
  -3  -2  -5    1.73    0.41
  -3  -2  -5   -0.22    0.98
  -3   2  -5    0.57    0.97
   3   2   5    1.33    0.46
   3  -2   5    1.54    0.46
   3   2   6   35.62    1.43
   3  -2   6   30.22    1.39
  -3   2  -6   34.30    2.19
  -3  -2  -6   35.90    2.29
  -3  -2  -6   37.91    2.11
   3   2   6   34.15    2.12
   3  -2   6   37.51    2.09
   3   2   6   40.59    1.82
  -3  -2  -7  135.44    5.05
  -3  -2  -7  150.21    5.65
  -3   2  -7  136.86    5.50
   3  -2   7  130.96    5.08
   3   2   7  132.39    5.14
   3   2   7  123.91    4.33
  -3   2  -7  133.34    4.92
  -3   2  -8    0.78    1.16
  -3   2  -8   -0.74    1.82
  -3  -2  -8    1.52    1.98
   3  -2   8   -0.15    1.38
   3   2   8    1.77    1.46
  -3  -2  -8    0.12    1.14
   3  -2   9   10.35    1.83
   3   2   9   10.27    1.78
  -3  -2  -9    9.26    2.45
  -3   2  -9   10.20    2.35
  -3  -3  10    2.04    1.89
  -3   3  10    2.52    1.50
  -3   3   9   40.55    2.35
  -3  -3   9   35.03    2.56
  -3   3   9   34.64    2.17
   3   3  -9   31.78    2.18
  -3   3   8   20.44    1.27
  -3   3   8   24.16    1.84
  -3  -3   8   26.27    2.08
  -3   3   8   25.67    1.71
   3   3  -8   22.02    1.78
  -3   3   7   85.01    3.31
   3   3  -7   95.76    3.56
   3   3  -7   96.72    3.79
  -3   3   7   88.79    3.79
  -3  -3   7   97.43    3.97
  -3   3   7   91.17    3.58
  -3   3   6   37.79    1.71
  -3   3   6   35.84    1.65
   3   3  -6   39.04    2.02
  -3   3   6   41.19    2.09
  -3   3   6   35.09    1.77
  -3  -3   6   38.04    2.11
  -3   3   5  116.99    4.50
   3   3  -5  120.42    4.18
   3   3  -5  116.38    4.47
  -3   3   5  115.26    4.16
  -3   3   5  112.93    4.36
  -3  -3   5  123.40    4.40
  -3   3   5  122.71    4.39
  -3  -3   5  122.50    4.39
  -3   3   5  122.12    4.30
  -3  -3   5  120.66    4.48
  -3   3   5  118.93    4.18
  -3  -3   5  118.57    4.33
   3   3  -4    8.50    0.86
  -3   3   4    5.63    0.45
  -3  -3   4    8.07    0.86
  -3   3   4    7.95    0.84
  -3   3   4    7.09    0.79
   3  -3  -4    6.66    0.80
   3   3  -4    7.82    0.82
  -3   3   4    6.52    0.77
  -3  -3   4    7.68    0.78
   3   3  -4    6.79    0.66
  -3  -3   4    8.37    0.86
  -3   3   4    8.73    0.64
  -3   3   4    8.37    0.89
  -3  -3   4    7.84    0.81
   3   3  -4    7.27    0.58
  -3   3   3   30.52    1.47
  -3  -3   3   25.56    1.34
  -3   3   3   29.85    1.11
   3   3  -3   28.29    1.24
   3   3  -3   31.61    1.50
  -3   3   3   29.72    1.41
  -3  -3   3   29.01    1.30
  -3   3   3   29.78    1.34
  -3  -3   3   29.44    1.37
   3   3  -3   29.09    1.30
  -3  -3   3   30.07    1.42
  -3  -3   3   29.53    1.31
  -3   3   3   30.40    1.30
   3  -3  -3   28.98    1.34
   3   3  -3   28.91    1.36
  -3  -3   2    8.85    0.72
   3  -3  -2    6.90    0.36
   3   3  -2    7.81    0.61
  -3  -3   2    7.13    0.53
   3   3  -2    5.70    0.53
   3  -3  -2    7.38    0.55
  -3   3   2    8.20    0.53
  -3   3   2    8.39    0.68
   3   3  -2    7.23    0.66
  -3   3   2    7.67    0.69
  -3  -3   2    7.51    0.70
  -3   3   2    7.82    0.31
   3   3  -1    5.84    0.51
   3   3  -1    6.01    0.55
  -3  -3   1    5.09    0.64
   3  -3  -1    5.83    0.28
   3   3  -1    5.31    0.64
   3   3  -1    7.73    0.64
  -3   3   1    5.82    0.48
   3   3  -1    6.07    0.43
   3  -3  -1    5.94    0.42
  -3   3   0   82.23    2.87
  -3  -3   0   82.49    2.81
   3   3   0   80.98    2.80
   3  -3   0   82.60    2.94
  -3  -3   0   82.30    2.94
   3   3   0   80.55    2.91
  -3  -3   0   78.39    2.92
   3   3   0   82.48    2.98
   3   3   1  102.92    3.88
  -3   3  -1  104.12    3.56
  -3  -3  -1  102.62    3.57
  -3  -3  -1  105.51    3.59
   3   3   1  106.37    3.52
   3   3   1  106.07    3.64
   3  -3   1  105.83    3.65
  -3  -3  -1  101.62    3.68
  -3   3  -1  108.05    3.70
   3   3   1  102.58    3.67
  -3  -3  -1  107.51    3.65
  -3  -3  -2    4.75    0.58
   3  -3   2    4.64    0.52
   3   3   2    5.14    0.81
  -3  -3  -2    5.30    0.51
   3   3   2    5.73    0.53
  -3   3  -2    5.57    0.58
   3  -3   2    6.58    0.64
   3   3   2    5.01    0.49
  -3  -3  -2    5.63    0.61
  -3  -3  -2    5.20    0.60
  -3   3  -2    4.67    0.56
   3   3   2    5.76    0.51
   3  -3   2    5.53    0.53
   3   3   2    5.29    0.51
  -3  -3  -3  800.88   22.93
   3  -3   3  837.62   23.25
  -3  -3  -3  820.52   23.16
   3  -3   3  840.86   23.29
  -3   3  -3  785.81   23.25
   3   3   3  791.33   23.02
  -3   3  -3  846.19   23.07
   3  -3   3  809.44   23.00
   3   3   3  791.64   23.01
   3   3   3  806.78   23.37
   3   3   3  824.14   23.52
  -3  -3  -3  797.51   23.27
   3   3   3  833.33   23.05
  -3   3  -3  794.49   23.24
   3  -3   4  144.54    5.10
  -3  -3  -4  149.61    5.05
  -3   3  -4  139.21    5.15
   3  -3   4  148.36    5.19
  -3  -3  -4  143.80    5.38
   3   3   4  146.90    5.37
  -3  -3  -4  141.95    4.70
  -3  -3  -4  137.24    5.20
  -3   3  -4  136.81    5.16
   3   3   4  145.71    4.98
   3  -3   4  145.31    4.97
   3   3   4  140.16    4.85
   3  -3   4  137.80    4.81
   3  -3   5   22.96    1.58
   3   3   5   22.16    1.67
  -3  -3  -5   25.46    1.76
  -3  -3  -5   23.85    1.41
  -3   3  -5   23.63    1.65
  -3  -3  -5   26.71    1.76
   3  -3   5   21.10    1.16
   3   3   5   25.37    1.19
   3   3   6   74.47    3.33
   3  -3   6   72.67    3.20
  -3  -3  -6   75.14    3.34
  -3  -3  -6   72.73    3.44
  -3   3  -6   79.87    3.45
   3   3   6   75.58    2.69
   3  -3   6   63.86    2.61
   3  -3   7   73.07    3.30
   3   3   7   70.32    3.35
  -3  -3  -7   73.98    3.67
  -3   3  -7   73.49    3.62
  -3   3  -7   70.22    3.18
  -3  -3  -7   75.12    3.32
   3   3   7   65.97    2.57
  -3   3  -8   19.24    1.77
   3   3   8   17.39    1.91
   3  -3   8   19.16    1.91
  -3  -3  -8   18.51    1.70
  -3  -3  -8   23.02    2.53
  -3   3  -8   21.29    2.39
   3  -3   9   19.07    2.09
   3   3   9   19.75    2.07
  -3   3  -9   25.26    2.74
  -3  -3  -9   20.02    2.78
  -3  -4  10   12.16    2.13
   3   4  -9    2.52    1.48
  -3   4   9    1.33    1.43
  -3  -4   9    1.64    1.69
  -3   4   9    5.27    1.40
  -3  -4   8   68.42    3.35
  -3   4   8   65.79    2.84
  -3   4   8   58.29    2.56
   3   4  -8   67.70    3.20
  -3   4   8   67.31    3.17
  -3   4   7   17.54    1.24
   3   4  -7   19.62    1.45
  -3  -4   7   18.31    1.79
  -3   4   7   19.84    1.38
  -3   4   7   21.18    1.69
   3   4  -7   18.28    1.66
   3   4  -6    0.51    1.00
  -3  -4   6    1.13    1.14
  -3   4   6    0.93    0.77
   3   4  -6    1.48    0.91
  -3   4   6    2.23    0.80
  -3   4   6    1.07    0.99
  -3   4   6    2.77    0.92
  -3   4   5  115.26    4.17
  -3  -4   5  119.06    4.20
  -3  -4   5  114.12    4.19
  -3   4   5  111.69    4.16
  -3  -4   5  109.56    4.30
  -3   4   5  109.52    3.92
   3   4  -5  109.53    4.04
  -3   4   5  115.59    4.40
   3   4  -5  111.12    3.89
  -3   4   5  115.31    4.24
  -3  -4   5  114.01    4.19
   3   4  -5  113.45    4.38
   3   4  -4  285.06    9.97
  -3   4   4  292.13    9.86
  -3   4   4  286.04    9.72
  -3  -4   4  300.61    9.76
  -3   4   4  286.06    9.46
   3   4  -4  298.89    9.84
  -3  -4   4  300.60    9.72
  -3   4   4  294.06    9.70
   3   4  -4  294.07    9.67
  -3   4   4  297.43    9.97
  -3  -4   4  297.80    9.82
  -3   4   3   10.39    0.90
  -3   4   3   11.75    0.73
  -3  -4   3    9.41    0.72
  -3  -4   3   10.24    0.85
  -3   4   3   10.75    0.96
  -3   4   3   10.20    0.78
  -3  -4   3    9.90    0.79
   3  -4  -3    9.81    0.75
   3   4  -3    9.96    0.76
  -3  -4   3    8.97    0.87
   3   4  -3    8.57    0.76
  -3   4   3    9.53    0.45
   3   4  -3    9.65    0.86
  -3   4   2  872.92   28.12
  -3  -4   2  876.71   28.15
   3  -4  -2  951.94   28.61
   3   4  -2  869.29   28.21
   3   4  -2  895.09   28.39
  -3   4   2  905.91   28.45
   3   4  -2  858.19   28.14
   3  -4  -2  870.31   28.15
  -3  -4   2  902.61   28.43
  -3   4   2  909.37   28.41
   3   4  -1  453.43   14.60
  -3   4   1  455.95   14.58
  -3  -4   1  444.00   14.69
   3  -4  -1  440.75   14.25
   3   4  -1  430.77   14.25
  -3   4   1  457.20   14.37
   3   4  -1  449.93   14.56
  -3  -4   1  456.19   14.34
   3   4  -1  438.13   14.35
   3   4  -1  453.55   14.65
   3   4   0   27.22    1.19
  -3  -4   0   31.48    1.23
  -3  -4   0   29.91    1.42
   3   4   0   28.96    1.35
   3  -4   0   29.44    1.40
   3   4   0   27.27    1.38
  -3  -4   0   30.20    1.37
  -3   4   0   27.84    1.28
  -3  -4  -1   13.79    0.77
   3   4   1   14.63    0.74
   3   4   1   14.13    1.13
  -3   4  -1   13.59    0.72
  -3  -4  -1   14.27    0.75
  -3  -4  -1   14.31    0.86
   3   4   1   13.84    0.90
   3   4   1   13.98    0.89
  -3   4  -1   16.29    0.99
  -3  -4  -1   14.45    0.97
   3  -4   1   13.51    0.90
  -3  -4  -1   13.77    0.87
   3   4   2  200.81    7.10
   3   4   2  202.75    6.76
  -3  -4  -2  200.36    6.71
  -3  -4  -2  193.31    7.19
  -3  -4  -2  205.03    6.90
   3   4   2  203.60    6.60
   3  -4   2  210.11    6.91
  -3   4  -2  210.50    6.89
  -3  -4  -2  199.02    6.86
   3   4   2  192.94    6.78
   3  -4   2  205.10    6.79
  -3  -4  -2  206.35    6.78
  -3   4  -2  194.06    6.75
   3   4   3    2.16    0.57
  -3   4  -3    2.21    0.63
   3  -4   3    2.44    0.60
   3   4   3    2.55    0.59
   3   4   3    2.89    0.52
  -3  -4  -3    2.73    0.48
  -3  -4  -3    3.04    0.66
   3   4   3    2.69    0.59
  -3  -4  -3    1.80    0.67
  -3   4  -3    2.24    0.68
   3  -4   3    2.02    0.47
  -3  -4  -3    2.69    0.66
  -3  -4  -3    3.62    0.98
   3  -4   3    3.34    0.78
  -3   4  -3    2.41    0.81
   3   4   3    3.18    0.94
   3   4   4    0.42    0.92
  -3  -4  -4    2.06    1.05
   3   4   4    1.96    0.65
   3  -4   4    2.03    0.64
   3   4   4    1.57    1.07
   3   4   4    2.25    0.72
  -3  -4  -4    2.57    0.73
   3  -4   4    1.72    0.92
  -3   4  -4    2.50    0.84
  -3  -4  -4    1.92    0.87
   3  -4   4    1.79    0.73
   3   4   4    0.54    0.69
  -3  -4  -5    3.19    0.88
   3  -4   5    5.37    1.14
   3   4   5    5.33    1.28
   3   4   5    6.68    0.79
   3  -4   5    4.50    0.75
  -3  -4  -5    5.30    1.16
  -3   4  -5    6.16    1.15
  -3  -4  -5    3.71    1.21
   3   4   5    4.90    0.97
   3  -4   6   40.18    1.91
   3   4   6   46.70    1.97
  -3  -4  -6   44.60    2.59
  -3   4  -6   47.66    2.59
  -3  -4  -6   46.34    2.64
   3   4   6   49.33    2.64
   3  -4   6   50.05    2.51
  -3  -4  -7   12.80    1.94
  -3   4  -7   10.81    1.88
  -3   4  -7    9.94    1.56
   3   4   7   11.30    0.99
  -3  -4  -7   13.79    1.77
   3   4   7   12.01    1.74
   3  -4   7   12.57    1.64
  -3   4  -8   35.14    2.73
  -3  -4  -8   35.30    2.86
  -3  -4  -8   40.26    2.39
  -3   4  -8   35.29    2.41
   3   4   8   34.55    2.50
   3  -4   8   35.88    2.43
   3   4   9    5.99    1.84
   3  -4   9    6.95    1.83
  -3  -4  -9    5.82    2.34
  -3   4  -9   10.54    2.35
  -3  -5  10   14.37    2.34
  -3  -5   9    3.39    1.82
   3   5  -9    1.94    1.65
  -3   5   9    2.06    1.51
  -3  -5   8   42.82    2.74
  -3   5   8   42.76    2.09
   3   5  -8   43.84    2.66
  -3   5   8   47.04    2.58
  -3   5   7   15.32    1.22
  -3   5   7   17.26    1.67
  -3  -5   7   15.83    1.82
   3   5  -7   14.97    1.70
  -3   5   7   14.63    1.28
  -3   5   6  139.30    5.11
   3   5  -6  141.93    5.10
   3   5  -6  134.03    5.43
  -3   5   6  137.55    4.86
  -3   5   6  140.68    5.27
   3   5  -6  142.12    4.78
  -3   5   6  150.12    5.50
   3   5  -5    7.70    1.21
   3   5  -5    7.24    0.97
  -3  -5   5    8.68    1.00
  -3   5   5    6.59    0.97
  -3   5   5    7.01    0.96
  -3  -5   5    7.99    1.01
  -3   5   5    6.96    1.17
  -3   5   5    7.05    0.68
   3   5  -5    6.24    0.83
  -3   5   5    8.70    1.16
  -3   5   4    1.53    0.38
  -3  -5   4    1.11    0.70
  -3   5   4    1.42    0.68
  -3  -5   4    0.99    0.89
  -3   5   4    0.47    0.81
  -3   5   4    1.58    0.90
   3   5  -4    1.32    0.75
  -3  -5   4    1.58    0.66
  -3   5   4    1.94    0.65
   3   5  -4    1.60    0.75
   3   5  -4    1.48    0.92
  -3  -5   3   28.41    1.26
  -3   5   3   26.81    1.23
  -3   5   3   26.34    1.61
  -3  -5   3   28.27    1.55
  -3   5   3   28.68    1.32
  -3  -5   3   26.10    1.31
   3   5  -3   27.55    1.35
   3  -5  -3   28.65    1.38
  -3  -5   3   31.63    1.64
  -3   5   3   27.62    1.61
   3   5  -3   30.26    1.42
  -3  -5   3   27.42    1.42
   3   5  -3   29.76    1.56
  -3  -5   2   35.03    1.81
  -3   5   2   36.25    1.80
  -3   5   2   36.64    1.43
  -3  -5   2   35.45    1.45
   3   5  -2   33.65    1.44
   3  -5  -2   35.16    1.44
  -3  -5   2   37.18    1.74
  -3   5   2   38.96    1.83
   3   5  -2   34.48    1.59
  -3  -5   2   35.44    1.56
   3   5  -2   35.73    1.81
   3  -5  -2   41.60    2.04
   3   5  -2   36.66    1.82
   3   5  -1   47.16    2.17
   3   5  -1   43.29    1.81
   3   5  -1   44.36    2.01
  -3   5   1   45.07    2.09
  -3  -5   1   45.23    2.18
  -3   5   1   47.78    1.86
   3  -5  -1   40.88    2.06
   3  -5  -1   48.00    1.66
   3   5  -1   43.70    1.65
  -3  -5   1   47.94    1.80
   3   5  -1   46.29    2.08
   3   5   0  329.86    6.57
   3   5   0  315.11    6.03
  -3  -5   0  325.81    5.84
  -3   5   0  315.27    5.81
   3  -5   0  331.08    6.56
   3   5   0  322.29    6.49
  -3   5   0  317.07    6.25
  -3   5  -1   40.31    1.74
  -3  -5  -1   33.96    1.56
  -3   5  -1   34.69    1.29
  -3  -5  -1   36.77    1.33
  -3  -5  -1   33.43    1.39
   3   5   1   37.73    1.35
   3   5   1   36.97    1.64
   3  -5   1   38.92    1.66
  -3   5  -1   38.16    1.69
   3   5   1   38.06    1.65
   3   5   1   40.10    1.93
   3   5   2  280.19    8.98
  -3  -5  -2  271.77    9.35
  -3  -5  -2  277.77    9.33
  -3   5  -2  290.10    9.41
   3   5   2  281.90    9.28
   3  -5   2  284.12    9.28
   3   5   2  280.51    9.61
  -3   5  -2  260.94    9.10
  -3  -5  -2  275.44    9.14
   3   5   2  276.65    9.23
   3  -5   3  173.60    4.42
  -3   5  -3  166.75    4.56
   3   5   3  175.36    4.48
   3   5   3  173.31    4.92
  -3  -5  -3  170.54    5.10
  -3  -5  -3  173.92    4.53
   3   5   3  173.91    4.06
   3  -5   3  179.34    4.68
  -3  -5  -3  170.64    4.45
  -3   5  -3  162.79    4.37
   3   5   3  170.85    4.16
  -3  -5  -4  126.46    5.32
   3  -5   4  142.30    5.07
  -3  -5  -4  137.05    4.87
  -3  -5  -4  128.03    4.95
  -3   5  -4  127.73    4.90
   3   5   4  133.86    4.55
   3   5   4  135.52    4.68
  -3   5  -4  138.54    4.95
   3  -5   4  138.15    4.80
   3   5   4  137.91    4.84
   3  -5   4  134.51    4.70
   3   5   4  130.19    4.68
  -3  -5  -5   74.99    2.98
  -3  -5  -5   72.90    3.22
  -3   5  -5   68.33    3.13
  -3  -5  -5   70.73    3.47
  -3   5  -5   71.50    2.97
   3  -5   5   73.77    3.21
   3   5   5   67.44    3.40
   3  -5   5   67.09    2.81
   3   5   5   74.79    2.89
  -3  -5  -6  106.90    4.57
  -3   5  -6  107.53    4.51
  -3  -5  -6  113.59    4.72
  -3   5  -6  106.48    4.08
   3   5   6  106.85    4.00
   3   5   6   99.16    4.57
   3  -5   6  110.58    4.46
  -3  -5  -6  109.87    4.15
  -3   5  -7   67.44    3.46
  -3  -5  -7   72.63    3.62
  -3  -5  -7   70.43    3.46
   3   5   7   68.64    2.75
  -3   5  -7   67.60    3.45
   3   5   7   56.93    3.35
   3  -5   7   67.71    3.31
  -3  -5  -8   23.35    2.16
  -3   5  -8   20.34    2.44
  -3   5  -8   20.79    2.21
   3   5   8   25.12    2.26
  -3  -5  -9    0.81    2.23
  -3   5  -9    1.38    2.09
   3   5   9    3.50    1.77
   3   6  -9    1.63    1.83
  -3  -6   9   -1.95    1.95
  -3   6   9    1.71    1.57
   3   6  -8    5.05    1.70
  -3   6   8    5.05    1.60
  -3   6   7    2.49    1.17
  -3   6   7    3.03    0.90
  -3   6   7    4.33    1.40
   3   6  -7    3.87    1.53
   3   6  -6   40.52    1.93
  -3   6   6   42.97    1.75
   3   6  -6   39.52    2.52
  -3   6   5  180.04    6.39
  -3   6   5  178.97    5.54
  -3  -6   5  186.16    6.26
  -3   6   5  188.26    5.96
  -3  -6   5  185.29    6.00
  -3   6   5  182.92    5.97
   3   6  -5  180.12    6.02
   3   6  -5  183.71    6.47
  -3   6   5  161.15    5.49
  -3   6   5  155.40    5.45
   3   6  -4   97.10    3.87
  -3  -6   4  104.37    3.88
  -3   6   4  100.66    4.06
  -3   6   4   99.46    3.63
  -3   6   4  103.66    3.59
  -3  -6   4   98.52    3.60
  -3  -6   4  100.56    3.66
   3   6  -4   93.59    3.74
   3   6  -4   93.60    4.08
  -3   6   4  107.59    4.12
  -3  -6   3   29.11    1.39
  -3   6   3   29.05    1.37
  -3  -6   3   29.05    1.57
   3   6  -3   31.47    1.59
  -3   6   3   32.15    1.81
  -3  -6   3   31.70    1.76
  -3   6   3   35.49    1.89
   3   6  -3   32.76    1.80
   3  -6  -2   10.49    0.70
   3   6  -2   12.19    0.72
  -3   6   2   11.44    0.69
  -3   6   2   10.33    1.17
  -3  -6   2   11.26    0.71
  -3  -6   2    9.95    1.16
   3   6  -2   11.21    0.94
  -3  -6   2   11.92    0.89
   3  -6  -2    9.26    1.28
  -3  -6   2   11.24    1.10
  -3   6   2   12.43    1.11
   3   6  -2   12.34    1.24
   3   6  -2   11.81    1.15
   3   6  -1  485.04   15.93
   3   6  -1  487.74   16.26
   3   6  -1  492.14   16.40
   3  -6  -1  442.72   16.29
   3   6  -1  503.45   16.32
  -3   6   1  490.07   16.33
  -3  -6   1  503.15   16.50
  -3  -6   1  499.30   15.74
  -3   6   1  483.54   15.72
  -3  -6   1  514.71   15.93
   3  -6  -1  533.24   16.31
  -3   6   1  495.27   16.02
   3   6  -1  483.52   15.74
   3  -6  -1  501.77   15.73
   3   6   0  301.44   10.01
  -3  -6   0  289.98   10.25
   3  -6   0  288.48    9.48
   3   6   0  283.07    9.60
  -3  -6   0  323.06    9.64
  -3   6   0  298.47    9.77
   3   6   0  288.41    9.95
  -3  -6   0  311.01   10.02
   3  -6   0  310.47    9.99
  -3   6   0  268.08    9.96
  -3  -6   0  301.98    9.43
  -3   6   0  283.83    9.42
  -3   6  -1    9.42    1.06
  -3   6  -1    7.80    0.56
  -3  -6  -1    7.18    0.56
  -3  -6  -1    6.90    0.72
  -3  -6  -1    6.50    1.01
   3   6   1    8.03    0.95
   3   6   1    7.12    0.93
  -3  -6  -1    5.66    0.92
   3   6   1    6.77    0.66
  -3  -6  -1    6.62    1.20
  -3   6  -1    8.69    1.12
  -3   6  -1    7.02    0.89
   3   6   1    6.76    1.17
   3  -6   1    9.35    1.03
   3   6   2   17.04    1.16
   3  -6   2   16.41    1.19
  -3   6  -2   17.10    1.36
   3   6   2   14.57    1.19
  -3  -6  -2   17.36    1.36
  -3  -6  -2   16.31    0.97
  -3   6  -2   16.20    0.96
  -3   6  -2   16.13    1.31
  -3  -6  -2   17.82    1.34
   3   6   2   17.52    0.90
  -3  -6  -3   44.35    2.59
  -3   6  -3   46.94    2.29
  -3  -6  -3   48.90    2.21
  -3  -6  -3   44.32    2.00
  -3   6  -3   43.20    1.96
  -3  -6  -3   45.80    2.28
   3   6   3   46.03    1.76
   3   6   3   42.20    1.93
   3   6   3   45.24    2.14
   3  -6   3   47.94    2.11
  -3   6  -3   46.63    2.29
   3   6   4   39.81    1.68
  -3  -6  -4   44.08    2.61
  -3   6  -4   45.25    2.21
   3   6   4   40.39    1.80
   3  -6   4   43.51    1.84
   3  -6   4   38.95    1.93
   3   6   4   40.45    1.95
   3   6   4   42.32    2.05
   3  -6   4   44.30    2.05
  -3   6  -4   40.47    2.04
  -3  -6  -4   43.22    2.10
  -3   6  -4   41.08    2.21
  -3  -6  -4   45.57    2.12
  -3  -6  -5    6.43    1.11
  -3  -6  -5    5.70    1.27
  -3   6  -5    6.29    1.24
   3   6   5    3.76    1.00
   3  -6   5    4.37    0.98
   3   6   5    5.03    1.56
  -3  -6  -5    5.22    1.60
   3   6   6   15.85    1.99
   3   6   6   12.50    1.29
  -3  -6  -6   13.82    1.38
  -3  -6  -6   15.90    1.77
  -3   6  -6   12.74    1.67
  -3  -6  -6   12.52    1.88
  -3   6  -7   48.59    2.98
  -3  -6  -7   52.16    3.07
  -3   6  -7   48.51    2.90
  -3  -6  -7   49.54    3.01
   3   6   7   47.26    3.01
  -3   6  -8   25.23    2.40
  -3  -6  -8   23.81    2.34
   3   6   8   20.17    2.28
   3  -6   8   18.46    2.38
  -3   6  -8   22.58    2.36
  -3  -6  -8   20.08    2.46
  -3   6  -9    2.97    2.13
  -3  -6  -9   -0.65    2.23
  -3   6  -9    3.11    1.97
   3   7  -9   87.81    4.32
  -3   7   9   78.75    3.94
   3   7  -8    0.46    1.76
  -3   7   8    2.03    1.60
  -3   7   7   14.12    1.58
  -3  -7   7   13.66    1.93
   3   7  -7   15.72    1.99
  -3   7   7   13.87    1.82
  -3  -7   6    4.88    1.52
  -3   7   6    6.62    0.63
  -3   7   6    5.56    1.40
   3   7  -6    5.16    1.55
  -3  -7   5  285.83    9.01
  -3   7   5  274.76    8.97
  -3   7   5  272.13    9.52
  -3  -7   5  269.25    9.30
  -3   7   5  285.00    8.96
   3   7  -5  261.59    9.60
  -3   7   5  244.98    8.65
   3   7  -5  274.43    9.21
   3  -7  -4   29.22    1.20
  -3  -7   4   25.91    1.69
   3   7  -4   29.19    1.80
  -3   7   4   23.51    1.37
  -3  -7   4   28.85    1.43
  -3   7   4   28.47    1.34
  -3  -7   4   27.00    1.35
  -3   7   4   29.15    1.92
  -3   7   3   47.60    2.45
   3  -7  -3   43.54    2.74
  -3  -7   3   45.37    1.84
  -3   7   3   46.96    1.83
   3   7  -3   45.78    2.39
  -3  -7   3   52.16    2.46
  -3  -7   3   42.49    2.06
  -3  -7   2   39.44    2.21
  -3  -7   2   35.50    1.40
  -3   7   2   35.74    1.40
  -3   7   2   36.78    2.07
   3  -7  -2   31.63    2.23
   3   7  -2   41.15    2.17
   3   7  -2   38.73    2.09
  -3  -7   2   36.31    1.68
   3   7  -1  455.70   14.20
   3   7  -1  453.09   14.96
  -3  -7   1  456.15   15.13
  -3   7   1  439.44   14.17
  -3  -7   1  449.42   14.16
  -3   7   1  437.68   14.58
  -3  -7   1  455.17   14.46
   3   7  -1  449.99   14.91
   3   7  -1  427.42   14.47
   3  -7  -1  418.92   14.96
  -3  -7   0   21.35    0.76
  -3   7   0   21.11    0.78
   3   7   0   20.90    1.47
   3  -7   0   17.34    0.74
   3   7   0   20.43    0.79
  -3   7   0   22.48    1.55
   3   7   0   23.78    1.50
  -3  -7   0   23.23    1.15
   3   7   0   21.60    1.12
   3  -7   0   21.66    0.93
  -3  -7   0   19.89    1.69
  -3  -7  -1    6.17    0.77
  -3  -7  -1    6.73    1.08
   3   7   1    6.81    1.01
  -3   7  -1    6.27    0.52
  -3  -7  -1    6.66    0.52
  -3  -7  -1    5.61    1.36
   3   7   1    4.91    1.02
  -3   7  -1    4.77    1.02
   3  -7   1    6.78    0.76
   3   7   1    7.66    0.72
   3   7   2    0.88    0.82
   3  -7   2    0.64    0.77
  -3  -7  -2    1.35    1.08
   3   7   2    0.54    0.59
   3   7   2   -1.09    0.94
  -3   7  -2   -0.30    0.96
   3  -7   2    0.88    0.56
  -3   7  -2   -0.46    0.56
  -3  -7  -2    0.31    0.55
   3   7   3  175.89    6.35
  -3  -7  -3  176.15    7.08
  -3  -7  -3  184.29    6.63
  -3  -7  -3  183.41    6.32
  -3   7  -3  177.14    6.29
   3   7   3  194.59    6.30
   3  -7   3  184.37    6.26
   3   7   3  185.49    6.59
  -3   7  -3  180.36    6.71
   3   7   3  187.23    6.10
  -3  -7  -4    0.06    1.00
   3   7   4    0.72    0.81
   3  -7   4    0.85    0.83
  -3   7  -4    0.71    1.17
   3   7   4    0.32    0.94
  -3  -7  -4    0.79    1.43
  -3   7  -4    1.24    0.92
  -3  -7  -4    0.87    0.94
   3   7   4    0.05    0.64
   3   7   5  157.19    5.75
  -3  -7  -5  156.64    5.83
  -3   7  -5  151.99    5.75
  -3  -7  -5  156.88    6.38
  -3  -7  -5  157.41    5.72
  -3  -7  -6    6.91    1.89
   3   7   6    6.79    1.87
   3  -7   6    6.02    1.67
  -3   7  -6    5.31    1.40
  -3  -7  -6    5.13    1.49
   3   7   6    3.51    1.15
  -3  -7  -6    3.59    1.19
   3   7   7   27.71    2.60
  -3  -7  -7   34.30    2.69
   3  -7   7   33.01    2.62
  -3  -7  -7   30.34    2.44
  -3   7  -7   30.41    2.32
  -3   7  -7   32.22    2.63
  -3  -7  -8   -2.49    1.92
  -3  -7  -8    2.44    2.01
  -3   7  -8    0.10    1.76
   3  -7   8    4.22    2.08
  -3   7  -8   -0.12    1.91
   3   7   8   -0.32    1.87
  -3   7  -9    1.22    2.11
   3   8  -9   -0.52    2.16
   3   8  -8   -0.63    1.97
  -3  -8   8   -0.10    1.94
  -3   8   8    3.11    1.75
  -3  -8   7    5.40    1.83
   3   8  -7    1.93    1.77
  -3   8   7    5.71    1.75
  -3   8   7    4.19    1.47
   3   8  -6   11.16    1.90
  -3  -8   6   12.33    1.77
  -3   8   6   11.74    1.77
  -3   8   5   49.75    2.72
  -3  -8   5   47.32    2.51
  -3   8   5   40.48    1.81
   3   8  -5   47.05    2.84
  -3  -8   5   50.50    2.08
  -3   8   4   54.82    1.79
  -3  -8   4   54.30    2.26
  -3   8   4   50.80    2.57
   3  -8  -4   51.10    1.76
  -3   8   4   55.16    1.95
  -3  -8   3   91.64    3.16
  -3   8   3   93.61    3.15
   3   8  -3   86.62    3.98
  -3  -8   3   88.49    3.51
  -3   8   3   95.79    3.99
  -3   8   2  101.08    4.06
  -3  -8   2   93.06    3.50
   3   8  -2   93.28    4.03
  -3  -8   2   93.99    3.09
  -3   8   2   95.88    3.10
  -3  -8   2   96.79    4.12
  -3  -8   1   61.30    2.38
   3   8  -1   57.69    2.89
   3   8  -1   58.84    2.41
  -3  -8   1   61.81    3.09
   3  -8  -1   65.12    3.09
   3   8  -1   54.53    2.78
  -3  -8   0   78.87    2.81
   3   8   0   70.11    3.25
   3   8   0   70.94    2.78
   3  -8   0   72.32    2.57
  -3  -8   0   73.71    3.54
   3  -8   0   83.38    3.41
  -3   8   0   74.11    3.35
   3   8   0   73.34    3.26
   3   8   1   88.07    3.51
  -3   8  -1   94.93    3.66
   3   8   1   90.38    2.65
   3  -8   1   72.26    2.59
  -3   8  -1   81.92    2.64
  -3  -8  -1   70.17    2.59
   3   8   1   83.12    3.42
   3   8   1   88.61    2.94
   3  -8   1   84.48    2.93
  -3  -8  -1   96.15    4.01
  -3  -8  -1   93.25    3.54
  -3  -8  -1   90.09    3.03
   3   8   2   36.15    1.97
  -3   8  -2   40.55    2.32
   3   8   2   35.07    2.08
   3  -8   2   33.57    1.73
   3   8   2   33.38    1.51
  -3  -8  -2   33.75    1.46
  -3   8  -2   33.40    1.46
  -3  -8  -2   36.52    2.25
   3  -8   2   35.13    1.44
   3   8   2   37.77    1.47
  -3   8  -3    0.68    1.21
   3   8   3    2.56    1.15
  -3  -8  -3    1.93    1.16
   3   8   3    1.65    0.87
  -3  -8  -3    2.65    1.51
   3  -8   3    1.25    0.70
   3   8   3    2.43    0.73
  -3  -8  -3    1.44    0.76
  -3   8  -3    1.78    0.73
   3   8   3    1.41    0.69
   3  -8   3    1.69    1.07
   3   8   4   43.30    2.29
  -3  -8  -4   38.04    2.79
  -3  -8  -4   43.37    2.28
   3  -8   4   40.20    1.89
  -3   8  -4   37.36    2.44
   3  -8   4   38.96    2.28
  -3  -8  -4   39.42    2.01
  -3   8  -4   37.47    1.95
  -3  -8  -5    3.16    1.80
   3  -8   5    0.74    1.46
  -3   8  -5    1.38    1.11
  -3  -8  -5    1.41    1.17
   3   8   5    0.72    1.17
  -3  -8  -5   -0.46    1.15
  -3  -8  -6    8.12    1.34
   3   8   6    6.56    2.02
  -3  -8  -6    9.98    2.12
   3  -8   6    5.05    1.78
   3   8   6    6.93    1.42
  -3   8  -6    9.81    1.91
  -3   8  -6    6.58    1.46
  -3  -8  -6    6.93    1.54
   3   8   7   17.93    2.37
   3  -8   7   16.95    2.30
  -3   8  -7   16.77    2.32
  -3  -8  -7   20.60    2.55
  -3   8  -7   16.79    1.92
  -3  -8  -7   15.97    2.08
  -3  -8  -8    3.05    2.14
   3   8   8    4.68    2.11
   3  -8   8    3.13    2.17
  -3   8  -8    4.01    2.06
   3   9  -9    8.09    2.53
  -3  -9   8   37.25    2.97
   3   9  -8   40.21    3.23
  -3   9   8   37.84    2.85
  -3  -9   7   53.69    3.15
   3   9  -7   48.55    3.40
  -3   9   7   58.78    3.33
  -3  -9   6   70.36    3.52
  -3   9   6   77.53    3.82
   3   9  -6   72.84    3.94
  -3   9   5    8.45    1.72
  -3  -9   5    8.83    1.55
  -3   9   5    8.17    0.88
   3   9  -5    9.25    1.82
  -3   9   4   14.09    1.75
  -3   9   4   12.59    1.17
  -3  -9   4   15.49    1.48
  -3  -9   3   12.51    1.28
   3   9  -3   13.47    1.81
  -3   9   3   12.39    1.68
  -3   9   3   12.30    1.24
   3   9  -3   15.60    1.74
  -3  -9   3   13.29    0.69
  -3  -9   2   63.26    3.21
  -3  -9   2   57.97    2.46
  -3   9   2   59.09    3.08
   3   9  -2   58.57    3.06
   3  -9  -1   93.94    4.13
   3   9  -1   79.76    3.74
  -3  -9   1   86.39    4.05
   3   9  -1   82.87    3.82
  -3  -9   1   85.28    3.21
   3  -9   0  164.97    6.16
  -3  -9   0  187.02    6.01
   3  -9   0  151.53    5.22
  -3  -9   0  169.79    5.48
  -3  -9   0  166.73    6.49
   3   9   0  153.12    5.46
   3   9   0  157.95    6.08
   3   9   0  150.08    6.00
  -3   9   0  146.78    6.05
  -3   9  -1   49.45    2.72
   3   9   1   40.29    2.43
  -3  -9  -1   47.81    2.98
   3   9   1   47.00    2.49
  -3  -9  -1   50.56    2.64
   3  -9   1   43.45    1.87
   3   9   1   45.90    1.93
  -3  -9  -2   86.57    3.84
   3   9   2   82.43    2.68
   3   9   2   85.18    3.46
   3   9   2   85.17    2.94
   3  -9   2   83.86    3.11
  -3   9  -2   89.70    3.86
   3   9   2   82.55    3.64
   3  -9   3   10.40    1.30
   3   9   3    6.66    1.15
  -3   9  -3    8.31    0.86
  -3  -9  -3    9.13    0.88
  -3  -9  -3    8.28    1.94
   3   9   3    9.57    1.51
  -3   9  -3    7.10    1.59
   3  -9   3   10.28    0.86
  -3  -9  -3    9.46    1.48
   3   9   4   60.57    2.94
   3   9   4   49.47    2.37
  -3  -9  -4   59.08    2.88
  -3   9  -4   56.17    2.42
  -3  -9  -4   61.29    2.49
  -3  -9  -4   58.27    3.57
  -3   9  -4   56.96    3.20
   3  -9   4   58.38    2.83
  -3   9  -5    6.40    1.95
  -3  -9  -5    4.99    1.36
  -3  -9  -5    5.49    1.25
  -3   9  -5    6.96    1.24
   3  -9   5    6.96    1.68
  -3   9  -5    4.88    1.75
   3   9   5    6.77    1.54
  -3  -9  -5    4.01    2.00
  -3   9  -6   85.58    3.62
   3   9   6   78.27    4.33
   3  -9   6   91.48    4.11
  -3   9  -6   82.75    4.31
  -3  -9  -6   73.08    3.49
   3   9   6   86.77    3.78
  -3  -9  -6   99.08    4.69
   3   9   7    7.83    2.22
  -3  -9  -7    7.49    2.36
  -3   9  -7    7.50    2.22
   3  -9   7    5.97    2.10
   3   9   8    3.09    2.21
  -3   9  -8   -1.10    2.21
  -3  10   8   27.06    2.63
   3  10  -8   25.08    2.95
   3  10  -7    1.26    2.19
  -3  10   7    2.00    1.95
  -3 -10   7    2.20    1.89
   3  10  -6    1.76    2.01
  -3  10   6    4.33    1.85
  -3 -10   6    1.46    1.71
   3  10  -5   14.99    2.23
  -3  10   5   20.68    2.22
  -3 -10   5   19.11    1.84
  -3  10   4   65.75    2.89
  -3 -10   4   72.11    3.09
  -3  10   4   67.61    3.62
  -3 -10   3    9.85    1.28
   3 -10  -3    6.16    2.13
  -3  10   3   10.94    1.37
   3  10  -3    9.60    1.87
   3  10  -3    9.60    1.84
  -3  10   3   10.81    1.76
   3 -10  -2  195.74    7.93
  -3  10   2  197.19    7.56
   3  10  -2  204.99    7.68
  -3  10   2  203.86    7.25
  -3 -10   2  193.62    6.81
   3  10  -1   84.02    3.95
   3  10  -1   84.91    4.04
  -3 -10   1   84.70    4.24
  -3 -10   1   89.34    3.34
   3 -10  -1   91.28    4.34
   3 -10   0    1.50    1.70
  -3 -10   0    4.75    1.52
  -3 -10   0    3.45    1.77
   3  10   0    2.99    1.46
  -3  10   0    2.51    1.46
  -3 -10   0    2.26    0.96
   3 -10   0    2.06    0.62
   3  10   0    1.54    1.37
  -3 -10  -1   -0.54    1.58
  -3 -10  -1    0.13    1.79
   3  10   1   -0.37    1.33
  -3  10  -1    0.31    1.48
   3  10   1    1.86    1.35
   3 -10   1    1.12    0.73
   3  10   2   38.92    2.49
  -3  10  -2   38.26    2.60
   3  10   2   34.88    2.28
   3 -10   2   39.81    1.90
  -3 -10  -2   45.16    2.87
   3 -10   3    3.19    1.21
   3  10   3    2.56    1.14
  -3  10  -3    4.34    1.69
   3  10   3    4.87    1.55
  -3 -10  -3    5.08    2.09
  -3 -10  -3    1.72    1.41
  -3  10  -4    5.72    1.84
   3  10   4    4.02    1.58
  -3 -10  -4    9.09    2.34
  -3 -10  -4    7.03    1.53
   3 -10   4    3.31    1.44
  -3 -10  -5    0.59    2.20
  -3  10  -5    0.13    1.93
  -3 -10  -5    2.24    1.36
   3 -10   5    1.43    1.62
   3  10   5    2.38    1.61
  -3  10  -5    0.12    1.84
  -3 -10  -6   23.51    2.87
   3  10   6   15.73    2.58
   3  10   6   20.76    2.09
  -3  10  -6   24.00    2.68
   3 -10   6   20.17    2.27
   3  10   7    9.35    2.41
   3 -10   7   11.45    2.29
  -3  10  -7   10.78    2.39
  -3 -10  -7   11.67    2.69
   3  11  -7   23.01    2.94
  -3  11   7   24.17    2.66
  -3 -11   7   27.36    2.50
   3  11  -6    4.06    2.17
  -3  11   6    0.74    1.91
  -3 -11   6    2.30    1.76
  -3  11   5   15.08    2.28
  -3 -11   5   15.36    1.83
  -3 -11   4    2.86    1.38
   3  11  -4    2.94    1.91
  -3  11   4    3.62    1.16
  -3  11   4    5.03    1.84
  -3 -11   3    8.28    1.35
  -3  11   3    6.72    1.40
   3  11  -3    8.29    2.00
   3  11  -3    7.88    1.98
  -3  11   3   11.04    1.94
   3 -11  -3    8.85    2.58
  -3 -11   2   13.32    1.35
  -3  11   2   16.10    1.78
   3  11  -2   19.35    2.19
  -3  11   2   12.50    1.95
   3 -11  -2   14.79    2.64
  -3 -11   1    2.65    1.05
  -3  11   1    3.67    1.51
   3  11  -1    3.64    1.70
   3  11  -1    0.83    1.53
   3 -11  -1    6.16    2.22
  -3 -11   0    1.52    1.93
   3 -11   0    1.01    2.04
  -3 -11   0    3.38    1.75
   3  11   0    3.81    1.60
  -3  11   0    4.19    1.57
   3  11   0    8.05    1.65
  -3  11   0    4.19    1.63
   3 -11   0    4.40    0.65
  -3 -11   0    4.37    1.09
  -3  11  -1   36.43    2.59
  -3  11  -1   35.54    2.67
   3  11   1   37.03    2.55
  -3 -11  -1   42.27    2.84
   3 -11   1   41.42    2.79
   3  11   1   36.34    2.47
   3 -11   1   35.05    1.65
  -3 -11  -1   37.23    3.06
  -3 -11  -2    3.49    2.08
   3  11   2    0.43    1.40
  -3  11  -2    2.03    1.71
   3 -11   2    2.87    1.02
  -3  11  -2    3.14    1.78
   3  11   2    1.71    1.64
   3  11   3  146.35    6.03
  -3  11  -3  168.97    6.80
  -3 -11  -3  167.55    6.44
   3 -11   3  160.67    5.84
  -3  11  -3  156.78    6.61
   3  11   3  177.60    6.54
  -3 -11  -3  183.98    7.25
  -3 -11  -4   46.18    2.77
   3 -11   4   41.86    2.48
  -3  11  -4   41.09    3.10
   3  11   4   48.98    2.96
  -3 -11  -4   49.14    3.62
   3 -11   5    3.96    1.68
   3  11   5    2.06    1.70
  -3  11  -5    1.15    2.00
  -3 -11  -5    0.62    2.35
  -3  11  -5    1.54    2.15
   3 -11   6   -0.44    1.92
  -3 -11  -6    2.94    2.51
  -3  11  -6    6.51    2.35
  -3  12   6   26.14    2.70
  -3 -12   6   23.25    2.28
  -3  12   5   12.09    2.23
  -3 -12   5   13.92    1.87
   3  12  -4    8.20    2.23
  -3  12   4    6.28    2.01
  -3 -12   4    9.62    1.58
  -3  12   3   38.81    2.92
  -3 -12   3   38.23    2.14
  -3  12   3   38.23    2.35
   3  12  -3   38.20    3.02
   3 -12  -3   39.77    3.82
   3  12  -3   38.33    3.03
  -3  12   2   45.61    3.07
  -3 -12   2   45.61    2.19
  -3  12   2   41.90    2.65
   3  12  -2   37.52    3.03
   3 -12  -2   50.99    3.88
   3  12  -1   36.63    2.69
  -3 -12   1   38.17    1.96
  -3  12   1   38.55    2.64
   3  12  -1   36.88    2.85
   3 -12  -1   42.39    3.34
  -3 -12   1   34.32    2.73
  -3  12   0   31.61    2.71
   3  12   0   30.04    2.52
   3  12   0   33.75    2.70
  -3  12   0   30.01    2.61
  -3 -12   0   36.89    1.85
  -3 -12   0   38.31    2.80
   3 -12   0   36.46    3.13
  -3  12  -1   33.19    2.73
   3  12   1   29.09    2.54
  -3 -12  -1   37.66    3.25
  -3  12  -1   36.95    2.78
   3  12   1   32.20    2.51
   3 -12   1   38.23    2.92
  -3 -12  -1   34.37    2.93
  -3 -12  -2   48.31    3.39
  -3  12  -2   45.15    3.09
   3  12   2   46.96    2.95
   3 -12   2   42.73    2.03
  -3  12  -2   45.55    3.23
   3  12   2   42.72    2.74
   3 -12   3    6.69    1.32
  -3 -12  -3    6.62    1.89
   3  12   3   10.58    1.97
  -3  12  -3    8.23    2.12
  -3  12  -3    8.71    2.19
  -3 -12  -3   10.88    2.71
   3  12   4    3.17    1.81
  -3  12  -4    3.67    2.23
  -3 -12  -4    2.95    1.69
  -3 -12  -4    7.41    2.69
   3 -12   4    4.62    1.51
   3  12   5    5.72    1.92
  -3  12  -5   10.44    2.47
  -3 -12  -5   12.99    2.95
   3 -12   5    7.54    1.81
   3 -12   6   -0.57    1.87
  -3 -13   5    5.08    1.70
  -3 -13   4   -0.06    1.48
   3  13  -4   -0.15    2.18
  -3  13   4   -0.91    2.06
  -3 -13   3    4.28    1.40
   3  13  -3    1.63    2.13
  -3  13   3    3.22    1.95
   3  13  -3    2.20    2.12
   3 -13  -2    2.67    2.86
  -3 -13   2    4.30    1.29
  -3  13   2    1.91    1.97
  -3  13   2    3.42    1.66
   3  13  -2    1.26    2.04
  -3 -13   1   11.41    2.31
   3 -13  -1   13.30    2.86
  -3 -13   1   12.21    1.38
   3  13  -1   12.66    2.30
  -3  13   1   12.99    2.06
   3  13  -1   14.22    2.31
  -3  13   0   28.83    2.80
   3  13   0   24.27    2.50
  -3 -13   0   34.75    2.89
   3 -13   0   31.20    3.25
   3  13   0   39.13    2.85
  -3  13   0   27.78    2.65
  -3 -13  -1    5.69    2.50
   3 -13   1    3.28    2.48
   3  13   1    4.34    1.93
  -3  13  -1    6.74    2.10
   3  13   1    5.59    1.95
  -3  13  -1    4.38    2.07
   3 -13   2    9.33    2.43
  -3 -13  -2    7.50    2.57
  -3  13  -2    8.06    2.21
   3  13   2    8.86    2.10
  -3  13  -2    7.13    2.25
   3  13   2    8.68    1.86
   3  13   3    1.82    1.92
  -3  13  -3    0.77    2.07
  -3  13  -3    0.43    2.16
  -3 -13  -3    2.31    1.90
  -3  13  -4   12.05    2.64
   3  13   4   15.20    2.27
  -3 -14   2    3.76    2.26
   3 -14  -2    6.40    3.22
   3  14  -2    2.50    2.36
  -3  14   2    3.88    1.82
  -3 -14   1   16.86    2.70
   3 -14  -1   17.97    3.28
   3  14  -1   12.08    2.42
   3  14  -1   16.49    2.53
  -3  14   1   15.21    2.29
   3  14   0   31.71    2.90
  -3 -14   0   40.12    3.36
  -3  14   0   34.47    2.92
   3  14   0   33.63    2.97
  -3  14   0   36.43    3.06
  -3  14  -1    3.10    2.16
   3  14   1    1.86    1.95
   3  14   1    1.97    2.04
  -3  14  -1    0.26    2.07
  -3 -14  -1    3.10    2.60
  -3 -14  -2   25.96    3.23
  -4   0  11    0.17    1.74
  -4   0  10   33.52    2.43
  -4   0   9   -0.08    1.43
  -4   0   8   41.72    2.34
  -4   0   7    0.62    1.06
  -4   0   7   -0.67    0.55
  -4   0   6  102.59    3.93
  -4   0   5   -0.05    0.79
  -4   0   5    0.70    0.51
   4   0  -5    0.23    0.51
   4   0  -5   -0.12    0.76
  -4   0   5    0.38    0.72
  -4   0   5    0.09    0.67
  -4   0   4 2972.61   92.73
  -4   0   4 2835.66   92.42
   4   0  -4 3167.55   92.72
  -4   0   4 2967.15   92.67
  -4   0   4 2940.27   92.78
  -4   0   3    1.03    0.47
  -4   0   3    0.41    0.37
   4   0  -3    0.31    0.43
  -4   0   3    0.34    0.42
  -4   0   2   58.25    2.20
   4   0  -2   58.49    2.12
  -4   0   2   56.45    2.08
   4   0  -2   60.63    1.94
   4   0  -1    1.38    0.28
  -4   0   1    1.64    0.27
  -4   0   1    1.20    0.29
  -4   0   0   98.93    3.44
  -4   0   0  102.65    3.50
  -4   0  -1    0.27    0.29
  -4   0  -1    0.74    0.34
   4   0   2  313.84   10.42
  -4   0  -2  315.67   10.34
   4   0   2  313.64   10.28
  -4   0  -3    0.75    0.60
   4   0   3   -0.21    0.53
  -4   0  -3    0.33    0.50
   4   0   3    0.25    0.61
  -4   0  -3    0.10    0.70
   4   0   4   29.22    1.68
  -4   0  -4   29.70    1.75
   4   0   4   29.91    1.47
  -4   0  -4   27.34    1.69
   4   0   4   29.61    1.48
  -4   0  -5   -1.34    1.07
   4   0   5    0.53    0.98
   4   0   6   75.25    3.44
  -4   0  -6   83.31    3.75
  -4   0  -6   79.16    3.43
   4   0   7    1.89    1.40
  -4   0  -7    0.85    1.17
  -4   0  -7    1.83    1.57
   4   0   8   50.27    2.85
  -4   0  -8   45.18    2.45
  -4   0  -8   51.49    3.39
   4   0   9   -0.94    1.68
  -4   0  -9   -1.20    2.36
  -4  -1  11    2.20    1.85
  -4   1  11    0.31    1.69
  -4  -1  10    9.11    1.84
  -4   1  10    8.38    1.68
  -4   1  10    5.94    1.56
  -4  -1   9   20.15    1.96
  -4   1   9   19.65    1.84
  -4   1   8   72.67    3.21
  -4  -1   8   77.03    3.36
   4   1  -8   70.10    2.88
  -4  -1   7   39.10    2.12
  -4   1   7   40.69    2.01
   4   1  -7   38.79    1.82
  -4   1   7   37.05    1.43
  -4  -1   6   37.62    1.91
  -4   1   6   37.47    1.81
   4   1  -6   36.65    1.74
  -4   1   6   35.56    1.35
  -4   1   6   32.36    1.29
   4   1  -5   31.18    1.54
  -4   1   5   33.55    1.34
  -4   1   5   29.19    1.17
   4   1  -5   31.30    1.70
  -4   1   5   29.37    1.09
  -4  -1   5   31.45    1.62
  -4   1   5   31.53    1.53
  -4   1   5   33.74    1.67
   4   1  -5   33.03    1.26
  -4   1   5   31.05    1.63
  -4   1   4    2.05    0.41
  -4  -1   4    1.49    0.55
  -4   1   4    1.99    0.53
  -4   1   4    3.16    0.65
   4   1  -4    2.71    0.58
  -4   1   4    3.28    0.69
   4   1  -4    2.64    0.60
  -4  -1   4    2.68    0.58
  -4   1   4    2.12    0.47
   4   1  -4    2.36    0.33
   4   1  -3    6.33    0.34
   4   1  -3    6.58    0.63
  -4   1   3    5.66    0.55
  -4  -1   3    7.07    0.63
  -4  -1   3    6.10    0.47
   4   1  -3    6.28    0.63
  -4   1   3    6.02    0.59
  -4  -1   3    6.27    0.56
  -4   1   3    5.82    0.47
   4   1  -3    3.30    0.46
  -4  -1   2   32.64    1.32
  -4   1   2   32.55    1.16
  -4   1   2   29.60    1.17
   4   1  -2   33.06    1.35
  -4   1   2   31.40    1.10
  -4  -1   2   33.15    1.40
   4  -1  -2   31.61    1.22
  -4  -1   2   31.98    1.26
  -4   1   1   22.97    0.94
   4  -1  -1   23.85    0.97
  -4   1   1   23.91    0.99
  -4  -1   1   23.48    0.97
  -4   1   1   24.85    0.90
   4  -1  -1   22.29    0.94
   4   1  -1   22.89    1.09
   4  -1  -1   24.10    0.93
  -4   1   1   23.91    0.95
  -4  -1   1   23.27    1.09
   4  -1   0  234.86    7.23
   4  -1   0  223.04    7.20
  -4  -1   0  233.01    7.26
  -4   1   0  215.77    7.29
  -4  -1   0  210.41    7.35
  -4   1   0  214.54    7.32
  -4   1  -1  633.97   20.38
  -4   1  -1  627.84   20.16
  -4  -1  -1  645.73   20.14
  -4   1  -1  630.99   20.29
   4   1   1  634.54   20.33
  -4   1  -1  624.14   20.32
  -4  -1  -2  199.82    6.57
  -4   1  -2  210.66    6.57
   4  -1   2  212.61    6.99
   4   1   2  209.87    7.06
  -4   1  -2  207.25    6.94
  -4  -1  -2  202.62    7.07
   4   1   2  202.17    6.87
  -4   1  -3   62.35    2.65
   4   1   3   70.45    2.48
  -4   1  -3   61.89    2.64
   4   1   3   64.25    2.70
   4  -1   3   69.10    2.68
  -4  -1  -3   60.96    2.52
   4  -1   3   63.87    2.51
   4   1   3   64.93    2.50
  -4   1  -4  358.51   12.18
   4  -1   4  361.21   12.16
   4   1   4  360.21   12.22
  -4   1  -4  363.65   12.25
   4   1   4  380.89   11.95
  -4  -1  -4  353.82   12.04
   4   1   4  369.61   11.97
   4  -1   4  355.50   11.98
   4  -1   5   16.82    1.46
   4   1   5   18.55    1.53
  -4  -1  -5   17.90    1.46
   4   1   5   18.30    1.24
  -4   1  -5   17.38    1.53
  -4   1  -6   25.00    1.99
   4  -1   6   22.38    1.74
   4   1   6   22.08    1.79
  -4   1  -6   20.12    1.61
  -4  -1  -6   22.53    1.75
  -4   1  -7  106.47    4.80
  -4  -1  -7  101.25    3.67
  -4  -1  -7  111.78    4.41
  -4   1  -7  120.11    4.35
   4   1   7  104.51    4.45
   4  -1   7  107.43    4.44
  -4  -1  -8    4.85    1.37
  -4   1  -8    3.95    1.08
   4  -1   8    2.90    1.61
   4   1   8    3.39    1.64
  -4   1  -8    9.67    1.22
  -4   1  -8    4.72    2.08
   4   1   9    2.24    1.69
   4  -1   9   -0.68    1.67
  -4   1  -9    1.63    2.28
  -4   2  10    0.57    1.40
  -4   2  10    3.42    1.57
  -4  -2  10    6.14    1.85
  -4  -2   9   -1.02    1.61
  -4   2   9   -0.33    1.37
  -4   2   9    0.97    1.35
   4   2  -9    0.69    1.15
   4   2  -8   -0.29    1.04
  -4  -2   8    1.19    1.37
  -4   2   8    0.42    1.15
   4   2  -7   98.97    3.73
  -4   2   7   91.80    3.64
  -4  -2   7  101.01    3.93
   4   2  -7  104.82    3.48
   4   2  -6   56.88    2.51
  -4  -2   6   63.09    2.65
  -4   2   6   58.05    2.37
  -4   2   6   52.20    1.97
   4   2  -6   59.22    2.19
  -4   2   6   54.28    2.04
   4   2  -5  120.05    4.37
   4  -2  -5  119.92    4.40
  -4   2   5  107.36    3.82
   4   2  -5  120.24    4.26
  -4  -2   5  113.85    4.24
  -4   2   5  113.07    4.04
  -4   2   5  120.47    4.25
  -4  -2   5  117.23    4.27
  -4   2   5  111.18    3.97
   4   2  -5  116.93    3.90
  -4   2   5  110.33    3.77
  -4  -2   5  118.19    4.22
  -4   2   5  115.57    4.20
  -4  -2   4    3.48    0.65
   4  -2  -4    5.00    0.72
   4   2  -4    4.38    0.70
  -4   2   4    4.30    0.66
  -4   2   4    4.81    0.40
   4   2  -4    4.15    0.46
  -4   2   4    4.10    0.57
  -4  -2   4    3.64    0.38
  -4   2   4    3.21    0.70
  -4  -2   4    3.77    0.76
  -4   2   4    3.85    0.48
   4   2  -4    4.12    0.71
  -4  -2   4    4.39    0.70
  -4   2   4    3.58    0.53
  -4  -2   4    5.11    0.72
  -4   2   3  600.68   18.81
  -4  -2   3  582.37   18.81
   4   2  -3  582.15   18.91
  -4  -2   3  585.72   18.89
  -4   2   3  575.95   18.86
  -4  -2   3  582.28   18.91
   4   2  -3  630.01   19.03
  -4  -2   3  570.97   18.78
  -4   2   3  584.78   18.58
   4   2  -3  587.88   18.66
  -4  -2   3  583.60   18.84
  -4   2   3  581.31   18.65
   4  -2  -2   29.84    1.17
  -4  -2   2   32.59    1.29
  -4   2   2   31.16    1.37
   4  -2  -2   31.90    1.15
  -4   2   2   31.22    1.12
  -4  -2   2   32.53    1.43
  -4  -2   2   30.46    1.40
  -4   2   2   30.88    1.12
   4  -2  -2   31.87    1.34
   4   2  -2   30.45    1.32
  -4   2   2   32.70    1.17
  -4   2   1  626.60   20.00
   4  -2  -1  613.04   19.99
   4  -2  -1  610.87   19.93
  -4  -2   1  620.98   20.03
  -4  -2   1  629.73   20.27
   4   2  -1  652.03   20.21
   4   2  -1  627.08   20.25
   4  -2  -1  629.43   20.01
  -4   2   1  646.15   20.02
   4  -2  -1  601.28   20.15
  -4   2   1  674.28   20.06
   4  -2   0  110.95    3.87
   4   2   0  117.09    3.84
  -4  -2   0  111.75    3.88
  -4   2   0  114.62    3.91
  -4   2   0  111.71    3.88
   4   2   0  118.51    4.01
  -4   2   0  115.83    3.92
  -4   2  -1   28.37    1.32
   4   2   1   27.90    1.15
  -4   2  -1   30.25    1.26
  -4  -2  -1   29.56    1.25
  -4  -2  -1   29.79    1.29
  -4  -2  -1   28.46    1.19
  -4   2  -1   28.34    1.20
   4   2   1   30.14    1.18
   4   2   2    0.73    0.26
  -4   2  -2    0.44    0.32
  -4  -2  -2    0.02    0.34
  -4  -2  -2    0.49    0.41
  -4  -2  -2    0.61    0.44
   4   2   2    0.65    0.60
   4   2   2    0.58    0.33
   4  -2   2    0.61    0.51
   4  -2   2    0.97    0.30
   4   2   2    0.21    0.51
  -4   2  -2    0.32    0.46
  -4  -2  -2    0.66    0.49
   4  -2   3   61.46    2.36
  -4  -2  -3   55.74    2.31
   4   2   3   58.57    2.32
   4  -2   3   60.29    2.45
  -4   2  -3   49.67    2.38
   4  -2   3   54.82    2.01
   4   2   3   55.59    1.98
   4   2   3   64.28    2.25
   4  -2   3   63.15    2.23
  -4  -2  -3   60.04    2.47
  -4   2  -3   59.43    2.42
  -4  -2  -3   56.68    2.16
   4   2   3   59.46    2.57
   4  -2   4   28.11    1.44
   4   2   4   25.62    1.37
   4   2   4   22.63    1.61
   4  -2   4   25.72    1.55
  -4   2  -4   23.35    1.53
  -4  -2  -4   23.34    1.64
   4  -2   4   22.61    0.95
   4   2   4   25.31    0.94
  -4  -2  -4   24.10    1.14
   4   2   4   26.15    1.36
   4  -2   4   24.30    1.32
  -4   2  -4   24.28    1.55
  -4  -2  -4   24.29    1.60
  -4  -2  -4   23.78    1.37
   4   2   5  116.51    3.80
  -4   2  -5  113.74    4.18
  -4  -2  -5  113.82    4.19
  -4  -2  -5  113.48    4.18
   4  -2   5  108.16    4.00
   4   2   5  113.49    4.17
  -4  -2  -5  109.48    3.43
  -4  -2  -5  109.47    3.86
   4   2   5   99.87    3.19
  -4  -2  -6   27.18    1.16
  -4  -2  -6   28.98    2.14
  -4   2  -6   29.01    2.12
  -4  -2  -6   26.17    2.02
  -4   2  -6   29.58    1.77
   4   2   6   26.28    1.98
   4  -2   6   27.87    1.92
  -4   2  -7   28.54    2.40
  -4  -2  -7   31.68    2.56
  -4  -2  -7   33.50    2.20
  -4   2  -7   30.08    1.94
   4   2   7   25.91    2.16
   4  -2   7   29.64    2.12
  -4  -2  -8   28.35    2.05
  -4  -2  -8   33.14    2.84
  -4   2  -8   32.31    2.75
   4   2   8   25.89    2.29
   4  -2   8   28.85    2.23
  -4   2  -8   28.28    1.94
   4   2   9   39.74    2.67
   4  -2   9   37.97    2.68
  -4   2  -9   39.55    3.34
  -4  -2  -9   39.47    3.34
  -4   3  10    0.85    1.43
  -4  -3  10    2.83    1.82
  -4   3   9   15.74    1.77
  -4  -3   9   12.46    1.94
  -4   3   9   14.91    1.59
   4   3  -9   12.99    1.60
  -4   3   8   35.48    2.20
  -4  -3   8   33.52    2.31
  -4   3   8   30.81    1.88
   4   3  -8   31.87    2.06
  -4   3   7   10.54    0.82
  -4  -3   7   12.31    1.55
  -4   3   7   12.35    0.87
  -4   3   7   13.78    1.24
   4   3  -7   13.54    1.39
  -4   3   7    8.92    1.35
  -4   3   6    7.87    0.71
  -4   3   6    7.42    0.93
  -4  -3   6    9.52    1.25
  -4   3   6    6.96    0.88
   4   3  -6    8.30    1.17
   4   3  -5  307.18    9.95
  -4   3   5  303.62   10.11
  -4   3   5  311.92    9.91
  -4   3   5  308.12    9.98
  -4  -3   5  311.42   10.29
   4   3  -5  298.10   10.34
   4  -3  -5  305.45   10.36
  -4   3   5  316.30   10.19
  -4  -3   5  310.16   10.19
  -4   3   5  290.84    9.77
   4   3  -5  300.99   10.33
  -4  -3   5  306.55   10.24
  -4   3   5  300.15   10.21
  -4  -3   5  307.26   10.20
   4   3  -4   21.99    1.06
  -4   3   4   20.68    0.98
   4   3  -4   22.91    1.38
  -4   3   4   21.70    1.00
  -4  -3   4   21.09    1.27
   4   3  -4   21.55    1.28
   4  -3  -4   22.13    1.27
  -4  -3   4   21.97    1.29
  -4   3   4   23.13    1.40
  -4   3   4   22.34    1.23
  -4  -3   4   19.93    1.02
  -4  -3   4   22.00    1.21
  -4   3   4   22.69    1.20
  -4   3   4   22.12    1.24
  -4  -3   4   23.48    1.31
  -4  -3   3  112.65    3.88
   4   3  -3  115.03    3.97
  -4   3   3  110.62    3.78
  -4  -3   3  113.94    3.78
   4   3  -3  112.24    3.79
  -4   3   3  107.06    3.72
  -4  -3   3  113.37    3.78
   4   3  -3  113.47    3.72
  -4   3   3  108.09    3.44
  -4  -3   3  107.96    3.74
  -4  -3   3  112.02    3.68
  -4   3   3  114.88    3.67
  -4   3   2   20.23    0.90
   4  -3  -2   19.92    0.79
   4  -3  -2   19.63    0.98
   4   3  -2   19.23    0.97
   4  -3  -2   19.98    0.76
  -4   3   2   20.91    1.10
  -4  -3   2   19.66    1.14
   4   3  -2   19.35    1.08
  -4   3   2   17.47    0.97
  -4   3   2   20.55    0.72
   4  -3  -1  184.55    6.39
   4   3  -1  213.21    6.83
   4  -3  -1  202.76    6.52
   4   3  -1  210.98    6.82
  -4  -3   1  207.52    6.90
  -4   3   1  212.34    6.57
   4   3  -1  205.58    6.60
   4  -3   0  290.85    9.46
   4   3   0  298.09    9.41
  -4  -3   0  290.32    9.57
   4   3   0  291.18    9.64
   4   3   0  288.65    9.53
  -4  -3   0  307.25    9.56
  -4   3   0  293.93    9.57
   4  -3   0  261.52    9.46
  -4   3   0  293.49    9.49
  -4  -3  -1   53.88    2.05
   4   3   1   50.88    2.07
   4   3   1   51.44    1.95
  -4   3  -1   52.01    2.04
  -4  -3  -1   49.39    2.01
  -4  -3  -1   50.33    1.87
   4   3   1   52.13    2.25
  -4   3  -1   51.45    1.96
  -4  -3  -1   53.71    1.98
   4  -3   1   50.19    1.98
   4   3   1   53.71    1.90
   4   3   2    0.92    0.37
   4   3   2    1.26    0.45
  -4  -3  -2    0.66    0.47
   4   3   2    1.78    0.42
  -4   3  -2    1.33    0.50
   4  -3   2    1.31    0.45
  -4  -3  -2    1.25    0.47
   4  -3   2    0.55    0.52
  -4   3  -2    1.91    0.55
  -4  -3  -2    1.58    0.55
  -4  -3  -2    1.07    0.52
   4   3   2    1.52    0.74
  -4  -3  -3  525.96   16.89
  -4  -3  -3  525.56   16.90
   4  -3   3  529.40   17.10
  -4  -3  -3  516.99   17.07
   4  -3   3  539.22   17.19
   4   3   3  508.86   16.84
  -4   3  -3  505.98   16.87
  -4  -3  -3  520.77   17.17
  -4   3  -3  517.11   17.15
   4   3   3  552.70   16.93
   4  -3   3  562.07   16.94
   4   3   3  531.07   17.41
   4   3   3  519.09   16.84
   4  -3   3  517.52   16.85
  -4  -3  -3  514.45   17.47
   4   3   4  123.70    4.79
  -4  -3  -4  129.24    4.48
   4  -3   4  115.75    4.10
   4   3   4  120.80    4.11
   4  -3   4  124.77    4.33
   4   3   4  122.86    4.31
  -4   3  -4  112.38    4.55
  -4  -3  -4  126.14    4.67
  -4  -3  -4  118.85    4.80
  -4  -3  -4  120.30    4.13
   4  -3   4  126.28    4.60
  -4  -3  -5  161.65    5.62
  -4   3  -5  161.46    5.89
  -4  -3  -5  168.62    5.95
   4  -3   5  159.59    5.77
   4   3   5  154.06    5.91
  -4  -3  -5  154.39    5.98
  -4  -3  -5  161.60    5.13
   4   3   5  158.10    5.16
   4  -3   5  137.91    5.13
   4   3   5  154.99    5.47
  -4   3  -6   13.02    1.61
  -4  -3  -6   11.12    1.64
   4  -3   6    9.29    1.43
   4   3   6   11.26    1.58
  -4  -3  -6   12.65    1.59
   4   3   6   10.73    0.68
   4  -3   6    8.29    0.66
  -4  -3  -7   13.86    1.79
   4  -3   7   11.34    1.67
   4   3   7   12.81    1.80
  -4   3  -7    9.60    1.42
  -4   3  -7   10.93    1.92
  -4  -3  -7   11.46    1.98
  -4  -3  -8    5.33    1.59
   4  -3   8    5.20    1.67
   4   3   8    3.83    1.72
  -4   3  -8    4.50    1.47
  -4  -3  -8    7.67    2.19
  -4   3  -8    6.55    2.07
   4   3   9    1.46    1.77
   4  -3   9    2.71    1.83
  -4  -3  -9    2.97    2.37
  -4   3  -9   -0.42    2.29
  -4  -4  10   -2.87    1.95
  -4  -4   9    1.03    1.66
  -4   4   9    0.06    1.31
   4   4  -9   -0.26    1.47
  -4   4   9    0.27    1.54
  -4  -4   8    7.65    1.73
  -4   4   8    4.45    1.17
  -4   4   8    4.19    1.42
   4   4  -8    5.16    1.45
  -4   4   7   17.31    1.31
  -4   4   7   18.37    1.66
  -4  -4   7   16.75    1.74
  -4   4   7   13.91    1.05
   4   4  -7   21.39    1.39
   4   4  -7   17.32    1.64
  -4   4   6  125.94    4.36
  -4  -4   6  128.39    4.82
  -4   4   6  119.29    4.83
  -4   4   6  121.62    4.55
   4   4  -6  123.79    4.87
  -4   4   6  114.60    4.32
   4   4  -6  132.86    4.45
  -4   4   5   12.36    0.65
  -4   4   5   10.41    1.17
   4   4  -5   11.62    1.22
  -4   4   5   12.09    1.10
  -4  -4   5   12.69    1.17
  -4   4   5   14.05    1.10
   4   4  -5   12.63    1.21
  -4   4   5   10.62    0.81
  -4  -4   5   11.29    1.19
   4   4  -5   12.84    0.82
  -4   4   5   13.10    1.13
  -4   4   4  307.93   10.30
   4   4  -4  310.55    9.97
  -4   4   4  294.64    9.69
   4   4  -4  305.44   10.32
  -4   4   4  310.92    9.97
  -4  -4   4  307.22    9.97
  -4   4   4  298.90   10.01
  -4  -4   4  310.61   10.07
  -4  -4   4  298.66   10.09
  -4   4   4  300.36   10.13
  -4  -4   4  302.67    9.95
   4   4  -4  293.25   10.09
   4  -4  -4  294.16   10.11
  -4  -4   3  142.00    5.06
   4   4  -3  142.09    5.01
   4   4  -3  142.34    4.98
  -4   4   3  143.40    4.56
  -4   4   3  139.06    5.16
  -4  -4   3  142.58    5.07
  -4   4   3  143.99    5.08
  -4  -4   3  147.83    5.13
  -4   4   3  137.99    4.89
  -4  -4   3  142.20    4.94
   4   4  -3  134.73    4.94
  -4   4   3  143.47    4.98
  -4  -4   3  144.23    4.85
  -4   4   3  144.40    4.83
   4   4  -2   68.49    2.94
   4  -4  -2   77.42    2.52
   4   4  -2   70.16    2.67
   4  -4  -2   74.67    2.67
  -4   4   2   76.74    2.65
   4   4  -2   73.83    2.91
  -4   4   2   75.67    2.95
   4   4  -2   69.22    2.72
  -4   4   2   74.62    2.88
  -4  -4   2   68.46    2.93
   4   4  -1   20.94    1.00
   4   4  -1   18.97    1.10
   4   4  -1   22.13    1.27
   4  -4  -1   21.28    0.91
   4   4  -1   18.38    0.89
   4  -4  -1   16.01    0.68
  -4  -4   1   19.37    0.93
   4  -4  -1   18.08    0.90
  -4   4   1   19.50    0.98
  -4  -4   1   20.55    1.29
   4   4  -1   21.43    1.21
   4  -4   0  632.33   20.80
  -4   4   0  652.05   20.83
   4   4   0  643.52   20.72
  -4  -4   0  684.18   20.75
  -4  -4   0  658.44   20.92
  -4   4   0  660.67   20.96
   4   4   0  617.85   20.87
  -4  -4   0  637.39   20.89
   4   4   0  645.54   21.00
   4  -4   0  644.98   20.91
  -4  -4  -1  108.59    3.80
  -4   4  -1  115.38    4.01
  -4  -4  -1  108.59    3.97
   4   4   1  106.18    3.88
   4   4   1  110.24    4.21
   4   4   1  107.09    3.73
   4  -4   1  114.97    3.94
   4   4   1  102.88    3.96
  -4  -4  -1  110.69    3.91
  -4  -4  -1  113.63    3.80
  -4   4  -1  111.33    3.78
  -4   4  -2   10.03    0.85
   4  -4   2    9.00    0.76
   4   4   2    7.98    0.72
  -4  -4  -2    9.01    0.86
  -4   4  -2    9.28    0.90
   4   4   2   10.77    1.10
  -4  -4  -2    7.63    0.73
  -4  -4  -2    7.77    1.11
  -4  -4  -2    8.42    0.85
   4   4   2    9.31    0.66
   4  -4   2    9.58    0.90
  -4  -4  -2    8.89    0.79
  -4   4  -2   11.34    0.79
   4   4   3  101.16    3.61
   4  -4   3  102.32    3.60
  -4   4  -3   98.02    3.68
  -4  -4  -3  102.79    4.23
   4   4   3   94.53    3.97
  -4  -4  -3  106.14    3.71
  -4  -4  -3   94.88    3.53
   4  -4   3  103.19    3.80
  -4  -4  -3  102.12    3.79
   4   4   3   98.93    3.49
   4   4   3  102.03    3.48
  -4   4  -3  101.68    3.78
  -4  -4  -3   99.61    3.81
   4  -4   3  106.90    3.90
  -4  -4  -4   69.88    3.03
  -4  -4  -4   72.62    2.55
   4   4   4   69.20    2.95
  -4   4  -4   65.10    2.62
  -4  -4  -4   75.23    2.77
  -4  -4  -4   72.66    2.12
   4  -4   4   70.47    2.24
   4   4   4   70.95    2.25
   4  -4   4   73.71    2.74
  -4  -4  -5  237.89    8.49
  -4  -4  -5  239.28    8.01
   4  -4   5  234.38    8.17
  -4  -4  -5  239.23    8.28
  -4   4  -5  231.36    8.19
   4   4   5  235.41    7.78
   4   4   5  238.77    8.41
   4   4   5  229.31    7.64
   4  -4   5  212.66    7.61
  -4  -4  -6    4.50    1.51
  -4   4  -6    4.60    1.40
   4  -4   6    2.94    1.37
   4   4   6    4.03    1.51
   4   4   6    1.92    0.67
  -4  -4  -6    2.28    1.49
  -4  -4  -6    3.05    1.13
   4   4   7    9.46    1.78
   4  -4   7    9.34    1.66
  -4  -4  -7   11.80    1.86
  -4   4  -7    7.34    1.82
  -4  -4  -7    8.25    1.91
  -4  -4  -8  127.31    5.13
  -4  -4  -8  131.08    5.64
  -4   4  -8  118.89    5.42
  -4   4  -8  118.78    5.02
   4   4   8  111.56    5.09
   4  -4   8  118.37    5.05
  -4   4  -9    3.25    2.24
  -4  -4  -9    5.22    2.44
   4  -4   9    4.11    1.83
   4   4   9    2.69    1.92
  -4  -5  10   16.32    2.33
  -4   5   9    6.29    1.70
   4   5  -9    6.60    1.80
  -4  -5   9    3.54    1.81
  -4   5   8   82.11    3.87
  -4  -5   8   88.14    3.97
  -4   5   8   83.72    3.28
   4   5  -8   79.75    3.92
  -4   5   7   21.29    1.84
  -4  -5   7   20.23    1.90
  -4   5   7   20.28    1.30
   4   5  -7   20.71    1.91
  -4   5   7   19.20    1.31
  -4   5   6   19.94    1.70
   4   5  -6   20.97    1.40
  -4   5   6   18.81    1.10
  -4   5   6   18.46    1.31
  -4   5   6   19.44    1.53
   4   5  -6   14.82    1.63
  -4   5   5  109.44    4.40
   4   5  -5  113.97    3.99
  -4   5   5  109.64    3.65
  -4   5   5  102.39    3.62
   4   5  -5  108.09    4.40
   4   5  -5  110.72    3.93
  -4   5   5  111.98    4.22
  -4   5   4   16.29    1.41
   4   5  -4   18.78    1.18
   4   5  -4   16.49    1.20
   4   5  -4   15.73    1.42
  -4   5   4   17.08    0.68
  -4  -5   4   20.20    1.24
  -4   5   4   18.35    1.14
   4   5  -4   16.11    1.19
   4  -5  -4   18.00    1.21
  -4   5   4   16.68    1.36
  -4  -5   4   17.75    1.19
  -4  -5   4   18.85    1.10
  -4   5   4   20.14    1.09
   4  -5  -3   54.87    1.87
  -4   5   3   57.43    2.46
  -4  -5   3   57.80    2.44
  -4   5   3   50.81    2.12
  -4   5   3   57.91    2.55
  -4  -5   3   56.00    2.41
   4   5  -3   53.54    2.18
   4   5  -3   56.73    2.40
  -4  -5   3   52.58    2.25
   4   5  -3   54.11    2.28
  -4   5   3   53.99    2.24
  -4  -5   2   17.75    1.26
  -4   5   2   17.03    1.24
  -4   5   2   18.08    0.99
   4   5  -2   17.81    1.26
  -4  -5   2   16.00    1.27
  -4   5   2   17.59    1.27
   4   5  -2   18.62    1.09
   4   5  -2   19.16    0.95
   4  -5  -2   16.44    0.91
   4   5  -2   17.13    1.24
  -4  -5   2   18.37    1.05
   4   5  -2   16.12    1.26
  -4  -5   1    4.51    0.60
   4  -5  -1    4.84    0.28
   4  -5  -1    3.20    0.26
   4   5  -1    4.57    0.64
   4   5  -1    5.27    0.78
   4   5  -1    4.38    0.48
   4  -5  -1    4.11    0.74
   4   5  -1    4.55    0.80
  -4  -5   1    3.62    0.77
  -4   5   1    5.30    0.66
   4  -5  -1    4.17    0.46
   4   5  -1    4.20    0.93
  -4  -5   1    4.81    0.95
  -4   5   1    3.54    0.83
  -4  -5   0  236.02    8.61
  -4   5   0  238.52    8.16
   4   5   0  237.75    8.04
   4  -5   0  250.72    8.31
  -4   5   0  249.54    8.38
  -4  -5   0  247.60    8.33
   4   5   0  231.08    8.26
   4   5   0  252.40    8.39
  -4  -5   0  240.64    8.25
  -4  -5   0  262.22    8.08
   4   5   1    4.37    0.69
  -4   5  -1    2.87    0.74
  -4  -5  -1    0.75    0.59
   4  -5   1    2.46    0.70
   4   5   1    2.21    0.66
  -4  -5  -1    3.38    0.69
  -4  -5  -1    2.10    0.58
   4   5   1    2.98    0.56
  -4   5  -1    2.89    0.74
  -4   5  -1    3.27    0.51
  -4  -5  -1    3.43    0.51
   4   5   1    2.93    0.93
  -4  -5  -2  163.83    5.85
   4   5   2  166.99    5.47
   4   5   2  155.11    5.68
  -4  -5  -2  163.08    5.64
  -4   5  -2  160.36    5.76
   4  -5   2  164.43    5.83
  -4  -5  -2  165.65    5.64
  -4   5  -2  161.04    5.60
   4   5   2  164.25    5.71
   4  -5   2  172.57    5.74
  -4   5  -2  165.15    5.82
   4   5   2  164.10    6.06
  -4  -5  -3   41.33    1.72
  -4  -5  -3   37.10    1.94
   4   5   3   40.43    1.63
  -4  -5  -3   40.02    1.92
  -4   5  -3   40.61    1.90
   4  -5   3   42.61    2.07
   4   5   3   40.26    1.84
   4  -5   3   40.86    1.83
  -4   5  -3   37.46    1.92
  -4  -5  -3   41.05    2.41
  -4  -5  -4  382.45   13.74
   4   5   4  387.55   13.64
  -4  -5  -4  401.71   13.21
   4   5   4  384.76   12.84
  -4   5  -4  404.52   13.15
   4   5   4  408.75   12.88
   4  -5   4  402.45   13.01
   4   5   4  407.59   13.04
  -4   5  -4  376.03   13.22
  -4  -5  -4  392.97   13.28
   4  -5   4  402.31   13.35
  -4  -5  -5   10.77    1.68
  -4   5  -5   11.45    1.41
  -4  -5  -5   11.22    1.48
   4  -5   5   13.33    1.53
   4   5   5   11.99    1.70
   4   5   5   12.64    1.11
   4  -5   5   12.02    1.01
   4   5   5   13.18    1.03
  -4  -5  -5   11.66    1.30
   4   5   6   20.69    2.12
   4  -5   6   20.05    1.90
   4   5   6   21.89    1.30
  -4  -5  -6   22.12    1.68
  -4   5  -6   22.08    1.91
  -4  -5  -6   23.85    2.10
  -4  -5  -6   17.64    2.11
   4  -5   7   -0.52    1.56
   4   5   7    0.10    1.73
  -4   5  -7    1.54    1.69
  -4  -5  -7    1.44    1.81
  -4  -5  -7   -0.43    1.67
   4   5   8   10.36    2.05
   4  -5   8    7.13    1.91
  -4   5  -8    8.56    1.90
  -4  -5  -8   11.09    1.95
  -4   5  -8    5.98    2.04
  -4  -5  -8    9.60    2.28
   4   5   9    3.10    1.92
  -4  -5  -9    3.65    2.40
  -4   5  -9    3.11    2.20
   4   6  -9    4.84    1.91
  -4   6   9    9.48    1.81
  -4  -6   9    3.73    1.94
  -4  -6   8   16.14    2.13
   4   6  -8   17.61    2.13
  -4   6   7   57.90    2.74
  -4   6   7   70.59    2.53
  -4   6   7   68.47    3.33
   4   6  -7   62.12    3.38
  -4   6   6    5.85    1.40
  -4   6   6    5.99    0.68
   4   6  -6    6.48    1.48
   4   6  -6    6.19    0.93
  -4   6   5   37.46    1.20
   4   6  -5   42.31    1.89
  -4  -6   5   38.24    2.07
   4   6  -5   40.85    2.28
  -4   6   5   42.00    2.26
   4   6  -4  209.88    7.69
  -4   6   4  206.50    7.63
  -4  -6   4  207.02    7.36
  -4   6   4  204.39    7.16
  -4  -6   4  214.99    7.21
  -4   6   4  223.21    7.11
  -4  -6   4  211.77    7.11
   4   6  -4  209.93    7.29
   4   6  -4  216.27    7.41
   4   6  -4  213.66    7.26
  -4  -6   4  207.23    7.38
   4  -6  -3  196.37    6.36
  -4   6   3  190.16    6.95
  -4  -6   3  201.94    7.00
  -4  -6   3  199.31    6.58
  -4   6   3  192.05    6.53
  -4  -6   3  194.68    6.70
   4   6  -3  192.74    6.92
  -4   6   3  192.29    7.01
   4   6  -3  192.65    6.60
  -4   6   2   79.64    3.32
  -4   6   2   83.60    3.02
   4   6  -2   81.19    3.39
  -4  -6   2   81.81    3.45
  -4   6   2   81.45    3.35
  -4  -6   2   80.75    2.87
  -4   6   2   79.32    2.84
   4   6  -2   76.06    2.86
   4  -6  -2   79.60    2.86
  -4  -6   2   79.59    3.00
   4  -6  -2   74.23    3.53
   4   6  -2   86.19    3.40
   4   6  -2   77.24    3.03
   4   6  -2   86.11    3.42
   4  -6  -1  251.04    8.33
   4   6  -1  233.40    7.99
   4   6  -1  245.35    8.34
   4   6  -1  241.98    8.40
  -4   6   1  247.97    8.39
  -4  -6   1  247.13    8.61
  -4  -6   1  249.09    7.99
   4   6  -1  241.86    8.46
  -4   6   1  253.13    8.08
   4  -6  -1  243.76    7.83
   4   6  -1  220.99    7.82
   4   6   0    2.72    0.64
  -4  -6   0    2.11    0.92
   4   6   0    0.82    0.71
  -4   6   0    1.67    0.81
  -4   6   0    1.71    0.72
  -4  -6   0    1.21    0.42
  -4   6   0    1.41    0.39
   4   6   0    1.62    0.78
   4  -6   0    1.66    0.77
  -4  -6   0    2.12    1.05
  -4  -6   0    1.58    0.64
  -4   6  -1    0.76    0.80
  -4  -6  -1    0.06    0.87
   4   6   1    1.17    0.76
   4  -6   1    0.59    0.83
   4   6   1    1.36    0.77
  -4   6  -1    0.78    0.79
   4   6   1    1.26    0.58
  -4  -6  -1    1.60    0.68
  -4  -6  -1   -0.58    0.78
  -4   6  -1    0.91    0.92
  -4  -6  -1    0.09    1.03
  -4   6  -1    1.00    0.47
  -4  -6  -1    1.59    0.51
  -4  -6  -2  113.84    4.44
  -4  -6  -2  114.19    4.11
  -4   6  -2  111.20    4.07
  -4  -6  -2  115.95    4.34
  -4   6  -2  119.40    4.48
   4   6   2  118.09    3.99
   4   6   2  105.84    4.26
  -4  -6  -2  119.82    4.43
   4   6   2  116.03    4.32
   4  -6   2  124.50    4.34
  -4   6  -2  117.96    4.43
  -4  -6  -3   77.65    3.67
   4   6   3   80.00    3.11
   4  -6   3   78.53    3.06
  -4   6  -3   72.13    3.16
  -4  -6  -3   74.25    3.19
  -4  -6  -3   74.96    3.02
  -4   6  -3   74.91    2.97
  -4  -6  -3   71.54    3.16
   4   6   3   75.50    2.73
  -4   6  -4   13.39    1.34
  -4  -6  -4   15.62    1.37
  -4   6  -4   12.75    1.25
  -4  -6  -4   10.61    1.70
  -4  -6  -4   13.73    1.32
   4   6   4   14.00    1.20
   4  -6   4   15.68    1.21
  -4  -6  -5   82.42    3.58
  -4   6  -5   76.29    3.48
   4   6   5   86.25    3.29
  -4  -6  -5   79.91    4.07
   4  -6   5   83.47    3.67
   4   6   5   76.13    3.93
  -4  -6  -5   83.93    3.45
  -4  -6  -6   37.84    2.81
   4   6   6   37.25    1.92
  -4  -6  -6   38.48    2.18
   4   6   6   35.55    2.71
  -4  -6  -6   40.55    2.54
  -4   6  -6   38.38    2.40
  -4  -6  -7   18.49    2.19
  -4   6  -7   15.22    2.02
  -4  -6  -7   17.25    2.24
   4   6   7   13.91    2.08
  -4   6  -8    3.56    1.94
  -4  -6  -8    2.91    2.11
  -4   6  -8    2.50    1.86
   4   6   8    1.96    1.93
  -4  -6  -8    4.59    1.99
  -4  -6  -9   15.75    2.68
  -4   6  -9   12.42    2.43
   4   6   9   12.92    2.27
   4   7  -9   31.41    2.77
  -4   7   9   30.54    2.55
   4   7  -8    8.46    2.02
  -4   7   8    8.02    1.81
  -4   7   7  102.82    4.31
  -4  -7   7  104.45    4.25
   4   7  -6    8.98    1.65
  -4  -7   6    6.14    1.54
  -4   7   6    8.11    1.49
   4   7  -5    1.99    1.33
  -4   7   5    3.40    0.64
   4   7  -5    1.86    1.06
  -4   7   5    3.43    1.30
  -4  -7   5    3.52    1.25
  -4  -7   4    0.50    0.99
   4   7  -4    2.60    1.13
   4  -7  -4    1.39    0.31
  -4   7   4    3.31    1.17
   4  -7  -4    1.57    0.38
  -4   7   4    1.63    0.71
  -4  -7   4    1.14    0.75
  -4   7   3   65.56    3.05
   4   7  -3   69.10    3.04
   4   7  -3   62.96    3.13
   4  -7  -3   61.84    3.41
  -4   7   3   63.22    2.46
  -4  -7   3   67.35    2.50
  -4  -7   3   66.13    3.07
  -4  -7   3   63.68    2.70
   4   7  -3   67.82    2.56
  -4   7   2    2.04    0.99
   4   7  -2    3.60    0.97
  -4   7   2    4.04    0.54
  -4  -7   2    3.90    0.57
   4   7  -2    3.52    1.04
  -4   7   2    4.28    0.86
   4   7  -2    3.30    0.55
   4  -7  -2    3.92    0.56
  -4  -7   2    4.04    1.12
   4   7  -2    5.16    0.90
   4  -7  -2    3.41    1.30
  -4  -7   2    2.61    0.79
   4   7  -1   50.05    2.09
  -4  -7   1   52.15    2.08
   4  -7  -1   51.67    1.80
  -4  -7   1   48.62    2.64
   4   7  -1   48.30    2.49
   4   7  -1   46.85    1.81
   4   7  -1   47.37    2.38
   4   7   0   26.71    1.73
   4   7   0   27.40    1.36
   4  -7   0   26.86    1.15
   4  -7   0   27.12    1.10
   4   7   0   26.69    1.12
  -4  -7   0   28.93    1.12
  -4   7   0   26.94    1.10
  -4  -7   0   31.73    1.43
  -4  -7   0   27.55    2.04
  -4   7   0   29.75    1.84
   4   7   0   25.27    1.65
  -4  -7  -1  469.94   15.76
   4  -7   1  456.61   14.81
   4   7   1  452.76   14.77
  -4  -7  -1  453.58   14.86
  -4  -7  -1  463.03   14.71
  -4   7  -1  442.05   14.69
  -4   7  -1  485.58   15.38
   4   7   1  449.91   15.18
   4   7   1  463.90   15.25
  -4  -7  -1  473.38   15.12
   4   7   2    7.07    0.76
  -4   7  -2    6.18    0.74
  -4  -7  -2    7.04    0.78
  -4   7  -2    6.39    1.22
   4   7   2    5.79    0.99
   4   7   2    6.92    1.06
  -4  -7  -2    7.99    1.23
  -4  -7  -3  270.56    9.53
  -4  -7  -3  282.72    9.26
  -4   7  -3  262.97    9.20
   4   7   3  260.68    9.25
   4   7   3  280.51    9.01
  -4  -7  -3  278.37   10.15
   4   7   3  290.60    9.50
  -4   7  -3  277.79    9.62
  -4   7  -4    5.19    1.30
   4   7   4    3.22    1.04
  -4  -7  -4    4.27    1.08
  -4   7  -4    3.81    1.02
  -4  -7  -4    3.79    1.15
  -4  -7  -4    6.00    1.75
  -4   7  -5    7.83    1.29
  -4  -7  -5    5.45    1.38
  -4  -7  -5    8.53    1.86
   4   7   5    7.43    1.18
   4   7   5    4.51    1.83
  -4  -7  -5    7.75    1.31
  -4  -7  -6   -0.25    1.78
   4   7   6   -0.46    1.12
   4   7   6    2.19    1.92
  -4  -7  -6    1.11    1.22
  -4  -7  -6   -0.79    1.53
  -4   7  -6    1.38    1.36
  -4   7  -7  100.80    4.67
  -4  -7  -7   98.48    4.52
  -4   7  -7   92.39    4.33
  -4  -7  -7  105.33    4.81
   4   7   7   90.95    4.65
  -4  -7  -8    2.63    2.16
  -4   7  -8    5.68    2.05
   4   7   8    0.81    2.00
  -4   7  -8   -3.15    2.00
  -4  -7  -8    1.85    2.07
   4  -7   8    2.70    2.10
  -4   8   9    7.75    2.01
   4   8  -9    6.19    2.33
  -4   8   8   14.83    2.19
  -4  -8   8   10.77    2.17
   4   8  -8   15.74    2.36
  -4   8   7    0.11    1.62
  -4  -8   7    1.16    1.72
   4   8  -7   -1.23    1.88
  -4   8   6   14.23    1.90
  -4  -8   6   14.94    1.81
   4   8  -6   14.08    2.06
  -4   8   5   64.51    3.22
  -4   8   5   56.66    2.33
   4   8  -5   61.21    3.25
  -4  -8   5   62.10    2.89
  -4  -8   4   58.28    2.26
  -4   8   4   54.74    2.21
  -4   8   4   52.33    2.93
   4  -8  -4   55.40    1.99
  -4  -8   4   54.31    2.58
  -4  -8   3  134.91    5.22
  -4   8   3  127.68    4.40
  -4  -8   3  127.47    4.72
  -4   8   3  134.97    5.27
  -4  -8   3  131.58    4.42
   4   8  -3  133.11    5.28
   4  -8  -2   53.47    3.21
   4   8  -2   60.12    2.98
  -4  -8   2   61.35    2.14
  -4   8   2   60.82    2.13
  -4  -8   2   56.86    2.46
  -4   8   2   56.61    2.97
   4   8  -2   60.53    3.02
  -4  -8   2   64.17    3.16
   4   8  -1   42.41    2.39
  -4  -8   1   40.34    2.59
   4   8  -1   42.15    1.56
  -4   8   1   42.43    1.52
  -4  -8   1   41.91    1.50
  -4  -8   1   44.34    1.48
  -4   8   1   44.41    1.49
  -4  -8   1   42.73    1.93
   4   8  -1   44.08    2.34
   4  -8  -1   46.69    2.58
   4   8  -1   42.33    1.94
  -4  -8   0   45.54    2.68
   4   8   0   42.18    1.56
   4  -8   0   40.25    1.50
  -4   8   0   45.86    2.47
   4   8   0   42.63    2.33
   4   8   0   46.80    2.41
   4   8   0   46.12    1.93
   4  -8   0   43.44    1.65
  -4   8   0   45.97    1.55
  -4  -8   0   45.68    1.53
  -4   8  -1   34.78    1.39
  -4  -8  -1   34.89    1.40
  -4  -8  -1   34.13    2.51
  -4  -8  -1   37.68    2.08
   4  -8   1   36.18    1.61
   4   8   1   35.00    1.62
  -4   8  -1   37.83    2.21
   4   8   1   37.08    2.08
   4   8   1   34.31    2.05
   4   8   2   16.78    1.45
   4  -8   2   18.82    1.32
   4   8   2   16.90    1.08
  -4  -8  -2   16.99    1.05
  -4   8  -2   17.68    1.05
  -4  -8  -2   15.64    1.69
  -4   8  -2   20.47    1.77
   4   8   2   18.29    1.54
   4  -8   2   19.73    1.05
   4   8   3    2.34    0.96
  -4  -8  -3    1.90    1.26
   4  -8   3    2.51    1.12
   4  -8   3    2.16    0.79
   4   8   3    1.99    0.80
  -4  -8  -3    0.13    1.60
   4   8   3    1.37    0.73
  -4  -8  -3    1.53    0.83
  -4   8  -3    2.64    0.80
  -4   8  -3    2.06    1.32
   4   8   3    3.22    1.14
  -4   8  -4    4.53    1.46
   4   8   4    4.03    1.26
  -4  -8  -4    6.08    1.94
   4  -8   4    7.47    1.43
  -4  -8  -4    5.59    1.32
  -4  -8  -4    4.95    1.11
  -4   8  -4    5.72    1.08
  -4  -8  -5   18.52    2.42
  -4  -8  -5   13.18    1.59
  -4   8  -5   11.43    1.44
  -4  -8  -5   13.99    1.63
   4   8   5   16.57    1.61
   4  -8   5   16.77    1.87
  -4  -8  -6   15.34    1.72
  -4  -8  -6   12.37    2.36
  -4  -8  -6   16.61    1.90
  -4   8  -6   13.97    1.69
   4  -8   6   11.99    2.05
   4   8   6   13.26    2.31
   4   8   6   20.35    1.70
   4   8   7   11.04    2.32
  -4  -8  -7   18.00    2.10
  -4   8  -7   14.13    1.96
  -4  -8  -7   13.15    2.42
  -4   8  -7   17.53    2.39
   4  -8   7   14.78    2.31
   4   8   8   18.57    2.58
  -4   8  -8   18.15    2.62
  -4  -8  -8   19.79    2.48
  -4   8  -8   19.01    2.26
  -4  -8  -8   17.98    2.64
   4  -8   8   17.50    2.59
  -4   9   9    0.89    1.93
  -4  -9   8   64.51    3.60
   4   9  -8   53.85    3.75
  -4   9   8   63.91    3.58
  -4   9   7    8.14    2.01
   4   9  -7    7.44    2.15
  -4  -9   7    8.31    1.99
  -4   9   6    2.59    1.73
   4   9  -6    1.78    1.92
  -4  -9   6    1.53    1.61
  -4   9   5   33.75    2.48
   4   9  -5   33.67    2.59
  -4   9   5   32.33    1.61
  -4  -9   5   34.13    2.15
  -4  -9   4   26.70    1.85
  -4   9   4   26.69    1.63
   4  -9  -4   28.57    1.26
  -4   9   4   29.90    2.23
  -4  -9   3    1.53    0.54
  -4   9   3    0.81    1.41
  -4  -9   3   -0.20    1.44
   4  -9  -3   -0.30    1.79
  -4  -9   3    2.50    1.08
   4   9  -3    2.29    1.45
  -4   9   2    7.68    1.54
   4   9  -2    9.14    1.58
   4  -9  -2    7.31    1.86
  -4  -9   2   11.01    1.73
  -4  -9   2    7.06    1.07
   4   9  -2    9.15    1.59
   4   9  -1   71.31    3.50
   4   9  -1   77.68    3.70
  -4  -9   1   79.44    3.07
   4  -9  -1   82.55    3.89
  -4  -9   1   84.16    3.97
   4   9   0  185.07    7.12
  -4   9   0  191.98    7.27
   4   9   0  199.62    7.26
   4  -9   0  182.40    6.31
  -4  -9   0  216.87    6.66
   4  -9   0  188.17    7.25
  -4  -9   0  217.42    7.03
  -4  -9   0  191.73    7.57
  -4   9  -1   43.77    2.36
   4   9   1   40.19    2.19
  -4  -9  -1   38.19    2.67
   4   9   1   25.65    1.03
  -4   9  -1   28.22    1.04
  -4  -9  -1   41.52    2.25
   4   9   1   31.92    1.07
   4  -9   1   37.49    1.49
   4   9   1   37.79    1.58
   4   9   1   39.89    2.20
   4   9   2   17.92    1.59
   4   9   2   16.96    1.64
   4  -9   2   16.12    0.91
  -4  -9  -2   18.43    1.89
  -4   9  -2   14.80    0.93
  -4  -9  -2   17.27    0.95
  -4   9  -2   16.37    1.87
   4  -9   2   18.34    1.30
   4   9   2   16.54    1.12
   4   9   3    4.90    1.09
  -4  -9  -3    5.69    1.45
  -4  -9  -3    4.55    1.97
  -4   9  -3    5.30    1.54
   4   9   3    4.29    1.36
   4  -9   3    3.56    1.22
  -4   9  -3    3.96    0.83
  -4  -9  -3    5.61    0.88
  -4  -9  -4  215.38    8.27
  -4  -9  -4  207.96    7.50
  -4   9  -4  194.62    7.69
   4   9   4  212.80    7.49
  -4  -9  -4  200.25    7.06
  -4   9  -4  194.18    7.01
   4  -9   4  211.30    7.39
  -4  -9  -5   43.19    3.23
  -4  -9  -5   35.67    2.28
  -4   9  -5   35.66    2.03
  -4  -9  -5   32.69    2.08
   4  -9   5   36.68    2.48
   4   9   5   34.74    2.26
  -4   9  -5   28.21    2.40
  -4   9  -6    7.42    2.11
  -4  -9  -6    7.09    1.54
   4  -9   6   11.35    2.07
  -4  -9  -6    8.16    2.40
   4   9   6    7.86    1.52
   4   9   6    7.98    2.38
  -4  -9  -6    6.04    1.58
  -4   9  -6    8.21    1.57
   4   9   7   29.03    2.87
  -4  -9  -7   28.15    2.38
  -4  -9  -7   29.85    3.07
   4  -9   7   29.39    2.73
  -4   9  -7   25.98    2.83
   4  10  -8   -1.76    2.33
  -4  10   8    3.61    2.12
  -4  10   7   26.51    2.61
  -4 -10   7   23.70    2.38
   4  10  -7   22.80    2.75
   4  10  -6   41.33    3.23
  -4 -10   6   45.28    2.76
  -4  10   6   48.55    3.16
  -4  10   5    9.30    1.96
  -4 -10   5    8.48    1.61
   4  10  -5    8.04    2.13
   4  10  -4   55.42    3.34
  -4  10   4   56.61    2.62
  -4  10   4   57.48    3.29
  -4 -10   4   57.41    2.72
   4  10  -3    3.35    1.56
   4 -10  -3    3.93    2.09
  -4  10   3    4.90    1.65
  -4 -10   3    5.06    1.20
  -4 -10   2   10.46    1.25
   4  10  -2   10.77    1.81
  -4 -10   2    7.73    1.83
  -4  10   2   10.47    1.79
   4  10  -2   10.61    1.72
   4 -10  -2   12.03    2.36
   4  10  -1   67.90    3.53
  -4 -10   1   76.92    3.92
  -4 -10   1   70.30    2.83
   4 -10  -1   72.47    3.85
   4  10  -1   63.35    3.41
  -4 -10   0  215.30    6.89
   4 -10   0  192.48    6.50
  -4  10   0  201.94    7.63
   4  10   0  184.50    7.42
  -4 -10   0  201.76    7.98
   4  10   0  195.88    7.55
   4 -10   0  224.19    7.77
  -4 -10   0  219.39    7.37
   4  10   1    2.52    1.31
  -4  10  -1    1.95    1.42
   4 -10   1    2.87    0.78
  -4 -10  -1    2.69    1.59
  -4 -10  -1    2.65    1.89
   4  10   1    1.83    1.34
  -4 -10  -2    2.34    1.66
   4  10   2    3.02    1.26
   4 -10   2    1.88    1.01
   4  10   2    1.96    1.39
  -4  10  -2    0.75    1.59
  -4 -10  -3   17.48    1.98
  -4  10  -3   19.75    2.09
   4 -10   3   17.67    1.55
  -4 -10  -3   19.83    2.58
   4  10   3   21.84    1.92
   4  10   3   15.05    1.54
  -4  10  -4    2.10    1.79
   4  10   4    6.32    1.63
  -4 -10  -4    7.82    2.35
  -4 -10  -4    1.78    1.56
   4 -10   4    6.18    1.55
  -4 -10  -5   14.52    2.64
  -4  10  -5   13.22    2.31
  -4 -10  -5   13.15    1.76
   4 -10   5   13.49    1.93
   4  10   5   13.15    1.81
  -4  10  -5   11.34    2.15
   4 -10   6    3.42    1.96
   4  10   6    1.01    2.32
  -4 -10  -6    0.62    2.37
  -4  10  -6    2.78    2.13
   4  10   7   10.67    2.59
   4 -10   7   10.28    2.35
  -4 -10  -7   13.77    2.75
   4  11  -7    2.72    2.37
  -4 -11   7    2.19    1.97
  -4  11   7    1.66    2.15
  -4  11   6   23.92    2.67
  -4 -11   6   24.27    2.25
   4  11  -6   20.31    2.77
  -4  11   5   95.76    4.77
  -4 -11   5  100.04    4.17
  -4  11   4    1.86    1.87
  -4  11   4    3.67    1.22
   4  11  -4    2.46    2.06
  -4 -11   4    2.21    1.40
   4 -11  -3   28.47    3.19
   4  11  -3   29.85    2.69
  -4  11   3   28.24    2.06
  -4  11   3   31.26    2.60
  -4 -11   3   30.68    1.90
   4 -11  -2   15.59    2.77
   4  11  -2   13.66    2.03
  -4  11   2   11.76    1.92
   4  11  -2   12.63    2.09
  -4  11   2   11.76    1.69
  -4 -11   2   13.67    1.37
  -4 -11   1   16.24    1.41
  -4 -11   1   16.69    2.31
   4 -11  -1   16.99    2.54
   4  11  -1   16.92    2.16
   4  11  -1   15.76    1.94
  -4 -11   0    0.20    1.11
  -4 -11   0    3.31    1.80
   4 -11   0    1.39    2.07
   4  11   0    0.54    1.59
  -4 -11   0    1.01    2.00
   4  11   0    0.71    1.47
  -4  11   0    0.11    1.53
   4 -11   1   27.87    1.43
  -4  11  -1   31.55    2.59
   4  11   1   25.83    2.24
   4  11   1   29.98    2.33
  -4 -11  -1   34.47    3.03
  -4 -11  -1   34.86    2.56
   4 -11   1   26.24    2.52
  -4 -11  -2   10.00    2.13
   4  11   2    9.77    1.75
  -4  11  -2    8.67    1.96
   4 -11   2   10.74    1.18
   4  11   2    8.20    1.63
   4 -11   3   61.61    2.78
  -4  11  -3   66.76    3.60
   4  11   3   64.90    3.33
  -4 -11  -3   60.94    3.37
   4  11   3   53.93    2.93
  -4 -11  -3   73.91    4.23
  -4 -11  -4    2.95    2.45
   4 -11   4    0.19    1.47
   4  11   4    3.37    1.65
  -4  11  -4    0.60    1.94
  -4 -11  -4    2.91    1.72
   4 -11   5   36.35    2.46
  -4  11  -5   26.84    2.75
   4  11   5   32.00    2.42
  -4  11  -5   32.03    2.89
   4  11   6    8.04    2.51
   4 -11   6    7.57    2.01
  -4 -11  -6   11.20    2.90
  -4 -12   6    9.69    1.99
  -4  12   6    3.58    2.23
  -4 -12   5   19.15    2.05
  -4  12   5   21.01    2.53
  -4  12   4    5.55    2.02
   4  12  -4   11.58    2.39
  -4 -12   4    9.95    1.65
  -4  12   3   31.20    2.75
  -4  12   3   26.54    2.11
  -4 -12   3   30.75    1.95
   4 -12  -3   29.18    3.67
   4  12  -3   23.76    2.74
   4 -12  -2   20.72    3.10
  -4  12   2   19.99    1.98
   4  12  -2   15.35    2.34
  -4 -12   2   17.03    1.55
   4  12  -2   15.94    2.25
  -4  12   2   16.32    2.30
  -4  12   1  102.74    4.78
   4  12  -1   93.71    4.95
   4  12  -1   98.24    4.88
  -4 -12   1  114.85    4.74
  -4 -12   1  113.17    4.11
   4 -12   0  167.79    6.88
  -4 -12   0  169.40    6.46
  -4  12   0  152.61    6.56
   4  12   0  137.55    6.29
   4  12   0  148.19    6.47
  -4 -12   0  161.30    6.96
  -4 -12   0  168.68    5.64
  -4  12   0  159.06    6.49
   4  12   1    2.56    1.76
  -4  12  -1    0.25    1.81
   4 -12   1   -0.88    2.14
  -4 -12  -1   -0.88    2.07
  -4 -12  -1   -0.16    2.27
   4  12   1   -1.08    1.73
  -4  12  -1   -0.12    1.87
   4  12   2   57.71    3.28
   4  12   2   63.95    3.49
  -4  12  -2   64.16    3.66
  -4  12  -2   60.73    3.70
  -4  12  -3   -0.69    1.98
   4 -12   3    3.15    1.27
  -4 -12  -3   -0.74    1.80
  -4 -12  -3    3.02    2.55
  -4  12  -3    2.32    2.00
   4  12   3    2.93    1.74
   4 -12   4   -0.65    1.46
  -4 -12  -4    1.65    1.79
  -4  12  -4    3.46    2.15
   4  12   4   -0.40    1.75
  -4 -12  -4    2.54    2.55
   4  12   5    3.67    1.85
  -4 -12  -5    3.89    2.82
   4 -12   5    8.77    1.84
   4 -12   6   24.67    2.39
  -4 -13   5    1.41    1.69
  -4 -13   4   -1.14    1.51
   4  13  -4    2.32    2.41
  -4  13   4    1.73    2.11
  -4 -13   3    0.94    1.39
   4  13  -3    1.19    2.25
  -4  13   3    2.21    2.04
  -4  13   2    0.50    1.70
   4  13  -2    0.57    2.15
  -4 -13   2   -0.35    1.29
   4 -13  -2    0.92    3.03
   4  13  -2    0.52    2.06
  -4  13   2    1.28    1.90
  -4  13   1    1.13    1.84
   4  13  -1    5.63    2.19
   4  13  -1    4.11    2.08
   4 -13  -1    1.29    2.76
  -4 -13   1    0.75    2.00
  -4 -13   1    2.60    1.28
  -4  13   0   47.54    3.34
   4  13   0   54.25    3.44
  -4  13   0   53.61    3.56
  -4 -13   0   59.89    3.48
   4  13   0   48.53    3.32
   4 -13   0   54.39    3.86
  -4  13  -1   38.44    3.05
   4  13   1   35.42    2.77
   4  13   1   35.45    2.81
  -4  13  -1   40.37    3.09
  -4 -13  -1   38.85    3.16
   4 -13   1   43.08    3.51
  -4 -13  -2    3.38    2.37
   4  13   2    4.41    1.79
  -4  13  -2    4.02    2.14
   4  13   2    7.46    2.02
  -4  13  -2    5.96    2.12
  -4  13  -3    6.51    2.22
   4  13   3    8.49    1.98
  -4 -13  -3    7.81    2.09
  -4 -13  -3    7.36    2.80
  -4  13  -3    7.69    2.33
   4  13   4   29.04    2.61
  -4  13  -4   31.99    3.08
  -4 -14   2   41.16    3.06
  -4  14   2   41.85    2.87
   4  14  -2   40.54    3.43
  -4 -14   1   15.34    2.62
  -4  14   1   19.37    2.31
   4  14  -1   19.82    2.67
   4  14   0    0.13    2.10
  -4  14   0   -1.74    2.13
  -4 -14   0    2.29    2.38
  -4  14   0    0.26    2.00
   4  14   0    1.69    2.07
  -4 -14  -1   10.10    2.65
   4  14   1   10.01    2.20
  -4  14  -1    7.52    2.34
  -4 -14  -2    9.52    2.25
  -5   0  11    3.26    1.81
  -5   0  10    1.18    1.60
  -5   0   9    0.15    1.47
  -5   0   8    3.17    1.33
  -5   0   7    0.35    0.55
  -5   0   7   -1.84    1.05
   5   0  -6  828.58   27.11
  -5   0   6  831.73   26.82
  -5   0   5    0.50    0.68
   5   0  -5   -0.06    0.71
  -5   0   5    0.28    0.55
   5   0  -4   13.01    0.95
  -5   0   4   12.93    0.87
  -5   0   4   13.30    0.94
  -5   0   4   12.64    0.93
  -5   0   4   12.80    0.89
  -5   0   3    0.14    0.50
  -5   0   3    0.17    0.45
   5   0  -3   -0.03    0.47
  -5   0   3   -0.68    0.40
  -5   0   2  400.46   13.15
  -5   0   2  411.65   13.23
  -5   0   2  431.67   13.33
   5   0  -2  406.02   13.06
   5   0  -2  412.46   13.21
   5   0  -1    0.24    0.33
  -5   0   1   -0.03    0.28
   5   0  -1    0.55    0.39
  -5   0   1    0.49    0.32
  -5   0   1    0.21    0.31
   5   0   0 2145.19   67.72
  -5   0   0 2134.39   67.68
  -5   0   0 2130.86   67.74
  -5   0  -1    1.39    0.59
  -5   0  -1    0.95    0.41
   5   0   2  626.85    5.15
  -5   0  -2  562.04    4.60
   5   0   3    0.46    0.67
  -5   0  -3    1.65    0.72
   5   0   3   -0.35    0.56
  -5   0  -3   -0.14    0.53
   5   0   4   31.68    1.83
  -5   0  -4   30.77    1.87
   5   0   4   30.99    1.59
  -5   0  -4   28.30    1.76
  -5   0  -5   -0.17    1.19
  -5   0  -5    0.15    1.03
   5   0   5   -0.37    1.03
  -5   0  -6  174.04    6.68
  -5   0  -6  166.59    6.39
   5   0   6  168.82    6.39
   5   0   7   -0.17    1.42
  -5   0  -7    0.85    1.35
  -5   0  -7   -0.24    1.75
   5   0   8   67.61    3.51
  -5   0  -8   70.73    3.37
  -5   0  -8   73.17    4.23
  -5   0  -9   -1.27    2.51
   5   0   9    3.70    1.89
  -5   1  11   36.98    2.49
  -5  -1  11   34.91    2.65
  -5   1  10   12.40    1.84
  -5  -1  10   19.37    2.06
  -5  -1   9    2.12    1.53
  -5   1   9    2.22    1.44
  -5  -1   8   36.30    2.28
  -5   1   8   40.46    2.23
  -5  -1   7   23.08    1.67
  -5   1   7   24.45    1.61
   5   1  -7   24.05    1.49
  -5   1   7   22.09    1.00
   5   1  -6   33.31    1.94
  -5   1   6   34.60    1.69
  -5  -1   6   31.29    1.76
  -5   1   6   28.25    1.19
   5   1  -6   34.52    1.68
  -5   1   5   23.74    1.28
  -5  -1   5   21.69    1.37
  -5   1   5   21.94    1.02
   5   1  -5   26.40    1.52
   5   1  -5   23.66    1.37
  -5   1   5   21.55    1.14
  -5  -1   5   25.44    1.31
  -5   1   4    1.13    0.67
  -5   1   4    0.84    0.57
   5   1  -4    1.36    0.66
   5   1  -4    0.98    0.23
  -5   1   4    1.26    0.52
  -5  -1   4    0.80    0.53
  -5   1   4    0.87    0.52
   5   1  -4   -0.26    0.58
  -5  -1   4    0.16    0.56
  -5  -1   4    0.81    0.39
  -5  -1   3   56.97    2.31
  -5   1   3   63.40    2.26
   5   1  -3   62.53    2.37
  -5  -1   3   57.12    2.19
  -5   1   3   56.98    2.22
   5  -1  -3   57.12    2.16
  -5   1   3   54.28    2.09
  -5  -1   3   58.22    2.20
  -5   1   3   61.57    2.07
  -5   1   2  148.24    5.32
  -5   1   2  156.92    5.13
   5  -1  -2  152.82    5.09
  -5   1   2  161.16    5.19
   5   1  -2  164.25    5.38
   5  -1  -2  165.63    5.22
  -5  -1   2  157.70    5.36
  -5  -1   2  160.26    5.42
  -5  -1   2  154.16    5.23
  -5   1   2  158.40    5.15
  -5   1   1   34.17    1.22
  -5  -1   1   32.83    1.28
   5  -1  -1   33.65    1.28
  -5   1   1   31.34    1.30
   5  -1  -1   30.86    1.26
  -5   1   1   33.24    1.29
   5  -1  -1   32.77    1.32
  -5   1   1   30.44    1.27
  -5  -1   1   29.73    1.38
   5   1  -1   31.16    1.36
  -5  -1   0  148.55    4.77
   5  -1   0  152.99    4.72
   5   1   0  130.87    4.92
   5  -1   0  150.64    4.72
  -5   1   0  138.55    4.82
  -5  -1   0  140.15    4.89
   5  -1   0  123.09    4.78
  -5   1   0  146.98    4.88
   5  -1   0  142.52    4.85
  -5  -1  -1  240.21    7.60
  -5   1  -1  233.46    7.81
  -5   1  -1  241.57    7.88
  -5   1  -1  227.05    7.62
  -5   1  -2  337.99   10.61
   5  -1   2  360.80   11.11
   5   1   2  368.01   11.21
   5   1   2  352.04   10.98
  -5   1  -2  341.91   11.03
  -5   1  -3  228.64    7.90
   5   1   3  234.74    8.00
   5  -1   3  233.28    7.93
  -5  -1  -3  221.65    7.98
  -5  -1  -3  223.30    7.79
   5   1   3  229.29    7.74
   5  -1   3  234.56    7.76
  -5   1  -4  222.25    7.48
   5  -1   4  205.61    7.35
   5   1   4  208.96    7.43
  -5  -1  -4  200.76    7.44
  -5  -1  -4  203.03    7.23
   5   1   4  210.68    7.15
  -5   1  -5   65.63    3.18
   5  -1   5   67.06    3.04
   5   1   5   70.67    3.14
  -5  -1  -5   65.41    3.13
  -5   1  -5   67.60    3.02
  -5   1  -6    9.30    1.44
  -5  -1  -6   12.04    1.59
  -5   1  -6    8.16    1.65
   5  -1   6   11.60    1.50
   5   1   6    8.43    1.47
  -5   1  -7   -0.96    1.64
   5  -1   7    0.26    1.44
   5   1   7    1.78    1.47
  -5   1  -7    0.88    1.33
  -5  -1  -7    1.17    1.41
  -5  -1  -8   20.26    1.99
  -5   1  -8   19.61    2.62
   5  -1   8   20.85    2.14
   5   1   8   18.97    2.11
  -5   1  -9    3.28    2.49
   5  -1   9    1.64    1.79
   5   1   9    5.73    1.92
  -5   2  10    6.03    1.65
  -5  -2  10    6.90    1.90
  -5   2  10    5.68    1.59
  -5  -2   9    3.10    1.66
  -5   2   9    3.96    1.35
   5   2  -8   -1.40    1.12
  -5  -2   8   -1.15    1.32
  -5   2   8   -0.98    1.11
   5   2  -7  143.03    5.28
  -5  -2   7  144.77    5.40
  -5   2   7  138.93    5.15
   5  -2  -6    3.52    1.08
   5   2  -6    2.29    1.01
   5   2  -6    3.94    0.62
  -5   2   6    3.32    0.58
   5   2  -6    2.46    0.93
  -5   2   6    2.92    0.54
  -5   2   6    3.23    0.83
  -5  -2   6    5.34    1.06
  -5   2   5   80.55    2.90
  -5  -2   5   81.08    3.12
  -5   2   5   75.78    2.80
   5   2  -5   79.16    3.17
   5   2  -5   75.24    3.22
   5  -2  -5   78.08    3.23
  -5  -2   5   77.03    3.06
  -5   2   5   74.08    2.84
   5   2  -5   78.99    2.71
  -5   2   4  126.02    4.29
   5   2  -4  126.78    4.57
  -5  -2   4  128.92    4.48
  -5  -2   4  121.08    4.21
  -5   2   4  120.32    4.27
  -5   2   4  123.93    4.43
  -5  -2   4  129.85    4.50
  -5   2   4  131.23    4.38
  -5  -2   4  125.81    4.37
   5   2  -4  118.05    4.51
   5  -2  -4  115.18    4.49
  -5   2   4  119.32    4.20
  -5  -2   4  122.81    4.40
   5   2  -4  124.76    4.11
   5   2  -3  717.81   22.91
  -5  -2   3  711.53   22.83
  -5   2   3  718.85   22.41
   5   2  -3  698.46   22.80
  -5   2   3  700.77   22.50
   5  -2  -3  701.99   22.55
  -5  -2   3  689.14   22.68
  -5   2   3  703.54   22.81
  -5  -2   3  688.69   22.72
  -5   2   3  714.45   22.43
  -5  -2   2    3.01    0.58
  -5  -2   2    2.69    0.55
  -5   2   2    1.97    0.31
   5  -2  -2    2.15    0.50
   5   2  -2    2.27    0.47
   5  -2  -2    2.05    0.37
  -5   2   2    2.38    0.32
  -5  -2   2    2.44    0.44
   5  -2  -2    2.62    0.41
  -5   2   2    2.55    0.55
  -5   2   2    2.28    0.36
  -5   2   1  267.25    8.80
   5  -2  -1  257.94    8.78
   5  -2  -1  257.94    8.72
  -5  -2   1  284.36    8.82
  -5  -2   1  269.11    9.10
   5   2  -1  278.55    9.05
  -5   2   1  283.12    8.81
  -5  -2   1  272.89    8.90
   5  -2  -1  278.12    8.97
   5  -2  -1  267.97    8.80
  -5   2   1  276.16    8.83
  -5  -2   0   11.38    0.81
   5  -2   0   12.41    0.74
  -5   2   0   13.36    0.76
  -5  -2   0   11.40    0.84
  -5  -2   0   11.52    0.71
   5  -2   0   12.65    0.74
  -5   2   0   12.57    0.73
   5  -2   0   14.43    0.79
  -5   2   0   13.02    0.81
  -5   2  -1   28.60    1.26
  -5  -2  -1   28.84    1.15
  -5   2  -1   28.59    1.14
  -5  -2  -1   27.77    1.23
  -5   2  -1   27.65    1.22
  -5  -2  -1   28.42    1.28
  -5   2  -1   22.73    1.22
   5   2   2   65.98    2.26
   5   2   2   70.09    2.65
  -5  -2  -2   67.81    2.62
   5   2   2   67.58    2.42
   5   2   2   71.77    2.88
  -5  -2  -2   68.17    2.54
  -5  -2  -2   67.64    2.64
  -5   2  -2   69.59    2.64
   5  -2   2   69.80    2.70
  -5  -2  -2   63.71    2.37
  -5   2  -2   64.97    2.38
  -5  -2  -3    6.80    1.09
   5  -2   3    7.14    0.85
  -5  -2  -3    8.31    0.88
  -5   2  -3    7.77    0.95
   5   2   3    7.54    0.87
  -5  -2  -3    9.86    1.02
   5   2   3    9.41    1.08
   5  -2   3    7.53    0.97
  -5  -2  -3    6.66    0.72
   5   2   4   23.61    1.36
  -5  -2  -4   20.25    1.55
  -5   2  -4   21.23    1.56
  -5  -2  -4   17.56    1.56
  -5  -2  -4   19.45    1.10
   5   2   4   17.81    1.56
   5  -2   4   21.79    1.52
  -5  -2  -4   18.36    1.31
  -5   2  -5  186.10    6.81
  -5  -2  -5  186.83    6.85
  -5  -2  -5  172.78    6.11
  -5  -2  -5  187.72    6.56
  -5  -2  -5  186.46    6.88
   5  -2   5  182.41    6.66
   5   2   5  188.93    6.80
  -5  -2  -6   11.09    1.80
  -5   2  -6   11.71    1.71
  -5  -2  -6   11.06    1.70
  -5   2  -6   12.21    1.42
   5  -2   6    9.70    1.51
   5   2   6   12.57    1.65
  -5  -2  -6   10.08    0.81
   5   2   7   24.81    2.19
   5  -2   7   25.84    2.11
  -5   2  -7   26.07    2.49
  -5   2  -7   20.00    1.88
  -5  -2  -7   24.54    2.15
  -5  -2  -8    0.85    2.16
  -5   2  -8    0.41    2.04
  -5  -2  -8    2.32    1.63
   5   2   8    4.42    1.85
   5  -2   8    2.78    1.70
  -5   2  -8    1.41    1.31
   5  -2   9   57.33    3.45
   5   2   9   65.43    3.52
  -5  -2  -9   74.44    4.41
  -5   2  -9   66.73    4.27
  -5  -3  10   12.48    2.13
  -5   3  10   15.60    1.78
  -5   3  10   14.75    1.90
   5   3  -9   35.48    2.25
  -5   3   9   35.78    2.46
  -5  -3   9   40.96    2.59
  -5   3   9   35.05    2.15
   5   3  -8   19.88    1.74
  -5   3   8   19.33    1.82
  -5  -3   8   20.88    1.92
  -5   3   8   19.47    1.59
  -5  -3   7  108.12    4.00
  -5   3   7  111.30    3.60
   5   3  -7  111.94    3.96
   5   3  -7  121.46    3.46
  -5   3   7  104.93    3.28
  -5   3   6    1.87    0.77
   5   3  -6    1.68    0.98
  -5   3   6    0.86    0.41
   5   3  -6    0.76    1.06
   5  -3  -6    0.38    1.03
  -5   3   6    2.11    0.78
  -5  -3   6    1.53    1.03
   5   3  -6    1.57    0.67
  -5   3   6    1.04    0.41
  -5   3   5   25.10    1.40
  -5   3   5   25.06    1.09
   5   3  -5   26.89    1.24
  -5   3   5   27.59    1.27
  -5  -3   5   27.72    1.61
  -5   3   5   26.41    1.21
   5   3  -5   27.55    1.67
   5  -3  -5   26.71    1.64
   5   3  -5   26.80    1.65
  -5  -3   4    2.44    0.72
  -5   3   4    2.29    0.47
  -5  -3   4    1.94    0.77
  -5   3   4    2.91    0.72
   5   3  -4    2.48    0.83
  -5  -3   4    2.05    0.78
  -5   3   4    2.52    0.53
  -5   3   4    1.65    0.84
  -5   3   4    1.68    0.65
  -5  -3   4    1.91    0.57
  -5   3   4    2.90    0.63
  -5  -3   4    2.40    0.65
   5   3  -4    1.13    0.69
   5  -3  -4    1.63    0.71
  -5   3   4    2.06    0.38
   5   3  -4    2.38    0.54
  -5  -3   4    2.35    0.73
  -5  -3   3    1.04    0.53
  -5  -3   3   -0.58    0.39
  -5   3   3    0.76    0.67
  -5   3   3    0.58    0.29
  -5  -3   3    0.91    0.52
  -5   3   3    0.68    0.37
   5   3  -3    0.25    0.51
  -5  -3   3    0.74    0.67
   5   3  -3    1.29    0.68
   5   3  -2   57.63    2.39
   5  -3  -2   64.35    2.41
  -5   3   2   63.17    2.27
   5  -3  -2   63.69    2.20
   5  -3  -2   65.80    2.16
  -5   3   2   62.44    2.10
   5   3  -2   63.85    2.50
  -5  -3   2   59.92    2.56
  -5   3   2   64.21    2.40
   5   3  -1   21.31    1.21
  -5   3   1   21.86    1.02
   5  -3  -1   19.91    0.98
   5  -3  -1   20.18    0.94
   5  -3  -1   21.61    1.20
  -5   3   1   19.21    1.10
  -5  -3   1   21.10    1.29
   5   3  -1   22.34    1.24
  -5  -3   1   19.83    1.08
   5  -3  -1   18.68    0.83
  -5   3   0    3.21    0.57
   5   3   0    3.28    0.58
  -5  -3   0    3.14    0.62
   5  -3   0    3.29    0.53
  -5  -3   0    3.64    0.57
   5   3   0    2.59    0.51
   5  -3   0    2.89    0.55
  -5   3   0    3.18    0.55
   5  -3   0    2.81    0.57
  -5   3  -1 1083.67   37.46
   5   3   1 1193.25   37.69
  -5   3  -1 1170.04   37.40
  -5  -3  -1 1184.89   37.41
   5   3   1 1156.64   37.36
  -5  -3  -1 1199.77   37.50
  -5  -3  -1 1161.35   37.40
  -5   3  -1 1197.43   37.45
   5   3   1 1215.65   37.30
  -5  -3  -2  232.20    8.39
   5   3   2  249.80    8.34
  -5  -3  -2  233.67    7.99
  -5   3  -2  231.61    7.97
  -5  -3  -2  241.22    7.92
  -5   3  -2  239.90    8.06
   5  -3   2  249.47    8.08
  -5  -3  -2  236.20    8.04
   5   3   2  237.29    7.77
  -5  -3  -2  225.79    7.84
  -5   3  -2  234.40    7.86
   5   3   2  239.86    7.76
  -5   3  -3   51.35    1.90
  -5  -3  -3   47.62    1.89
   5  -3   3   49.31    1.84
  -5  -3  -3   51.49    2.29
  -5   3  -3   53.47    2.26
   5   3   3   48.49    1.83
   5   3   3   45.98    1.81
   5  -3   3   48.69    2.27
  -5  -3  -3   50.05    2.00
   5  -3   3   50.19    2.18
  -5  -3  -3   49.28    2.18
  -5  -3  -3   51.33    2.57
   5   3   3   46.63    1.91
   5   3   3   45.78    2.42
  -5  -3  -4  140.52    5.01
   5   3   4  132.95    5.29
   5  -3   4  143.38    5.13
   5   3   4  134.39    4.48
   5  -3   4  129.71    4.51
  -5  -3  -4  140.19    4.69
  -5  -3  -4  142.67    5.21
  -5   3  -4  134.15    5.13
  -5  -3  -4  133.71    5.39
   5  -3   5  101.90    4.08
   5   3   5  109.29    4.33
  -5   3  -5  103.89    4.18
  -5  -3  -5  104.54    4.26
   5   3   5   98.38    3.66
   5   3   5   91.82    3.23
  -5  -3  -5  109.82    4.00
  -5  -3  -5  105.09    4.39
  -5  -3  -5  104.80    3.48
  -5  -3  -6   23.10    1.03
  -5  -3  -6   25.36    2.15
  -5  -3  -6   23.75    2.17
  -5   3  -6   25.86    2.13
   5   3   6   25.38    2.09
   5  -3   6   23.51    1.89
  -5   3  -7   61.01    3.02
  -5  -3  -7   60.95    3.36
  -5  -3  -7   67.84    3.65
  -5   3  -7   64.92    3.57
   5  -3   7   58.38    3.16
   5   3   7   59.03    3.32
  -5  -3  -8   25.69    2.35
  -5   3  -8   28.26    2.82
  -5  -3  -8   33.14    3.00
  -5   3  -8   26.32    2.15
   5  -3   8   27.33    2.39
   5   3   8   26.03    2.45
   5  -3   9    9.08    2.03
   5   3   9   10.13    2.07
  -5  -3  -9   13.89    2.77
  -5   3  -9   10.80    2.60
  -5   4  10   24.15    2.24
  -5  -4  10   25.28    2.48
  -5   4   9    8.89    1.75
  -5  -4   9   11.78    1.92
  -5   4   9    8.66    1.42
   5   4  -9   11.20    1.76
  -5   4   8    0.56    1.39
  -5  -4   8    1.37    1.59
  -5   4   8    1.12    1.10
   5   4  -8   -1.75    1.44
  -5   4   7   40.27    1.84
  -5  -4   7   39.58    2.30
  -5   4   7   37.13    2.32
  -5   4   7   32.79    1.48
   5   4  -7   44.37    1.88
   5   4  -7   38.66    2.32
  -5   4   6   97.37    3.17
  -5  -4   6   95.72    3.70
  -5   4   6   95.07    3.81
  -5   4   6   95.39    3.44
  -5   4   6   77.10    2.83
   5   4  -6  105.52    3.87
  -5   4   6   85.37    3.05
  -5   4   5    6.45    1.12
   5   4  -5    5.12    1.08
  -5   4   5    5.81    0.64
   5   4  -5    8.61    1.05
   5  -4  -5    5.45    1.04
  -5   4   5    6.65    0.65
  -5  -4   5    5.61    1.03
  -5   4   5    7.11    0.97
   5  -4  -4  502.55   16.47
   5   4  -4  489.41   16.45
  -5  -4   4  474.87   16.40
  -5  -4   4  492.72   16.46
   5   4  -4  517.38   16.33
  -5   4   4  519.71   16.70
   5   4  -4  509.04   16.72
  -5   4   4  488.30   16.43
  -5  -4   4  503.96   16.36
  -5   4   4  492.81   16.35
  -5  -4   4  515.99   16.44
  -5   4   4  493.82   16.00
  -5   4   4  530.19   16.30
  -5  -4   4  515.02   16.30
  -5   4   4  508.23   16.11
  -5  -4   3  203.52    7.16
  -5   4   3  206.99    7.32
  -5  -4   3  205.80    7.25
  -5   4   3  208.16    7.17
  -5  -4   3  208.09    7.24
   5  -4  -3  220.43    6.72
  -5   4   3  206.49    6.66
   5   4  -3  199.40    7.07
  -5   4   3  207.51    7.09
   5   4  -3  205.13    7.13
  -5   4   3  209.94    6.88
   5   4  -3  207.36    7.11
   5   4  -2   74.27    2.75
   5  -4  -2   70.01    2.38
   5   4  -2   77.42    2.94
   5   4  -2   72.39    3.00
  -5  -4   2   70.25    3.00
   5  -4  -2   73.46    2.53
   5   4  -2   70.21    2.69
   5  -4  -2   72.61    2.70
  -5   4   2   76.84    2.74
  -5   4   2   77.41    2.65
  -5  -4   1    0.04    0.42
  -5   4   1    3.26    0.69
   5   4  -1    2.73    0.71
   5  -4  -1    2.71    0.49
   5  -4  -1    1.70    0.32
  -5  -4   1    2.05    0.53
  -5   4   1    1.55    0.56
   5   4  -1    2.81    0.62
  -5  -4   1    2.94    0.83
   5   4  -1    2.49    0.82
   5  -4  -1    3.22    0.77
   5   4   0  179.39    4.26
   5   4   0  179.42    4.07
  -5   4   0  186.01    4.01
   5  -4   0  185.57    4.02
   5   4   0  184.77    3.83
  -5   4   0  192.00    4.19
   5   4   1    6.34    0.98
   5   4   1    6.27    0.78
   5  -4   1    7.26    0.78
   5   4   1    7.23    0.65
  -5  -4  -1    4.86    0.78
  -5  -4  -1    6.15    0.61
   5   4   1    6.17    0.66
   5  -4   1    7.51    0.73
  -5  -4  -1    7.91    0.72
  -5   4  -1    8.54    0.69
  -5   4  -1    8.31    0.80
  -5  -4  -1    7.66    0.83
  -5   4  -1    7.62    0.83
  -5   4  -2    9.75    0.89
   5   4   2    7.73    0.70
  -5  -4  -2    7.51    0.82
   5  -4   2    8.22    0.76
  -5   4  -2    9.06    0.83
  -5  -4  -2    8.70    0.81
   5   4   2   10.06    1.19
  -5  -4  -2    7.91    0.83
  -5  -4  -2    8.06    0.90
   5   4   2    9.60    0.72
   5  -4   2    9.44    0.99
  -5   4  -2    8.44    0.99
   5   4   3    1.44    1.05
   5  -4   3    1.67    0.89
   5   4   3    0.41    0.51
  -5   4  -3    0.70    0.62
  -5  -4  -3    0.48    0.65
   5  -4   3    0.29    0.57
  -5  -4  -3    0.49    0.60
  -5  -4  -3    1.36    0.83
  -5   4  -3    1.44    0.83
  -5  -4  -3   -0.60    0.80
   5   4   3    0.75    0.60
  -5  -4  -3    0.93    1.03
  -5  -4  -4   24.92    1.22
   5  -4   4   24.31    1.23
   5   4   4   24.48    1.17
  -5  -4  -4   24.00    1.56
   5  -4   4   22.85    1.66
   5   4   4   26.16    1.94
  -5  -4  -4   22.51    1.96
  -5   4  -4   23.39    1.65
  -5  -4  -4   23.20    1.66
  -5  -4  -5    0.57    0.55
  -5  -4  -5    0.79    1.04
  -5   4  -5    0.24    1.14
  -5  -4  -5    1.62    1.24
   5  -4   5    0.60    0.58
   5   4   5    1.48    0.55
  -5  -4  -5    0.64    1.36
   5  -4   5    1.51    1.30
   5   4   5   -0.19    1.34
   5   4   5    2.50    0.84
   5  -4   6  104.12    4.10
   5   4   6   99.81    4.27
  -5  -4  -6  106.21    4.34
  -5   4  -6  105.11    4.24
  -5  -4  -6  103.28    4.40
  -5  -4  -6  107.21    3.95
  -5  -4  -7   16.54    2.13
  -5  -4  -7   17.55    2.30
  -5   4  -7   14.86    2.13
   5  -4   7   12.51    1.94
   5   4   7   16.85    2.15
   5  -4   8   25.90    2.34
  -5   4  -8   25.46    2.27
   5   4   8   21.66    2.40
  -5   4  -8   19.84    2.60
  -5  -4  -8   26.44    2.85
  -5  -4  -8   26.18    2.38
  -5  -4  -9   11.10    2.74
  -5   4  -9   22.26    2.82
   5  -4   9   14.40    2.26
   5   4   9   19.27    2.35
  -5  -5  10   18.53    2.36
  -5   5  10   16.37    2.10
   5   5  -9    1.40    1.64
  -5  -5   9    6.59    1.93
  -5   5   9    5.25    1.72
   5   5  -8   66.37    3.45
  -5   5   8   69.11    2.76
  -5  -5   8   64.42    3.43
  -5   5   8   67.64    3.46
   5   5  -7   20.24    1.46
  -5   5   7   18.87    1.15
  -5   5   7   20.46    1.89
  -5  -5   7   20.02    1.84
  -5   5   7   19.14    1.23
   5   5  -7   20.69    1.92
   5   5  -6    3.02    1.29
  -5   5   6    1.78    0.27
  -5   5   6    3.12    1.08
  -5   5   6    1.91    0.82
  -5   5   6    3.53    1.25
  -5   5   6    2.99    0.67
  -5  -5   6    3.66    1.28
   5   5  -6    3.93    0.97
   5  -5  -5   36.29    2.00
   5   5  -5   36.70    1.97
  -5   5   5   38.56    1.41
  -5   5   5   34.98    1.53
   5   5  -5   41.05    2.30
   5   5  -5   38.21    1.79
  -5   5   5   34.68    1.98
   5   5  -5   42.84    1.80
  -5   5   5   37.05    2.22
  -5   5   4   40.89    2.09
   5   5  -4   40.74    2.13
   5   5  -4   38.25    1.68
   5   5  -4   38.84    1.79
  -5   5   4   32.10    1.15
   5   5  -4   36.56    1.77
   5  -5  -4   38.76    1.77
  -5   5   4   39.12    1.92
  -5  -5   4   38.18    1.82
  -5   5   4   40.84    1.72
  -5  -5   4   39.67    1.78
  -5  -5   3   38.18    1.95
  -5   5   3   35.71    1.86
  -5  -5   3   36.53    1.93
   5  -5  -3   37.51    1.34
  -5   5   3   36.85    1.58
   5   5  -3   36.10    1.68
  -5   5   3   40.61    2.04
   5   5  -3   37.68    1.88
   5   5  -3   34.99    1.77
  -5   5   3   33.56    1.60
  -5   5   2  189.71    6.18
   5   5  -2  189.76    6.52
   5   5  -2  186.17    6.61
   5  -5  -2  182.37    6.05
   5   5  -2  181.14    6.25
   5  -5  -2  174.06    6.15
   5   5  -2  177.60    6.17
  -5  -5   2  186.11    6.22
  -5  -5   2  188.03    6.65
  -5   5   2  183.86    6.45
   5   5  -1    9.91    0.84
   5   5  -1   10.40    0.95
   5   5  -1   10.66    1.06
  -5  -5   1    9.83    0.97
   5  -5  -1    9.02    0.73
  -5  -5   1    9.63    1.13
   5  -5  -1    9.69    0.71
   5   5  -1    8.87    0.69
  -5  -5   1   10.11    0.81
   5  -5  -1    7.13    0.46
   5   5  -1   10.72    1.16
  -5  -5   1   10.05    1.00
  -5   5   1    7.38    0.90
  -5   5   1   11.09    0.86
   5  -5   0  305.84    9.87
  -5  -5   0  301.37    9.89
  -5   5   0  302.76    9.96
   5   5   0  285.56    9.97
  -5  -5   0  297.11    9.85
   5  -5   0  268.67    9.68
  -5   5   0  292.26    9.75
   5   5   0  281.50    9.85
   5   5   0  295.75    9.63
  -5  -5   0  317.66    9.68
  -5  -5   0  274.85   10.20
   5   5   1  259.92    9.19
  -5  -5  -1  276.61    9.11
   5  -5   1  274.25    9.10
  -5  -5  -1  277.21    8.98
   5   5   1  272.01    8.89
  -5   5  -1  265.96    9.11
   5   5   1  276.50    9.44
  -5  -5  -1  247.95    9.57
  -5  -5  -1  277.02    8.95
  -5   5  -1  270.54    8.92
   5  -5   1  276.18    9.11
  -5  -5  -1  276.39    9.19
  -5   5  -1  277.73    9.24
   5   5   1  257.07    9.07
   5   5   2  199.63    4.85
  -5  -5  -2  196.16    5.13
  -5   5  -2  182.51    5.03
  -5  -5  -2  190.12    5.38
   5  -5   2  173.61    5.25
   5  -5   2  207.36    5.15
  -5   5  -2  202.28    5.31
   5   5   2  193.41    5.08
  -5  -5  -3   92.90    3.71
   5   5   3   94.09    3.28
   5  -5   3   92.97    3.75
   5  -5   3   98.70    3.49
   5   5   3   91.22    3.42
  -5   5  -3   89.14    3.58
  -5  -5  -3   93.31    3.67
  -5   5  -3   89.75    3.58
  -5  -5  -3   89.22    4.17
  -5  -5  -4  140.35    6.20
  -5  -5  -4  158.65    5.76
   5   5   4  146.37    6.13
  -5   5  -4  151.81    5.77
  -5  -5  -4  157.07    5.83
   5  -5   4  159.53    5.45
   5   5   4  158.40    5.42
  -5  -5  -4  161.77    5.36
   5  -5   4  158.36    5.87
  -5   5  -4  156.25    5.55
  -5  -5  -5   81.01    3.39
   5  -5   5   75.93    3.48
   5   5   5   75.86    2.86
  -5  -5  -5   77.80    3.53
  -5   5  -5   78.56    3.47
  -5  -5  -5   68.79    3.81
   5   5   5   73.47    3.72
   5   5   5   76.10    2.90
   5   5   6   45.66    3.02
   5  -5   6   53.85    2.91
   5   5   6   51.32    2.06
  -5  -5  -6   55.86    2.72
  -5  -5  -6   53.60    3.06
  -5   5  -6   51.64    2.90
  -5  -5  -6   54.97    3.25
   5   5   7    9.44    2.06
   5  -5   7    7.41    1.82
  -5  -5  -7   14.93    2.16
  -5   5  -7   13.79    2.06
  -5  -5  -7   10.17    2.10
   5   5   8    6.99    2.14
   5  -5   8    7.25    1.97
  -5   5  -8    8.58    1.98
  -5  -5  -8    9.74    2.43
  -5   5  -8    8.98    2.18
  -5  -5  -8    4.36    2.03
  -5   5  -9   17.38    2.73
  -5  -5  -9   21.39    2.95
   5  -5   9   23.83    2.49
   5   5   9   17.07    2.46
  -5   6   9    4.36    1.78
  -5  -6   9    1.29    1.88
   5   6  -9   -0.45    1.82
  -5   6   8    7.38    1.77
   5   6  -8    7.21    1.88
  -5  -6   8    6.16    1.81
   5   6  -7   79.97    3.70
  -5   6   7   81.10    3.66
  -5   6   6   81.20    2.51
   5   6  -6   87.54    3.74
  -5   6   6   90.24    3.68
  -5   6   5   19.79    1.80
   5   6  -5   18.42    1.36
   5   6  -5   17.66    1.70
  -5   6   4    2.40    1.02
   5   6  -4    3.05    1.12
  -5  -6   4    2.74    1.01
   5   6  -4    3.33    0.83
   5  -6  -4    2.61    0.84
  -5   6   4    3.38    0.79
  -5  -6   4    3.58    0.86
   5   6  -4    3.54    0.98
  -5  -6   4    4.41    1.02
   5   6  -4    2.23    0.84
   5   6  -3  355.92   12.02
  -5   6   3  368.43   11.68
  -5  -6   3  349.80   12.11
   5  -6  -3  361.79   11.45
  -5   6   3  342.66   11.63
  -5   6   3  370.59   12.19
  -5  -6   3  350.81   11.78
   5   6  -3  348.44   11.71
   5   6  -2  187.09    6.78
   5   6  -2  182.92    6.76
   5   6  -2  188.57    6.88
   5  -6  -2  192.20    6.27
   5  -6  -2  191.34    6.31
   5   6  -2  178.39    6.30
  -5  -6   2  183.83    6.40
   5   6  -2  184.95    6.45
  -5  -6   2  184.39    6.91
  -5   6   2  200.30    6.42
   5  -6  -1    7.54    0.40
   5   6  -1    7.03    0.84
   5   6  -1    7.30    1.00
  -5  -6   1    8.55    1.09
  -5   6   1    6.78    1.02
   5   6  -1    8.05    1.23
   5   6  -1    5.47    1.04
  -5  -6   1    7.08    1.02
  -5  -6   1    7.78    1.24
  -5   6   1    7.68    0.89
   5  -6  -1    5.84    0.39
  -5  -6   1    8.20    0.81
   5  -6  -1    6.68    0.61
   5   6  -1    6.05    0.62
   5  -6   0   79.95    3.21
  -5  -6   0   84.60    2.86
  -5   6   0   81.49    2.83
  -5   6   0   78.60    3.30
  -5  -6   0   78.07    3.26
   5   6   0   71.09    3.27
  -5  -6   0   82.96    3.22
   5  -6   0   81.82    3.08
   5   6   0   75.08    2.93
  -5  -6   0   86.04    3.01
  -5   6   0   79.76    3.10
   5   6   0   74.89    3.20
   5  -6   0   79.06    3.30
  -5  -6   0   75.32    3.59
   5  -6   1  100.60    3.76
  -5  -6  -1  103.47    3.91
   5   6   1   93.73    3.74
  -5   6  -1  104.09    3.97
   5   6   1   96.77    3.50
  -5  -6  -1   99.29    3.68
  -5  -6  -1  100.01    3.52
  -5   6  -1   97.01    3.49
  -5  -6  -1   96.63    4.29
   5   6   1   95.55    3.88
  -5  -6  -1   99.69    3.76
   5  -6   1  100.05    3.78
  -5  -6  -2   71.76    3.12
  -5   6  -2   69.80    3.05
  -5  -6  -2   68.79    3.01
   5   6   2   71.64    2.90
   5   6   2   68.28    2.63
   5   6   2   69.46    2.94
  -5  -6  -2   75.36    2.87
   5  -6   2   79.58    2.98
  -5  -6  -2   71.61    2.82
  -5   6  -2   69.66    2.76
   5  -6   3    9.07    1.04
  -5  -6  -3    6.43    1.10
  -5  -6  -3    3.18    0.69
  -5   6  -3    6.99    0.97
  -5  -6  -3    7.54    1.09
  -5  -6  -3    6.64    1.60
  -5  -6  -3    8.48    1.17
   5  -6   3    6.69    1.18
   5   6   3    7.56    0.94
  -5   6  -3    7.16    1.14
  -5  -6  -4   17.21    1.49
  -5   6  -4   15.03    1.41
  -5  -6  -4   12.88    1.88
   5   6   4   17.90    1.23
   5  -6   4   15.12    1.22
  -5   6  -4   15.14    1.39
  -5  -6  -4   15.94    1.50
  -5  -6  -4   14.73    1.38
   5  -6   4   15.87    1.64
  -5  -6  -5   72.83    3.13
  -5   6  -5   60.76    3.06
  -5  -6  -5   70.43    3.23
  -5  -6  -5   63.48    3.66
   5   6   5   65.77    2.69
   5   6   5   63.39    3.54
   5  -6   5   61.86    3.19
   5  -6   6   13.98    1.92
   5   6   6   13.65    2.13
  -5  -6  -6   15.37    1.96
  -5   6  -6   17.35    1.88
   5   6   6   14.82    1.18
  -5  -6  -6   14.05    2.23
  -5  -6  -6   16.78    1.74
   5  -6   7    4.47    1.82
   5   6   7    0.95    1.94
  -5  -6  -7    4.18    2.08
  -5  -6  -7    2.83    1.93
  -5   6  -7    3.01    1.76
  -5   6  -8   49.73    3.21
  -5  -6  -8   58.03    3.44
   5   6   8   40.74    3.16
  -5  -6  -8   48.13    3.44
  -5   6  -8   49.88    3.29
   5   6   9   35.02    2.89
  -5   7   9    5.34    1.91
   5   7  -9    9.96    2.24
  -5   7   8    1.08    1.65
   5   7  -8    5.17    1.97
   5   7  -7  104.69    4.55
  -5   7   7  104.51    4.43
   5   7  -6   21.80    2.13
  -5   7   6   17.72    1.86
  -5  -7   6   16.69    1.79
   5   7  -5   53.65    2.63
  -5  -7   5   57.60    2.78
  -5   7   5   60.31    3.08
   5   7  -5   60.05    3.19
  -5  -7   4   24.94    1.84
  -5   7   4   29.24    1.47
  -5  -7   4   28.37    1.52
  -5   7   4   30.49    1.56
   5   7  -4   30.46    1.62
  -5  -7   4   27.76    1.75
   5   7  -4   31.45    1.89
  -5   7   4   29.84    2.02
   5   7  -3  181.04    6.28
   5  -7  -3  177.74    7.22
   5  -7  -3  186.28    6.10
  -5   7   3  173.76    6.19
  -5  -7   3  180.03    6.41
  -5   7   3  191.77    6.86
  -5  -7   3  197.63    6.90
  -5   7   3  190.46    6.34
   5   7  -3  190.09    6.99
   5   7  -2   22.87    1.77
  -5  -7   2   17.99    1.78
  -5   7   2   21.69    1.08
  -5  -7   2   22.29    1.14
  -5  -7   2   20.57    1.31
   5   7  -2   21.14    1.13
   5  -7  -2   22.03    1.11
  -5   7   2   24.75    1.39
   5   7  -2   21.53    1.67
   5   7  -1   33.15    2.05
   5   7  -1   32.95    1.93
   5  -7  -1   31.08    1.34
   5   7  -1   28.98    1.33
  -5  -7   1   32.49    1.59
  -5   7   1   35.28    2.08
   5   7  -1   33.57    1.63
  -5  -7   1   35.32    2.20
   5   7   0    0.53    0.96
  -5   7   0    0.18    0.47
  -5  -7   0    0.39    0.50
  -5  -7   0   -0.11    1.12
  -5  -7   0    1.35    0.78
   5   7   0    0.38    0.86
  -5   7   0    0.23    1.01
   5   7   0    0.73    0.74
   5  -7   0   -0.02    0.52
  -5  -7  -1  173.41    5.80
  -5   7  -1  165.51    5.76
  -5   7  -1  180.30    6.40
   5   7   1  169.80    6.19
   5   7   1  169.65    6.29
   5   7   1  173.59    5.82
  -5  -7  -1  178.33    6.11
  -5  -7  -1  164.59    6.75
   5   7   2    2.13    0.74
   5   7   2    0.77    0.89
  -5   7  -2    1.41    1.04
  -5  -7  -2    0.70    1.03
  -5   7  -2   -0.11    0.68
  -5  -7  -2   -0.24    0.73
   5   7   2   -0.24    0.86
  -5  -7  -3  167.34    6.92
  -5  -7  -3  181.78    6.40
   5   7   3  171.66    6.13
  -5   7  -3  169.54    6.37
  -5  -7  -3  170.63    6.05
  -5   7  -3  166.16    5.99
  -5  -7  -4   10.66    1.96
  -5  -7  -4    8.36    1.40
  -5   7  -4    5.86    1.30
   5   7   4    6.29    1.08
  -5  -7  -4    9.51    1.29
  -5   7  -4    6.95    1.16
  -5  -7  -5  104.11    4.34
  -5   7  -5  100.79    4.23
   5   7   5  105.97    3.99
  -5  -7  -5  105.98    4.31
   5   7   5   98.94    4.84
  -5  -7  -5  102.04    4.97
  -5  -7  -6    0.87    1.37
  -5  -7  -6   -1.03    1.62
  -5   7  -6    2.65    1.47
  -5  -7  -6   -0.14    1.96
   5   7   6    1.41    1.99
  -5  -7  -7    1.66    1.50
  -5  -7  -7    0.54    2.07
  -5  -7  -7    1.73    1.89
  -5   7  -7   -0.30    1.70
   5   7   7    1.26    2.07
  -5   7  -8    2.03    2.16
   5   7   8    3.05    2.18
  -5  -7  -8    2.30    2.34
   5  -7   8   -1.71    2.11
  -5  -7  -8    0.96    2.12
  -5   7  -8    0.33    1.90
  -5   8   9    1.81    1.90
   5   8  -9   -0.26    2.15
  -5   8   8    1.36    1.81
  -5  -8   8    2.52    1.98
   5   8  -8    2.35    2.06
  -5   8   7   26.74    2.37
   5   8  -7   23.50    2.43
  -5  -8   7   21.62    2.21
  -5   8   6   24.02    2.26
   5   8  -6   23.65    2.35
  -5  -8   6   26.63    2.08
  -5   8   5   55.95    3.13
   5   8  -5   55.89    3.21
  -5  -8   5   57.92    2.79
  -5   8   4   61.07    3.22
  -5  -8   4   62.50    2.86
  -5  -8   4   67.16    2.57
  -5   8   4   65.35    2.53
  -5  -8   4   64.75    3.14
   5  -8  -4   64.15    2.23
   5  -8  -3   35.28    1.51
   5   8  -3   34.56    1.60
  -5   8   3   33.91    1.51
  -5  -8   3   34.38    1.54
  -5  -8   3   35.01    1.85
  -5   8   3   37.67    2.32
   5   8  -3   29.01    2.21
  -5  -8   3   31.87    2.26
   5  -8  -3   28.40    2.65
   5  -8  -2   61.70    2.23
   5   8  -2   57.07    2.24
  -5   8   2   60.76    2.20
  -5  -8   2   60.47    2.23
  -5  -8   2   60.63    2.52
   5   8  -2   61.40    3.12
   5  -8  -2   56.26    3.30
   5   8  -2   55.20    2.93
  -5  -8   2   56.96    3.11
   5   8  -1  106.17    4.38
   5   8  -1  111.93    4.52
  -5  -8   1  109.85    4.72
   5   8  -1   98.87    3.63
  -5  -8   1  105.35    3.63
   5  -8  -1  107.55    3.61
  -5   8   1  111.35    4.50
  -5  -8   1  109.85    3.93
  -5  -8   1  110.20    3.59
  -5   8   1  107.40    3.57
   5  -8   0   63.55    2.35
   5   8   0   67.17    3.15
  -5  -8   0   77.52    2.92
  -5  -8   0   69.66    2.36
  -5   8   0   65.31    2.33
  -5  -8   0   71.99    2.70
   5   8   0   62.45    2.99
  -5   8   0   70.51    3.20
  -5  -8   0   63.19    3.45
   5   8   0   62.12    2.34
   5  -8   0   64.99    2.33
   5   8   1    4.44    1.21
  -5   8  -1    6.53    1.31
   5   8   1    4.74    1.09
  -5  -8  -1    5.49    1.57
  -5  -8  -1    4.52    1.22
   5  -8   1    6.34    0.85
  -5  -8  -1    4.86    0.69
  -5   8  -1    5.26    0.66
  -5   8  -2   52.44    2.21
  -5   8  -2   57.27    2.87
   5   8   2   54.79    2.62
  -5  -8  -2   53.70    2.81
  -5  -8  -2   58.92    2.77
   5   8   2   54.77    2.65
  -5  -8  -2   55.27    2.26
   5  -8   2   54.57    2.41
  -5  -8  -3   -0.58    1.26
   5   8   3   -0.20    1.05
  -5   8  -3    0.85    1.28
  -5  -8  -3    1.25    0.91
  -5   8  -3    0.40    0.83
   5   8   3    1.36    0.98
  -5  -8  -3    1.91    1.93
   5   8   4    7.63    1.24
  -5   8  -4    7.30    1.48
  -5   8  -4    6.80    1.17
  -5  -8  -4    5.79    1.23
  -5  -8  -4    6.81    1.44
  -5  -8  -4    5.92    2.00
   5   8   5   22.05    1.71
  -5  -8  -5   28.12    2.75
  -5  -8  -5   22.69    1.91
  -5   8  -5   23.04    1.80
  -5  -8  -5   21.82    1.94
   5   8   5   19.75    2.48
   5   8   6   -0.54    2.14
  -5  -8  -6    3.31    1.55
  -5  -8  -6    1.59    1.61
  -5   8  -6    1.12    1.45
  -5   8  -7   16.32    2.41
   5   8   7   13.77    2.49
   5  -8   7   14.43    2.32
  -5   8  -7   13.49    2.02
  -5  -8  -7   15.69    2.15
  -5  -8  -7   14.76    2.63
  -5   8  -8   82.19    4.49
  -5  -8  -8   89.39    4.35
  -5  -9   8   40.98    2.98
   5   9  -8   36.75    3.21
  -5   9   8   41.05    3.05
  -5   9   7    1.20    1.82
  -5  -9   7   -1.78    1.78
   5   9  -7   -1.62    1.95
  -5   9   6    4.46    1.92
   5   9  -6    1.43    1.90
  -5  -9   6    4.03    1.66
  -5   9   5   17.56    1.28
   5   9  -5   18.39    2.16
  -5  -9   5   19.27    1.79
  -5   9   4   51.62    2.95
  -5  -9   4   46.53    2.43
  -5  -9   3   45.75    1.76
  -5  -9   3   43.91    2.20
   5  -9  -3   44.71    1.85
  -5  -9   3   48.46    2.81
   5   9  -3   43.70    2.82
  -5   9   3   40.94    2.66
  -5  -9   2  110.73    4.10
  -5   9   2  107.06    3.66
  -5  -9   2  111.77    3.65
   5   9  -2  109.34    4.81
   5  -9  -2  101.87    5.04
   5   9  -2  109.28    4.69
  -5  -9   2  119.66    5.00
   5   9  -1    7.42    1.47
  -5   9   1    8.07    0.43
  -5  -9   1    3.51    1.62
  -5   9   1    7.03    0.46
  -5   9   1    7.10    1.51
   5   9  -1    5.59    1.42
   5   9  -1    8.13    0.55
  -5  -9   1    7.71    1.11
  -5  -9   0   66.25    2.73
  -5  -9   0   57.04    3.27
   5   9   0   56.14    1.88
  -5   9   0   59.54    1.86
  -5  -9   0   53.14    1.81
  -5  -9   0   51.77    1.80
  -5  -9   0   65.13    2.43
   5   9   0   64.46    3.04
   5  -9   0   47.84    1.78
  -5   9   0   61.83    2.99
   5   9   0   58.38    2.83
   5  -9   0   56.33    1.96
  -5  -9  -1   24.66    1.11
  -5   9  -1   23.48    1.10
  -5  -9  -1   24.30    2.42
  -5  -9  -1   26.07    1.95
   5  -9   1   26.88    1.36
  -5   9  -1   26.61    2.08
   5   9   1   25.93    1.88
   5   9   1   21.77    1.91
   5   9   2   99.54    4.12
  -5   9  -2  105.01    4.43
   5   9   2   98.96    4.13
   5  -9   2   96.05    3.73
  -5  -9  -2   94.51    3.51
  -5   9  -2   96.70    3.49
  -5  -9  -2   98.27    4.22
   5  -9   2  102.77    3.51
   5   9   3    4.40    1.18
  -5  -9  -3    5.05    1.53
  -5  -9  -3    3.34    2.00
   5  -9   3    3.83    1.28
  -5   9  -3    2.93    0.90
  -5  -9  -3    3.61    0.96
   5   9   3    4.06    1.31
  -5   9  -3    5.37    1.57
  -5   9  -4  114.13    5.11
  -5  -9  -4  121.81    4.61
  -5   9  -4  116.35    4.52
  -5  -9  -4  127.37    5.82
  -5  -9  -4  125.64    5.06
   5   9   4  125.75    4.86
   5  -9   4  125.71    4.90
  -5   9  -5   -0.39    1.58
   5   9   5   -0.91    1.33
   5  -9   5    2.15    1.72
  -5  -9  -5    1.21    1.48
  -5  -9  -5   -0.61    2.23
  -5  -9  -5   -1.22    1.38
  -5   9  -5    0.94    1.25
  -5  -9  -6    3.12    1.65
  -5  -9  -6    1.71    1.56
  -5  -9  -6    0.92    2.31
   5   9   6   -0.14    2.20
   5  -9   6    4.37    1.97
  -5   9  -7   12.92    2.51
  -5  -9  -7   11.01    2.68
   5  -9   7    9.93    2.35
  -5  -9  -7    9.82    1.99
   5   9   7   13.58    2.64
   5  10  -8    3.13    2.40
  -5  10   8    0.38    2.02
   5  10  -7    5.07    2.39
  -5  10   7    4.15    2.10
  -5 -10   7    7.54    2.00
  -5  10   6   19.87    2.36
  -5 -10   6   23.80    2.19
   5  10  -6   21.17    2.61
  -5  10   5    6.17    1.84
  -5 -10   5    3.75    1.57
   5  10  -4  125.61    5.74
  -5 -10   4  131.54    5.02
  -5  10   4  137.39    5.72
  -5  10   3   83.74    4.04
   5 -10  -3   67.54    4.42
   5  10  -3   78.60    4.13
  -5 -10   3   94.05    4.19
  -5 -10   3   81.24    3.36
  -5 -10   2   15.22    2.14
   5 -10  -2   10.89    2.24
   5  10  -2   10.88    1.91
  -5 -10   2   15.11    1.36
   5  10  -2   12.33    1.83
   5 -10  -1   -0.60    2.00
   5  10  -1   -0.88    1.47
   5  10  -1    1.18    1.40
  -5  10   1    1.39    1.54
  -5 -10   1    0.40    1.85
  -5 -10   1    1.44    1.05
  -5 -10   0   23.92    1.57
   5 -10   0   21.45    0.98
  -5  10   0   25.60    2.12
  -5 -10   0   23.99    1.93
  -5 -10   0   20.83    2.48
   5  10   0   20.72    2.06
   5 -10   1    5.76    0.86
  -5 -10  -1    6.71    1.65
   5  10   1    5.59    1.46
  -5  10  -1    3.61    1.54
   5  10   1    5.74    1.51
  -5 -10  -1    6.22    2.05
  -5 -10  -2   13.57    0.85
   5  10   2   16.42    1.77
  -5  10  -2   19.67    2.07
  -5 -10  -2   17.50    1.98
   5  10   2   16.62    1.75
   5 -10   2   15.95    1.32
  -5 -10  -3   -1.71    2.06
   5  10   3    1.02    1.38
  -5  10  -3    0.10    1.63
  -5 -10  -3    0.99    0.83
  -5 -10  -3    1.38    1.59
   5 -10   3    0.63    1.24
   5  10   3   -0.55    1.21
  -5  10  -4   10.19    1.97
   5  10   4   14.89    1.81
  -5 -10  -4   12.54    1.29
  -5 -10  -4   13.86    2.63
  -5 -10  -4   15.16    1.95
   5 -10   4   13.61    1.76
   5  10   5   17.25    1.80
  -5 -10  -5   15.03    1.92
   5 -10   5   18.20    2.05
  -5 -10  -5   21.20    2.80
   5  10   6   30.93    3.18
  -5  10  -6   34.32    3.11
  -5 -10  -6   41.20    3.55
   5 -10   6   34.46    2.75
  -5 -10  -7    5.00    2.68
  -5 -11   7   25.46    2.45
  -5  11   7   18.08    2.65
   5  11  -6    2.69    2.26
  -5 -11   6    4.22    1.81
  -5  11   6    2.76    2.07
  -5 -11   5   11.79    1.80
  -5  11   5    9.58    2.16
  -5  11   4   12.84    1.51
   5  11  -4   11.74    2.24
  -5 -11   4   12.66    1.62
  -5  11   4   10.47    2.17
   5 -11  -3    1.45    2.51
  -5  11   3    5.66    1.80
   5  11  -3    6.02    2.05
  -5 -11   3    3.11    1.31
  -5 -11   2    5.62    2.07
   5 -11  -2   11.09    2.68
   5  11  -2    4.56    1.71
   5  11  -2    5.84    1.97
  -5 -11   2    6.65    1.32
  -5 -11   1   15.06    1.42
   5 -11  -1   15.90    2.62
   5  11  -1   14.08    1.99
  -5  11   1   15.21    2.02
   5  11  -1    9.59    2.06
  -5 -11   1   17.00    2.47
  -5 -11   0    0.83    1.65
  -5 -11   0    0.15    2.09
   5  11   0    1.75    1.52
  -5  11   0    2.79    1.65
   5  11   0   -0.11    1.62
  -5 -11   0    1.02    1.20
  -5 -11  -1  234.45    8.94
  -5  11  -1  229.46    8.36
   5  11   1  220.06    8.08
   5  11   1  224.88    8.17
  -5 -11  -1  244.65    8.19
   5 -11   2   50.49    2.25
   5  11   2   50.83    2.91
  -5  11  -2   47.38    3.16
   5  11   2   48.29    2.86
  -5 -11  -2   56.46    3.21
  -5 -11  -3    2.18    1.73
   5  11   3    3.63    1.59
  -5  11  -3    0.80    1.86
   5 -11   3    0.74    1.27
   5  11   3    2.41    1.36
  -5 -11  -3    0.50    2.35
  -5 -11  -4    3.91    2.58
  -5  11  -4    5.76    2.01
   5  11   4    1.89    1.55
   5 -11   4    4.81    1.57
  -5 -11  -4    2.69    1.78
  -5  11  -5   63.27    3.92
   5 -11   5   62.61    3.26
  -5  11  -5   51.44    3.53
  -5 -11  -5   67.48    4.40
   5  11   5   61.61    3.17
   5 -11   6    5.45    2.05
  -5 -11  -6    2.49    2.75
  -5 -12   6   -0.08    1.86
  -5  12   5   26.90    2.79
  -5 -12   5   27.28    2.19
  -5  12   4   31.84    2.85
   5  12  -4   26.55    2.97
  -5 -12   4   27.67    2.08
  -5  12   3   31.97    2.84
  -5  12   3   38.10    2.45
   5  12  -3   40.27    3.23
  -5 -12   3   38.73    2.19
   5 -12  -3   37.11    3.84
   5  12  -2   10.23    2.20
  -5  12   2    7.73    1.81
   5  12  -2    8.07    2.08
  -5 -12   2    7.61    1.39
   5 -12  -2    9.44    2.86
  -5 -12   1   22.44    2.71
   5  12  -1   16.47    2.28
  -5  12   1   21.11    2.33
   5  12  -1   18.43    2.39
  -5 -12   1   19.72    1.63
   5 -12  -1   18.07    3.01
  -5 -12   1   21.97    2.21
  -5  12   0   12.43    2.14
   5  12   0   12.50    2.12
   5  12   0   13.72    2.18
  -5 -12   0   14.41    2.64
  -5 -12   0   15.67    2.20
   5 -12   0   16.51    2.79
   5  12   1   19.42    2.24
  -5  12  -1   19.33    2.38
   5  12   1   16.14    2.12
  -5 -12  -1   17.24    2.82
  -5 -12  -1   15.09    2.32
   5  12   2   -1.25    1.72
  -5  12  -2   -2.16    1.97
   5  12   2   -0.19    1.66
  -5 -12  -2   -0.69    1.80
  -5 -12  -2    1.69    2.05
  -5 -12  -3    0.33    1.84
  -5 -12  -3   -3.83    2.59
   5  12   3   -0.10    1.71
  -5  12  -3    0.49    2.01
  -5 -12  -4   -0.20    1.89
  -5 -12  -4   -1.40    2.72
  -5  12  -4    1.38    2.17
   5  12   4   -0.68    1.69
  -5 -13   5    7.58    1.80
  -5  13   4    4.25    2.23
  -5 -13   4    3.46    1.59
   5  13  -4    3.77    2.37
  -5  13   3    2.80    2.07
  -5  13   3    6.09    1.75
   5  13  -3    3.80    2.38
  -5 -13   3    4.50    1.45
   5 -13  -2   29.32    3.80
   5  13  -2   24.67    2.86
  -5  13   2   26.73    2.40
   5  13  -2   23.18    2.72
  -5 -13   2   29.34    1.92
  -5  13   1   10.44    2.11
   5  13  -1   14.35    2.43
   5  13  -1   12.36    2.29
  -5  13   1    9.24    2.21
  -5 -13   1   14.88    1.59
   5 -13  -1   13.41    3.11
  -5 -13   1   15.27    2.30
   5  13   0    4.15    2.04
  -5  13   0    4.24    2.02
  -5 -13   0    7.00    2.56
  -5 -13   0    8.43    2.23
   5 -13   0    5.69    2.72
   5  13   0    4.70    2.10
  -5  13   0    3.14    2.03
   5  13   1    1.47    1.88
  -5  13  -1   -1.19    2.02
  -5 -13  -1    0.69    2.47
  -5  13  -1   -3.47    2.15
   5  13   1   -1.05    1.88
  -5 -13  -1    1.94    2.28
   5  13   2   18.47    2.31
  -5  13  -2   24.23    2.68
  -5 -13  -2   24.47    2.62
  -5  13  -2   19.31    2.58
  -5 -13  -3   20.70    2.48
   5  13   3   18.26    2.35
  -5  13  -3   20.13    2.65
   5  13   4   45.85    3.02
  -5  13  -4   41.40    3.31
  -5  14   2   12.64    2.11
  -5 -14   2   13.34    2.34
   5  14  -1    1.98    2.22
  -5  14   1    2.03    1.98
  -5 -14   1    4.57    2.26
  -5 -14   0   55.86    3.53
  -5  14   0   47.38    3.40
   5  14   0   47.35    3.45
   5  14   1    0.58    2.02
  -5 -14  -2    8.95    2.34
  -6   0  11   -1.17    1.71
  -6   0  10   24.25    2.12
  -6   0   9   -0.72    1.40
  -6   0   8   47.40    2.49
  -6   0   7    0.69    1.03
   6   0  -7   -1.12    1.26
   6   0  -6  845.58   27.95
  -6   0   6  844.37   27.49
  -6   0   6  877.26   27.61
  -6   0   5   -0.12    0.69
  -6   0   5    1.40    0.43
  -6   0   5    0.77    0.64
   6   0  -5    0.20    0.76
  -6   0   4  179.61    5.91
   6   0  -4  168.92    6.08
  -6   0   4  173.90    5.94
  -6   0   4  164.57    5.80
   6   0  -4  172.86    5.86
  -6   0   3    0.72    0.58
  -6   0   3    0.65    0.43
  -6   0   2  187.82    6.12
   6   0  -2  188.89    6.21
  -6   0   2  191.68    6.34
   6   0  -2  182.12    6.08
  -6   0   2  182.14    6.22
  -6   0   1   -0.10    0.35
   6   0  -1    0.47    0.47
   6   0  -1    0.44    0.41
  -6   0   1    0.31    0.40
  -6   0   1    0.45    0.36
  -6   0   0  123.51    4.29
  -6   0   0  121.65    4.36
   6   0   0  123.93    4.34
  -6   0  -1    0.16    0.44
  -6   0  -1    0.83    0.67
   6   0   2    1.65    0.69
   6   0   2    2.89    0.63
  -6   0  -2    2.07    0.68
  -6   0  -2    1.67    0.64
   6   0   3   -0.18    0.67
   6   0   3   -0.83    0.81
  -6   0  -3    0.75    0.69
  -6   0  -3   -0.12    0.80
   6   0   4  137.65    5.18
  -6   0  -4  133.40    5.02
  -6   0  -4  134.51    5.17
  -6   0  -4  133.96    5.23
  -6   0  -5   -0.10    1.24
   6   0   5    0.73    1.16
  -6   0  -5   -0.41    1.17
   6   0   6   95.07    4.22
  -6   0  -6   94.85    4.49
  -6   0  -6  100.43    4.29
  -6   0  -7   -0.26    1.92
  -6   0  -7    0.58    1.54
   6   0   7    0.75    1.60
  -6   0  -8   40.78    2.67
  -6   0  -8   41.32    3.46
   6   0   8   31.68    2.67
   6   0   9   -0.89    1.89
  -6   0  -9    0.33    2.54
  -6   1  11    3.89    1.78
  -6  -1  11    4.49    1.83
  -6  -1  10   30.62    2.38
  -6   1  10   31.45    2.27
  -6   1   9   15.81    1.73
  -6  -1   9   15.22    1.82
  -6   1   8   23.94    1.76
  -6  -1   8   25.21    1.96
  -6  -1   7   23.51    1.71
  -6   1   7   25.62    1.60
  -6   1   7   23.24    0.98
   6   1  -7   20.17    1.92
  -6   1   6    3.03    0.37
  -6   1   6    4.07    0.72
   6   1  -6    4.43    0.93
  -6  -1   6    3.20    0.87
  -6   1   6    5.04    0.93
  -6  -1   6    6.48    1.06
   6   1  -6    3.71    1.07
  -6  -1   5    7.45    0.56
  -6   1   5    7.54    0.85
  -6  -1   5    8.37    0.93
   6   1  -5    9.05    0.95
  -6  -1   5    7.21    0.91
  -6   1   5    8.21    0.81
  -6   1   5    8.35    0.64
   6   1  -5    6.93    1.01
   6   1  -4    9.09    0.97
  -6   1   4    7.97    0.80
  -6  -1   4    8.13    0.80
  -6   1   4    8.04    0.71
  -6  -1   4    8.40    0.70
   6   1  -4    7.61    0.86
   6   1  -4   10.01    0.91
  -6  -1   4    9.01    0.87
  -6   1   4    8.47    0.80
  -6   1   4    9.38    0.63
  -6  -1   3   -0.45    0.47
  -6   1   3    0.27    0.40
  -6   1   3    0.39    0.37
   6   1  -3    0.40    0.32
   6  -1  -3    0.38    0.50
  -6  -1   3    0.73    0.49
  -6  -1   3    0.26    0.59
  -6   1   3    0.76    0.55
   6  -1  -2  105.63    3.65
   6   1  -2  108.82    3.77
  -6   1   2  108.37    3.70
   6  -1  -2  112.70    3.77
  -6   1   2  112.41    3.68
  -6  -1   2  112.11    3.76
  -6   1   2  105.20    3.83
  -6   1   2  111.26    3.75
  -6  -1   2  111.75    3.99
  -6   1   1  529.26   16.13
   6  -1  -1  471.04   16.21
  -6  -1   1  493.77   16.33
  -6   1   1  489.93   16.20
   6   1  -1  503.67   16.30
  -6   1   1  516.01   16.11
  -6  -1   1  517.42   16.16
   6  -1  -1  505.47   16.15
   6  -1  -1  498.22   16.18
  -6   1   1  495.07   16.23
   6  -1   0  204.59    6.89
  -6  -1   0  207.55    7.10
   6  -1   0  197.86    7.01
  -6   1   0  207.70    7.03
   6   1   0  219.84    7.19
   6  -1   0  210.04    7.07
  -6   1   0  213.74    7.10
   6  -1   0  224.84    6.91
  -6  -1  -1  124.54    4.57
  -6  -1  -1  132.82    4.33
  -6   1  -1  128.24    4.57
  -6   1  -1  127.67    4.36
  -6   1  -1  137.35    4.67
   6   1   2  504.62   15.52
   6  -1   2  503.02   15.48
  -6  -1  -2  432.44   15.10
  -6   1  -2  489.59   15.12
   6  -1   2  475.80   15.61
  -6   1  -2  513.29   15.67
   6   1   2  508.98   15.75
  -6   1  -2  481.32   15.56
  -6   1  -2  460.57   15.51
  -6  -1  -2  499.00   15.80
  -6  -1  -3   14.81    1.34
   6   1   3   13.63    1.27
   6  -1   3   13.68    1.22
  -6   1  -3   12.55    1.19
  -6  -1  -3   15.10    1.12
   6  -1   3   12.22    1.01
   6   1   3   15.95    1.11
   6  -1   4   45.03    2.33
   6   1   4   45.45    2.40
  -6  -1  -4   40.72    2.37
  -6   1  -4   48.46    2.45
  -6  -1  -4   45.37    2.21
   6   1   5  175.05    6.62
   6  -1   5  181.39    6.57
  -6   1  -5  172.80    6.72
  -6  -1  -5  178.61    6.70
  -6   1  -5  171.00    6.49
  -6  -1  -6   18.86    1.90
  -6   1  -6   19.46    1.80
   6   1   6   15.16    1.79
   6  -1   6   14.24    1.76
  -6   1  -6   18.54    1.99
  -6   1  -7    2.45    1.82
   6   1   7    2.90    1.63
   6  -1   7    0.83    1.57
  -6   1  -7    1.47    1.49
  -6  -1  -7    1.32    1.63
   6   1   8   10.84    2.01
   6  -1   8   10.78    2.03
  -6  -1  -8    9.37    1.91
  -6   1  -8    7.24    2.35
  -6   1  -9   16.94    2.90
   6  -1   9   11.85    2.16
   6   1   9   13.83    2.22
  -6   2  10    4.98    1.71
  -6   2  10    0.39    1.51
  -6  -2  10    2.14    1.72
  -6   2   9   36.70    2.19
  -6  -2   9   37.61    2.49
   6   2  -8   20.57    1.64
  -6   2   8   20.16    1.61
  -6  -2   8   19.96    1.86
   6   2  -7   34.94    2.05
  -6   2   7   35.34    1.87
  -6  -2   7   33.66    2.07
   6  -2  -7   34.99    2.29
   6   2  -7   37.07    2.35
   6   2  -6    0.41    0.45
  -6   2   6    1.86    0.61
   6   2  -6    2.08    0.97
  -6   2   6    1.06    0.77
  -6  -2   6    0.58    0.94
   6   2  -6    0.86    1.03
   6  -2  -6    0.78    1.02
  -6   2   6    1.40    0.61
  -6   2   5  300.06    9.91
  -6  -2   5  305.06   10.14
   6   2  -5  302.19   10.35
   6  -2  -5  303.19   10.34
   6   2  -5  312.88    9.71
   6   2  -5  308.61   10.29
  -6  -2   5  315.46   10.19
  -6   2   5  315.12    9.98
  -6   2   5  288.22    9.91
  -6  -2   5  284.52    9.75
  -6  -2   4    1.39    0.57
  -6  -2   4    1.87    0.72
  -6   2   4    1.51    0.59
   6   2  -4    0.63    0.70
  -6   2   4    1.58    0.26
   6   2  -4    1.69    0.75
  -6  -2   4    1.58    0.65
   6   2  -4    1.36    0.39
  -6  -2   4    2.02    0.78
  -6   2   4    1.34    0.49
  -6  -2   4    1.04    0.64
   6  -2  -4    1.85    0.73
   6   2  -4    1.58    0.70
  -6   2   4    2.03    0.66
   6   2  -3  412.92   13.71
   6  -2  -3  431.33   13.72
  -6   2   3  422.68   13.33
  -6  -2   3  412.78   13.53
  -6   2   3  410.22   13.35
  -6   2   3  421.00   13.68
   6   2  -3  432.26   13.82
  -6  -2   3  418.00   13.72
  -6   2   3  412.87   13.30
  -6  -2   3  407.70   13.66
   6  -2  -3  418.69   13.43
  -6   2   2   71.54    1.42
   6  -2  -2   68.04    1.24
  -6  -2   2   70.15    1.29
  -6   2   2   75.21    0.99
  -6  -2   2   67.29    1.70
  -6   2   2   71.07    1.15
   6   2  -2   72.62    1.59
  -6   2   2   70.35    1.16
   6  -2  -2   67.19    1.07
   6  -2  -2   75.91    1.20
  -6  -2   1   36.29    1.41
   6  -2  -1   32.95    1.33
  -6  -2   1   33.53    1.48
   6  -2  -1   34.02    1.51
   6  -2  -1   32.31    1.39
  -6   2   1   32.20    1.38
   6  -2  -1   32.09    1.38
  -6   2   1   35.66    1.45
  -6  -2   1   31.14    1.67
   6  -2   0   12.49    0.85
  -6   2   0   13.52    0.92
   6  -2   0   14.52    0.82
  -6  -2   0   13.61    0.81
  -6   2   0   14.00    0.84
  -6   2   0   13.00    0.83
   6  -2   0   12.71    0.83
  -6  -2   0   12.64    0.90
  -6  -2   0   13.93    0.82
   6  -2   0   14.95    0.76
  -6  -2  -1  135.77    4.63
  -6   2  -1  139.74    4.68
  -6   2  -1  140.84    4.87
  -6   2  -1  131.01    4.80
   6   2   2   68.82    2.20
  -6   2  -2   68.57    2.78
   6   2   2   63.61    2.67
   6  -2   2   68.28    2.66
  -6  -2  -2   65.35    2.69
  -6  -2  -2   69.26    2.99
  -6  -2  -2   66.13    2.72
  -6   2  -2   62.91    2.67
  -6   2  -2   66.58    2.41
  -6  -2  -2   61.38    2.38
   6   2   2   69.63    2.92
   6   2   2   70.30    2.48
  -6  -2  -3  152.80    5.53
  -6   2  -3  148.23    5.51
   6   2   3  147.46    5.01
  -6  -2  -3  155.70    5.79
  -6  -2  -3  148.51    5.42
   6   2   3  151.48    5.39
   6  -2   3  154.65    5.53
   6   2   3  158.79    5.71
  -6  -2  -4   43.67    2.41
  -6   2  -4   46.23    2.39
  -6  -2  -4   44.45    2.21
  -6  -2  -4   40.46    2.46
   6   2   4   45.84    2.46
   6  -2   4   44.82    2.31
  -6   2  -5   35.39    2.31
  -6  -2  -5   38.96    2.43
  -6  -2  -5   35.85    2.41
   6  -2   5   36.32    2.23
   6   2   5   35.44    2.31
  -6  -2  -5   33.63    2.04
  -6  -2  -6   30.06    2.29
  -6   2  -6   25.98    2.03
   6  -2   6   27.69    2.11
   6   2   6   28.21    2.23
  -6  -2  -6   28.83    2.41
  -6   2  -6   25.98    2.28
  -6   2  -7   89.21    3.94
  -6  -2  -7   83.51    4.09
  -6  -2  -7   82.23    4.35
  -6   2  -7   82.43    4.27
   6   2   7   76.53    3.98
   6  -2   7   85.74    3.95
  -6  -2  -8   17.61    2.18
   6   2   8   12.76    2.15
   6  -2   8   16.52    2.12
  -6  -2  -8   13.52    2.62
  -6   2  -8    9.84    2.42
   6  -2   9   65.48    3.73
   6   2   9   70.85    3.80
  -6  -2  -9   80.17    4.76
  -6   2  -9   77.18    4.64
  -6   3  10   14.17    2.02
  -6  -3  10   13.48    2.06
   6   3  -9    6.91    1.52
  -6   3   9    3.13    1.61
  -6   3   9    3.45    1.32
  -6  -3   9    5.42    1.77
   6   3  -8    1.00    1.28
  -6   3   8   -0.35    1.09
  -6  -3   8    1.82    1.45
   6   3  -7  125.03    5.11
   6   3  -7  131.46    4.51
  -6  -3   7  133.05    5.10
  -6   3   7  132.84    4.73
   6   3  -6   20.44    1.58
  -6   3   6   16.44    0.97
  -6   3   6   16.55    1.16
   6   3  -6   17.59    1.57
   6  -3  -6   21.06    1.66
   6   3  -6   17.30    1.02
  -6   3   6   16.65    1.13
  -6  -3   6   19.46    1.53
  -6  -3   5   10.29    1.10
   6   3  -5    7.67    1.09
   6  -3  -5    9.90    1.15
  -6   3   5    9.03    0.80
   6   3  -5   10.47    1.21
  -6  -3   5    9.45    1.14
  -6   3   5    8.64    0.89
   6   3  -5    9.67    0.73
  -6   3   5    9.47    0.77
  -6  -3   5    8.84    0.73
  -6  -3   4    2.38    0.74
  -6   3   4    2.57    0.80
  -6  -3   4    2.61    0.78
   6   3  -4    3.09    0.86
  -6  -3   4    2.71    0.83
   6   3  -4    3.80    0.84
   6  -3  -4    2.73    0.76
  -6   3   4    4.01    0.91
  -6   3   4    2.55    0.47
  -6   3   4    2.63    0.37
   6   3  -4    3.53    0.57
  -6  -3   4    2.29    0.78
  -6   3   4    2.90    0.70
  -6  -3   4    2.62    0.71
   6  -3  -3  115.38    4.04
   6   3  -3  108.23    4.03
  -6   3   3  111.15    3.62
  -6  -3   3  110.60    3.90
  -6   3   3  111.41    3.97
  -6  -3   3  102.74    4.01
  -6   3   3  109.07    3.70
  -6  -3   3  108.44    4.10
   6  -3  -3  109.16    3.70
  -6  -3   3  107.00    4.07
  -6   3   2  145.36    4.91
   6  -3  -2  141.71    4.87
   6   3  -2  141.81    5.07
  -6  -3   2  143.40    5.29
  -6  -3   2  140.10    4.96
  -6   3   2  152.18    5.01
   6  -3  -2  152.13    4.83
   6  -3  -1   83.83    3.03
  -6   3   1   85.83    3.06
   6  -3  -1   82.42    2.99
   6  -3  -1   84.29    3.21
  -6   3   1   87.88    3.22
   6   3  -1   86.14    3.30
  -6  -3   1   87.53    3.43
   6  -3  -1   80.78    2.88
   6   3   0   12.87    0.73
   6  -3   0   13.21    0.81
  -6  -3   0   12.09    0.89
   6  -3   0   11.37    0.74
  -6   3   0   11.59    0.83
  -6  -3   0   13.36    0.79
  -6   3   0   13.07    0.83
   6   3   1  419.79   13.30
  -6  -3  -1  411.73   13.45
  -6   3  -1  411.22   13.44
   6  -3   1  397.09   13.45
  -6   3  -1  403.39   13.53
  -6  -3  -1  419.80   13.40
  -6   3  -1  413.83   13.43
   6   3   2  154.39    5.54
  -6  -3  -2  142.67    5.18
  -6   3  -2  143.98    5.17
  -6  -3  -2  147.87    5.25
   6   3   2  151.27    4.94
  -6   3  -2  143.96    5.24
  -6  -3  -2  146.67    5.60
  -6  -3  -2  136.78    4.97
  -6   3  -2  146.93    5.02
  -6   3  -3  305.60   10.16
  -6  -3  -3  315.13   10.57
   6  -3   3  324.43   10.65
   6   3   3  318.98   10.89
   6   3   3  318.91   10.07
  -6  -3  -3  325.00   10.67
  -6   3  -3  311.10   10.60
  -6  -3  -3  300.21   10.17
  -6  -3  -3  309.21   10.98
  -6  -3  -4    5.77    1.03
   6   3   4    5.44    0.72
  -6  -3  -4    5.90    1.21
  -6   3  -4    8.31    1.24
   6   3   4    8.17    1.40
   6  -3   4    7.17    1.28
  -6  -3  -4    6.01    1.37
   6  -3   5   42.63    2.47
   6   3   5   41.66    2.59
  -6  -3  -5   46.17    2.66
  -6   3  -5   45.27    2.59
  -6  -3  -5   43.74    1.85
  -6  -3  -5   43.21    2.33
  -6  -3  -5   46.13    2.77
   6   3   5   40.06    1.89
   6   3   6   25.95    2.27
   6  -3   6   27.78    2.17
  -6  -3  -6   31.39    2.43
  -6   3  -6   32.32    2.41
  -6  -3  -6   25.28    1.97
  -6  -3  -6   29.52    2.44
  -6   3  -7    1.45    1.52
   6   3   7    3.94    1.86
   6  -3   7   -1.39    1.74
  -6  -3  -7    0.13    1.97
  -6   3  -7    1.11    1.88
  -6  -3  -7    2.76    1.80
   6   3   8    0.43    1.88
   6  -3   8    1.18    1.81
  -6  -3  -8    0.44    2.28
  -6   3  -8    3.79    2.17
  -6  -3  -8    1.64    1.85
  -6  -3  -9    5.58    2.81
   6   3   9    7.70    2.06
   6  -3   9    3.59    2.07
  -6   4  10   -0.83    1.73
  -6  -4  10    4.62    1.94
  -6   4   9   12.35    1.47
  -6  -4   9    9.54    1.93
   6   4  -9   15.17    1.86
  -6   4   9    9.60    1.87
  -6   4   8   48.81    2.89
  -6  -4   8   48.70    2.83
  -6   4   8   52.22    2.31
   6   4  -8   47.22    2.78
  -6   4   7    1.80    0.89
  -6  -4   7    4.36    1.39
  -6   4   7    2.42    1.38
   6   4  -7    1.40    1.30
  -6   4   6  169.36    5.91
  -6   4   6  177.94    5.88
  -6   4   6  179.03    6.03
   6   4  -6  198.70    6.86
  -6   4   6  191.96    6.88
  -6   4   6  189.12    6.41
   6   4  -6  190.44    6.74
   6  -4  -6  192.32    6.78
  -6   4   6  196.54    6.12
  -6  -4   6  193.00    6.64
  -6  -4   5   98.50    3.81
  -6   4   5   98.21    3.33
  -6   4   5   96.51    3.47
   6   4  -5   96.49    4.07
  -6   4   5   96.42    4.05
  -6   4   5   94.51    3.69
  -6  -4   5   92.52    3.51
   6   4  -5   95.45    3.87
   6  -4  -5   98.44    3.88
  -6   4   5   99.54    3.29
  -6   4   4   18.42    0.92
  -6   4   4   17.90    1.44
   6   4  -4   17.18    1.44
  -6  -4   4   20.07    1.28
  -6   4   4   16.78    1.23
  -6  -4   4   17.49    1.24
  -6   4   4   17.31    1.17
  -6  -4   4   18.83    1.27
  -6   4   4   18.05    0.78
   6   4  -4   17.43    1.25
   6  -4  -4   18.02    1.28
  -6  -4   3   12.90    1.12
   6   4  -3   15.17    1.10
  -6   4   3   14.83    1.09
   6   4  -3   14.40    1.11
  -6  -4   3   12.93    1.16
  -6  -4   3   14.47    1.21
   6  -4  -3   13.58    0.72
   6   4  -3   16.74    1.11
   6  -4  -3   18.04    1.11
  -6   4   3   14.14    0.61
  -6   4   3   14.40    0.85
  -6   4   3   14.97    1.21
  -6   4   2  559.35   17.72
   6  -4  -2  546.94   17.63
  -6  -4   2  528.38   17.99
   6   4  -2  551.63   18.14
   6  -4  -2  576.63   18.19
   6   4  -2  551.95   18.00
  -6  -4   2  533.38   18.16
   6  -4  -2  561.84   17.52
   6   4  -2  543.53   17.83
   6   4  -2  532.72   17.81
   6   4  -1   84.80    3.00
   6  -4  -1   81.90    2.92
   6   4  -1   82.61    3.27
  -6  -4   1   80.79    3.42
  -6   4   1   85.35    3.01
   6   4  -1   80.31    3.28
   6  -4  -1   91.49    3.26
  -6   4   1   82.63    3.20
  -6  -4   1   84.13    3.10
  -6   4   0   49.98    1.85
   6  -4   0   46.22    1.75
  -6   4   0   46.50    1.75
  -6  -4   0   53.26    1.68
   6   4   0   50.41    1.65
  -6  -4   0   45.50    2.15
   6   4   0   48.19    1.95
  -6  -4   0   49.84    1.85
   6  -4   0   53.81    1.83
  -6   4  -1  199.03    6.70
  -6   4  -1  194.13    6.70
  -6  -4  -1  193.65    6.67
  -6  -4  -1  177.76    6.77
  -6  -4  -1  198.24    6.58
  -6   4  -1  200.97    6.57
   6   4   1  191.39    6.90
   6   4   1  196.92    6.46
   6  -4   1  193.86    6.64
   6   4   1  185.14    6.57
  -6  -4  -2  107.16    2.65
  -6   4  -2  103.69    2.57
  -6  -4  -2  104.51    2.81
   6   4   2  106.29    2.34
   6   4   2  106.20    2.23
  -6  -4  -2   99.38    2.48
  -6   4  -2   99.32    2.50
   6  -4   3  297.42    9.89
  -6  -4  -3  298.38    9.85
   6   4   3  302.06   10.24
  -6  -4  -3  297.24    9.86
  -6   4  -3  295.50    9.81
  -6  -4  -3  273.99    9.53
  -6   4  -3  276.83    9.52
  -6  -4  -3  283.31   10.29
   6   4   3  284.51    9.41
   6   4   4    5.09    1.43
   6  -4   4    3.87    1.17
   6   4   4    5.21    0.69
  -6  -4  -4    3.40    1.44
   6   4   4    4.23    0.58
  -6  -4  -4    5.69    1.23
  -6   4  -4    5.85    1.20
  -6  -4  -4    4.53    1.04
   6   4   5    3.76    0.80
  -6  -4  -5    6.86    1.69
   6  -4   5    4.15    1.40
   6   4   5    4.64    1.61
  -6  -4  -5    5.33    0.75
  -6  -4  -5    5.05    1.48
  -6   4  -5    7.53    1.42
  -6  -4  -5    4.87    1.26
  -6  -4  -6  181.11    6.56
  -6  -4  -6  179.83    6.91
  -6   4  -6  169.95    6.76
  -6  -4  -6  173.17    7.00
   6  -4   6  169.73    6.63
   6   4   6  163.71    6.79
  -6  -4  -7    5.97    1.96
  -6  -4  -7    5.62    2.06
  -6   4  -7    3.22    1.83
   6  -4   7    2.96    1.73
   6   4   7    1.34    1.78
  -6  -4  -8   49.63    3.22
   6   4   8   42.78    3.09
   6  -4   8   41.36    2.95
  -6  -4  -8   46.52    3.50
  -6   4  -8   44.02    3.39
   6   4   9   18.19    2.46
   6  -4   9   13.52    2.35
  -6   5  10   30.14    2.59
  -6  -5  10   35.51    2.81
  -6   5   9   14.29    2.08
  -6  -5   9   10.18    2.00
   6   5  -9   13.30    2.05
  -6   5   8    7.03    1.75
   6   5  -8    9.92    1.79
  -6  -5   8    7.00    1.81
  -6   5   7   41.44    2.63
  -6   5   7   42.00    1.80
  -6  -5   7   42.49    2.54
   6   5  -7   40.85    2.59
  -6   5   6   22.69    1.61
  -6   5   6   17.60    1.14
   6   5  -6   23.78    1.74
   6  -5  -6   21.32    1.73
  -6   5   6   20.72    1.03
  -6   5   6   18.11    1.00
   6   5  -6   22.14    1.88
   6   5  -6   23.42    1.39
  -6   5   6   20.12    1.01
  -6   5   6   20.17    1.82
  -6  -5   6   21.29    1.74
   6   5  -5   10.35    1.40
  -6   5   5    6.01    1.08
  -6  -5   5    5.93    0.93
  -6   5   5    6.46    0.52
   6   5  -5    9.15    1.00
  -6   5   5    8.31    0.73
   6   5  -5    7.27    1.07
   6  -5  -5    7.22    1.10
  -6   5   5    7.13    1.30
  -6   5   4    9.46    1.21
   6   5  -4   11.08    1.39
  -6  -5   4    9.46    1.10
  -6   5   4    8.94    1.11
   6  -5  -4    7.25    0.97
   6   5  -4    8.04    0.99
   6   5  -4    9.33    1.06
  -6   5   4    9.19    0.78
  -6   5   4    7.89    0.92
  -6  -5   4   10.28    1.04
   6  -5  -3   12.86    0.70
   6   5  -3   13.00    1.03
   6  -5  -3   11.18    0.97
   6   5  -3   12.87    1.19
  -6   5   3   13.86    1.30
  -6   5   3   13.28    0.90
  -6  -5   3   14.60    1.31
  -6   5   3   11.52    1.15
   6  -5  -2  174.76    6.03
   6  -5  -2  152.47    5.05
   6   5  -2  160.41    5.52
   6   5  -2  164.20    5.77
   6   5  -2  166.00    5.91
  -6  -5   2  169.50    5.99
   6  -5  -2  161.55    5.30
  -6  -5   2  160.18    5.45
  -6   5   2  162.59    5.42
   6   5  -2  157.44    5.44
   6   5  -1   11.38    1.16
  -6  -5   1    9.67    1.05
   6   5  -1    8.72    1.13
  -6  -5   1    7.10    1.21
  -6  -5   1    9.28    0.85
   6  -5  -1    8.67    0.56
  -6   5   1    9.12    0.89
   6   5  -1    9.09    0.89
  -6  -5   1    8.88    1.04
   6  -5  -1   10.09    1.15
  -6   5   1    9.25    1.02
  -6  -5   0  111.13    4.62
  -6  -5   0  115.83    4.20
   6   5   0  110.70    4.31
   6  -5   0  110.13    4.02
   6  -5   0  114.45    4.19
   6   5   0  107.41    4.15
   6   5   0  110.69    3.95
  -6  -5   0  121.90    4.02
  -6  -5   0  110.67    4.15
  -6   5   0  106.56    4.20
  -6   5   0  108.37    4.08
  -6   5  -1    7.20    0.80
  -6  -5  -1    5.31    0.71
   6   5   1    6.63    0.78
  -6  -5  -1    7.38    1.38
   6   5   1    5.62    0.94
  -6  -5  -1    7.28    0.93
   6  -5   1    6.62    0.88
  -6   5  -1    6.50    0.96
   6   5   1    5.95    0.82
  -6   5  -1    7.32    0.98
  -6  -5  -1    7.41    1.02
  -6  -5  -1    6.20    0.80
  -6  -5  -1    7.31    1.05
   6   5   2  552.52   17.75
  -6  -5  -2  567.86   17.86
  -6   5  -2  546.30   17.79
  -6  -5  -2  525.37   18.02
   6   5   2  555.40   17.60
  -6   5  -2  552.47   17.92
  -6  -5  -2  495.39   17.83
   6  -5   2  574.02   17.79
  -6  -5  -2  541.57   17.80
  -6  -5  -3   58.65    2.30
  -6  -5  -3   54.79    2.57
  -6   5  -3   55.72    2.52
  -6  -5  -3   50.42    2.53
   6  -5   3   53.59    2.63
  -6   5  -3   50.33    2.37
   6  -5   3   57.66    2.28
  -6  -5  -3   49.89    3.02
   6   5   3   56.53    2.25
  -6  -5  -4   60.35    2.90
   6  -5   4   62.00    3.03
   6   5   4   66.15    3.37
   6  -5   4   62.85    2.49
  -6  -5  -4   62.95    3.01
  -6   5  -4   65.19    2.95
   6   5   4   64.22    2.45
  -6   5  -4   61.56    2.60
  -6  -5  -4   57.99    3.38
   6   5   5    2.04    0.66
  -6  -5  -5    3.64    1.54
  -6   5  -5    1.51    1.27
  -6  -5  -5    5.16    1.76
  -6  -5  -5    1.31    0.69
  -6  -5  -5    1.41    1.29
   6   5   5    2.29    0.77
   6  -5   5    1.02    1.36
   6   5   5    2.24    1.66
  -6  -5  -6   16.00    1.78
   6  -5   6   19.55    2.04
   6   5   6   14.60    2.13
  -6   5  -6   11.98    1.86
  -6  -5  -6   15.18    2.04
  -6  -5  -6   16.17    2.30
   6   5   7    6.74    2.09
   6  -5   7    9.33    1.98
  -6  -5  -7    7.61    2.21
  -6   5  -7   10.21    2.09
  -6  -5  -7    9.46    2.21
   6   5   8    0.83    2.03
   6  -5   8    6.13    2.10
  -6   5  -8    4.76    2.25
  -6  -5  -8    5.89    2.46
  -6  -5  -8    1.98    2.06
   6   5   9   12.55    2.34
  -6   6  10   13.49    2.19
  -6   6   9   25.39    2.45
  -6  -6   9   27.82    2.52
   6   6  -9   27.74    2.55
   6   6  -8    2.81    1.78
  -6  -6   8    4.17    1.81
  -6   6   8    3.77    1.73
   6   6  -7   10.43    1.81
  -6   6   7    9.16    1.81
  -6  -6   7   10.41    1.76
  -6   6   6   78.82    3.49
   6   6  -6   78.69    3.54
  -6   6   5  135.87    5.31
   6   6  -5  127.94    4.90
   6  -6  -5  130.48    4.92
   6   6  -5  124.20    5.27
   6   6  -5  129.91    4.77
  -6   6   5  131.48    4.50
   6   6  -5  132.29    4.74
  -6  -6   5  123.38    4.77
  -6  -6   4  100.39    4.02
  -6   6   4  102.35    4.24
   6  -6  -4   98.64    3.81
   6   6  -4   96.15    3.79
  -6   6   4   99.72    3.69
  -6  -6   4  106.60    3.81
  -6  -6   4   96.97    3.85
   6   6  -4   88.58    4.21
  -6   6   4  104.11    3.61
   6   6  -4   98.95    3.93
  -6  -6   3  157.95    5.86
  -6   6   3  162.57    5.34
  -6   6   3  143.65    5.27
  -6  -6   3  160.47    5.38
  -6   6   3  149.02    5.82
   6   6  -3  157.39    5.69
  -6  -6   3  147.72    5.42
   6  -6  -3  155.39    5.10
   6  -6  -3  155.37    5.39
   6   6  -3  147.55    5.39
  -6  -6   2   -0.35    1.05
   6   6  -2    0.97    1.04
   6   6  -2    0.57    0.99
   6  -6  -2    0.64    0.53
  -6  -6   2    0.75    0.71
   6   6  -2    0.77    0.60
  -6   6   2    0.31    0.77
   6   6  -1    6.89    0.91
  -6   6   1    7.81    1.09
   6   6  -1    5.11    1.02
  -6   6   1    6.36    0.90
   6   6  -1    6.39    1.12
   6  -6  -1    6.47    0.77
  -6  -6   1    6.49    1.31
   6   6  -1    6.88    0.71
   6  -6  -1    6.83    0.72
  -6  -6   1    7.06    0.85
   6  -6  -1    5.93    0.48
   6  -6  -1    7.92    1.33
  -6  -6   0   93.21    3.58
   6   6   0   84.80    3.72
   6  -6   0   91.49    3.44
   6   6   0   87.28    3.31
  -6   6   0   92.18    3.72
  -6  -6   0   90.34    3.63
  -6  -6   0   98.69    3.41
  -6  -6   0   87.16    4.05
   6   6   0   85.29    3.56
   6  -6   0   91.83    3.67
  -6  -6  -1   96.46    3.52
   6   6   1   89.14    3.64
  -6  -6  -1   93.71    3.66
   6   6   1   94.64    3.80
  -6   6  -1   98.86    3.86
  -6  -6  -1   94.42    3.77
   6  -6   1  101.98    3.70
   6   6   1   93.42    3.41
  -6  -6  -1   97.01    3.47
  -6   6  -1   90.12    3.41
  -6  -6  -1   86.78    4.19
  -6  -6  -2    1.92    1.03
   6   6   2   -0.49    0.73
  -6  -6  -2    1.50    0.98
  -6   6  -2    1.49    0.95
   6  -6   2    0.46    0.82
  -6  -6  -2   -0.43    0.84
  -6   6  -2   -0.04    0.73
  -6  -6  -2    1.44    0.81
  -6  -6  -3   96.74    3.50
  -6  -6  -3   85.43    4.34
  -6  -6  -3   94.97    3.83
  -6  -6  -3   74.93    3.60
   6   6   3   94.37    3.49
  -6   6  -3   86.25    3.66
  -6  -6  -3   94.12    3.69
  -6   6  -3   87.34    3.58
   6  -6   3   99.64    3.53
   6  -6   3   89.28    3.81
   6  -6   4   65.67    3.11
  -6  -6  -4   65.13    3.01
  -6   6  -4   63.06    2.77
   6   6   4   60.67    3.43
   6   6   4   65.67    2.57
   6  -6   4   66.81    2.62
  -6  -6  -4   64.82    2.80
  -6  -6  -4   64.50    3.59
  -6  -6  -4   64.55    2.98
  -6   6  -4   64.39    2.88
  -6  -6  -5   15.08    1.68
  -6   6  -5   16.24    1.73
  -6  -6  -5   17.02    1.83
   6  -6   5   15.13    1.85
   6   6   5   17.02    2.22
   6   6   5   16.39    1.14
  -6  -6  -5   15.75    2.20
  -6  -6  -6    9.98    1.69
  -6  -6  -6    7.31    2.15
   6  -6   6    9.22    1.92
   6   6   6    9.66    2.10
  -6  -6  -6    9.50    1.93
  -6   6  -6    6.76    1.69
   6   6   7   33.14    2.98
   6  -6   7   39.04    2.81
  -6  -6  -7   41.45    2.62
  -6  -6  -7   42.64    3.05
  -6   6  -7   38.46    2.86
  -6  -6  -7   38.09    3.16
  -6  -6  -8    8.68    2.40
  -6  -6  -8    3.63    2.37
  -6   6  -8    6.46    2.29
   6   6   8    5.15    2.26
  -6   6  -8    7.27    2.20
  -6   7  10    3.96    2.03
   6   7  -9   76.26    4.13
  -6   7   9   72.44    3.89
  -6  -7   9   71.35    3.88
   6   7  -8    4.65    1.92
  -6   7   8    5.69    1.90
   6   7  -7    7.78    1.94
  -6   7   7    8.77    1.88
   6   7  -6    2.72    1.62
  -6   7   6    6.26    1.66
  -6  -7   6    3.52    1.51
   6   7  -5   77.88    3.83
  -6  -7   5   75.81    3.32
  -6  -7   5   79.01    3.40
  -6   7   5   78.55    3.76
   6   7  -5   79.70    3.30
   6   7  -5   76.21    3.29
  -6   7   4    2.22    0.79
  -6  -7   4    1.47    0.86
   6  -7  -4    1.30    0.86
   6   7  -4    1.49    0.89
  -6  -7   4    1.99    1.06
  -6  -7   4    1.03    1.17
  -6   7   4   -0.65    1.18
  -6   7   4    1.48    0.85
  -6  -7   3   80.63    3.67
   6  -7  -3   85.43    2.89
  -6  -7   3   77.53    3.20
  -6   7   3   79.92    3.61
   6  -7  -3   68.19    2.99
   6   7  -3   77.66    3.08
  -6   7   3   82.96    3.14
   6   7  -3   89.17    3.81
  -6   7   3   82.05    3.02
  -6  -7   3   88.82    3.09
  -6  -7   2   24.16    1.95
   6   7  -2   24.69    1.92
  -6  -7   2   22.12    1.39
   6   7  -2   21.47    1.21
   6  -7  -1  334.19   11.05
   6   7  -1  318.26   10.85
   6  -7  -1  298.35   10.02
   6   7  -1  333.30   11.04
   6  -7  -1  332.09   10.48
   6   7  -1  316.88   10.31
   6  -7  -1  326.25   10.31
  -6  -7   1  347.74   10.49
   6  -7  -1  314.95   10.02
  -6   7   1  337.80   11.00
  -6  -7   1  328.46   11.29
   6   7   0    9.36    1.33
  -6  -7   0    6.97    0.77
  -6  -7   0    7.15    1.58
  -6  -7   0    7.83    1.00
  -6   7   0    7.97    0.72
   6  -7   0    8.26    1.34
   6   7   0    6.19    1.11
  -6   7   0    6.88    1.24
  -6  -7  -1  404.30   12.82
  -6   7  -1  377.36   12.75
  -6  -7  -1  407.41   12.98
   6   7   1  374.75   13.10
  -6  -7  -1  384.83   13.79
   6   7   1  381.22   13.26
  -6   7  -1  414.82   13.36
   6   7   2    5.75    1.03
  -6   7  -2    6.02    1.26
  -6  -7  -2    7.51    1.09
   6   7   2    5.19    1.11
  -6  -7  -2    5.45    1.25
  -6   7  -2    6.40    0.91
  -6  -7  -2    6.96    1.00
   6   7   3   17.37    1.37
  -6   7  -3   14.62    1.51
  -6  -7  -3   15.36    2.14
  -6  -7  -3   17.92    1.41
  -6   7  -3   15.50    1.32
  -6  -7  -3   15.23    1.65
  -6  -7  -4   -0.41    1.27
  -6   7  -4    0.84    1.10
   6   7   4    1.61    0.97
  -6   7  -4    1.16    1.10
  -6  -7  -4    0.78    1.21
  -6  -7  -4    0.28    1.75
  -6  -7  -5  156.87    5.68
  -6   7  -5  136.07    5.44
   6   7   5  133.96    5.05
   6   7   5  141.53    6.15
  -6  -7  -5  139.07    5.56
  -6  -7  -5  147.85    6.33
  -6  -7  -6    0.53    1.52
   6   7   6    0.80    2.03
  -6  -7  -6   -0.15    2.30
  -6  -7  -6    0.90    1.75
  -6   7  -6   -0.72    1.54
  -6  -7  -7    3.87    1.73
  -6  -7  -7    1.86    2.21
   6   7   7    6.72    2.27
  -6  -7  -7    1.60    2.03
  -6   7  -7    2.88    1.91
  -6   7  -8    3.26    2.29
   6   7   8   -1.02    2.28
  -6  -7  -8    4.79    2.25
  -6   7  -8    3.06    2.07
  -6   8   9    2.59    2.04
   6   8  -9    2.01    2.20
  -6   8   8    8.73    2.10
  -6  -8   8    7.49    2.03
   6   8  -8    5.41    2.11
  -6   8   7   22.68    2.29
  -6  -8   7   20.40    2.17
   6   8  -7   21.05    2.47
   6   8  -6   26.71    2.49
  -6  -8   6   28.47    2.12
  -6   8   6   27.33    2.36
   6   8  -5   78.59    3.88
  -6  -8   5   71.82    3.24
  -6   8   5   68.85    3.62
  -6  -8   4   49.05    2.06
  -6   8   4   45.03    2.69
  -6  -8   4   45.36    2.63
  -6  -8   4   48.07    2.36
   6   8  -4   45.79    2.14
   6  -8  -4   44.31    1.63
   6   8  -3   46.86    2.04
  -6   8   3   45.46    1.94
  -6  -8   3   47.46    2.25
  -6   8   3   48.92    2.72
   6   8  -3   48.38    2.84
  -6  -8   3   46.97    2.74
   6  -8  -3   47.59    1.91
   6  -8  -2   38.50    1.63
   6   8  -2   34.06    1.62
  -6   8   2   35.89    1.57
  -6  -8   2   38.85    1.65
   6  -8  -2   38.65    1.75
   6   8  -2   38.86    2.47
  -6  -8   2   40.25    2.57
  -6  -8   2   37.86    1.89
   6   8  -1   30.31    2.05
   6   8  -1   31.89    2.19
   6  -8  -1   33.08    1.71
   6   8  -1   30.18    1.41
   6  -8  -1   31.73    1.40
  -6   8   1   35.08    2.21
  -6  -8   1   35.38    2.53
  -6  -8   1   33.73    1.72
  -6  -8   0   15.25    1.26
   6  -8   0   12.73    0.86
   6   8   0   11.08    0.86
  -6  -8   0   12.05    0.88
  -6   8   0   14.81    0.85
   6  -8   0   13.64    1.67
  -6  -8   0   13.97    1.32
   6   8   0   10.94    1.54
   6   8   0   10.94    1.38
  -6   8   0   13.84    1.53
   6  -8   0   11.95    0.82
  -6  -8   0   10.17    1.78
  -6  -8  -1    7.90    1.27
  -6  -8  -1    4.90    1.72
   6   8   1    8.88    1.25
  -6   8  -1   10.24    1.45
   6   8   1    7.65    1.31
  -6   8  -1    7.56    0.81
  -6  -8  -1    7.06    0.87
   6   8   2    0.54    1.03
  -6   8  -2   -0.51    1.28
  -6  -8  -2   -1.00    1.34
   6   8   2   -0.35    1.10
  -6  -8  -2    1.53    0.88
  -6   8  -2    0.93    0.76
   6   8   3   13.95    1.44
  -6  -8  -3   13.41    1.67
  -6   8  -3   15.73    1.67
  -6   8  -3   13.54    1.24
  -6  -8  -3   14.41    1.34
  -6  -8  -3   16.73    2.30
   6   8   4   18.38    1.52
  -6  -8  -4   17.88    1.86
  -6   8  -4   14.95    1.68
  -6  -8  -4   19.44    2.58
  -6   8  -4   17.34    1.52
  -6  -8  -4   19.88    1.67
  -6  -8  -5   17.88    2.65
  -6  -8  -5   16.98    1.87
  -6   8  -5   17.81    1.76
  -6  -8  -5   20.41    1.99
   6   8   5   19.82    2.55
   6   8   5   18.11    1.53
   6   8   6   64.62    4.05
  -6  -8  -6   62.71    3.40
  -6  -8  -6   71.47    3.58
  -6   8  -6   69.49    3.41
  -6  -8  -6   73.67    4.27
  -6  -8  -7   15.72    2.76
  -6  -8  -7   17.49    2.28
  -6   8  -7   12.78    2.09
   6   8   7   14.03    2.57
  -6  -8  -8    5.34    2.27
  -6   9   8    2.90    2.06
   6   9  -8    2.54    2.28
  -6  -9   8    2.59    2.05
  -6   9   7   14.85    2.23
  -6  -9   7   11.85    2.08
   6   9  -7   13.83    2.38
  -6  -9   6   34.35    2.38
   6   9  -6   36.81    2.92
  -6   9   6   36.37    2.81
   6   9  -5   10.24    2.02
  -6   9   5   13.31    2.02
  -6  -9   5   10.37    1.60
  -6   9   4    4.59    1.68
  -6  -9   4    8.49    1.68
  -6  -9   4    5.44    1.35
   6   9  -3   88.35    3.20
  -6   9   3   83.92    4.03
  -6  -9   3   80.42    3.41
   6  -9  -3   86.39    3.13
   6   9  -3   85.90    4.17
  -6  -9   3   89.43    4.13
   6  -9  -2  132.74    4.72
   6   9  -2  132.31    4.52
   6  -9  -2  135.49    4.47
  -6  -9   2  133.03    4.47
   6   9  -2  134.35    5.60
  -6  -9   2  130.97    5.61
   6   9  -2  116.56    5.31
  -6  -9   2  128.13    4.80
  -6  -9   1   24.97    1.58
   6   9  -1   27.27    2.14
  -6  -9   1   26.60    1.10
  -6   9   1   25.04    1.08
   6   9  -1   22.17    1.95
   6   9  -1   24.06    1.16
   6  -9  -1   24.16    1.10
  -6  -9   1   25.59    1.14
  -6   9   1   26.87    2.14
  -6  -9   1   26.18    2.34
   6   9   0   14.31    1.57
  -6   9   0   14.30    1.77
   6   9   0   13.21    1.74
   6   9   0   13.66    0.85
   6  -9   0   13.52    0.81
  -6  -9   0   14.11    2.09
  -6   9   0   14.58    0.83
  -6  -9   0   16.54    0.88
  -6  -9   0   14.93    1.52
   6  -9   0   16.85    2.07
   6  -9   0   14.06    0.84
  -6  -9   0   17.72    1.36
   6   9   1    2.14    1.30
  -6   9  -1    0.51    0.64
  -6  -9  -1    0.83    0.68
  -6  -9  -1   -0.99    1.79
   6  -9   1   -0.40    0.81
   6   9   1   -1.54    1.27
  -6   9  -1   -0.95    1.37
  -6  -9  -1    3.06    1.37
  -6   9  -2  272.06    9.54
   6   9   2  255.93    9.21
  -6   9  -2  254.94    8.70
  -6  -9  -2  264.55    8.74
  -6  -9  -2  274.19    9.56
   6  -9   2  267.26    8.90
   6   9   2  254.33    9.23
  -6  -9  -3   66.11    3.37
   6   9   3   65.16    3.09
  -6   9  -3   71.94    3.43
  -6  -9  -3   67.62    2.81
  -6   9  -3   59.03    2.68
   6  -9   3   67.40    3.01
  -6  -9  -3   73.50    4.09
  -6  -9  -4   17.67    1.96
  -6  -9  -4   13.97    2.62
   6  -9   4   13.68    1.76
  -6  -9  -4   12.05    1.47
  -6   9  -4   11.48    1.35
  -6   9  -4   12.42    1.80
   6   9   4   13.06    1.52
  -6  -9  -5   22.77    2.23
  -6  -9  -5   30.52    3.11
  -6  -9  -5   29.44    2.10
  -6   9  -5   27.07    1.94
   6  -9   5   28.32    2.38
  -6   9  -5   20.96    2.13
   6   9   5   29.48    2.96
   6   9   5   27.31    1.91
  -6  -9  -6   19.37    2.22
   6  -9   6   27.04    2.53
   6   9   6   22.85    2.85
  -6  -9  -6   24.87    3.02
  -6  -9  -6   28.42    2.30
   6   9   7   10.31    2.57
  -6   9  -7    9.17    2.40
  -6  -9  -7    8.96    2.75
   6  -9   7   11.03    2.38
  -6 -10   7    5.44    2.02
   6  10  -7    5.75    2.34
  -6  10   7    6.51    2.17
  -6  10   6   44.50    3.18
  -6 -10   6   45.65    2.79
   6  10  -6   45.72    3.41
  -6  10   5    3.85    1.87
  -6 -10   5    1.60    1.55
  -6  10   4    1.32    1.69
  -6 -10   4    2.11    1.32
   6  10  -4    2.26    1.81
  -6 -10   3   42.33    2.25
   6 -10  -3   38.58    3.45
  -6  10   3   42.76    2.90
   6  10  -3   43.33    2.96
  -6 -10   3   49.59    3.08
   6  10  -2  164.51    7.01
  -6 -10   2  184.01    6.38
   6  10  -2  185.61    7.29
  -6 -10   2  186.07    7.35
  -6 -10   1    0.05    1.11
   6  10  -1    0.11    1.60
   6  10  -1    1.90    1.47
  -6  10   1    1.32    1.45
  -6 -10   1    2.90    1.90
  -6 -10   0    0.21    1.45
   6 -10   0    2.18    0.57
  -6 -10   0    0.38    1.16
   6  10   0    0.32    1.51
  -6 -10   0    2.47    1.94
   6  10   0    1.23    1.42
  -6  10   0    0.74    1.50
  -6 -10  -1   22.62    2.67
  -6 -10  -1   19.73    0.92
   6 -10   1   17.61    0.86
  -6  10  -1   24.28    2.11
   6  10   1   20.73    2.07
   6 -10   1   21.89    1.23
  -6 -10  -1   21.67    1.98
   6  10   1   20.63    1.95
   6 -10   1   22.03    2.28
   6  10   2    8.72    1.59
   6 -10   2    9.13    1.25
  -6 -10  -2    9.79    0.92
   6  10   2    9.68    1.61
  -6  10  -2   10.09    1.93
  -6 -10  -2    8.63    1.82
   6 -10   3   12.63    1.51
  -6 -10  -3   13.24    2.49
  -6 -10  -3   13.38    1.21
   6  10   3   11.98    1.65
  -6  10  -3   11.27    1.96
  -6 -10  -3   16.23    1.99
   6 -10   4    3.70    1.62
  -6 -10  -4    0.33    2.36
  -6 -10  -4    1.30    1.73
  -6  10  -4    0.74    1.77
   6  10   4    0.94    1.37
  -6 -10  -5   18.04    2.97
   6 -10   5   15.03    2.04
  -6 -10  -5   15.36    2.11
  -6  10  -5    8.25    1.91
   6  10   5   12.77    2.66
   6  10   6   24.87    3.08
   6 -10   6   22.99    2.47
  -6 -10  -6   29.12    3.33
  -6 -11   6    3.44    1.82
  -6  11   6    1.22    2.10
   6  11  -6    2.91    2.21
  -6  11   5    1.99    2.01
  -6 -11   5    4.42    1.69
  -6 -11   4    3.48    1.49
   6  11  -4    6.45    2.24
  -6  11   4    3.74    1.98
  -6 -11   3   15.66    2.38
   6 -11  -3    9.19    2.84
  -6 -11   3   12.97    1.53
   6  11  -3   12.24    2.30
  -6  11   3   11.78    2.12
  -6 -11   2    1.11    1.97
   6 -11  -2   -1.79    2.47
  -6 -11   2   -0.73    1.22
   6  11  -2    0.79    1.86
   6  11  -2   -0.92    1.74
  -6  11   1   37.38    2.73
   6  11  -1   38.74    2.90
  -6 -11   1   38.57    3.23
  -6 -11   1   35.05    2.02
  -6 -11   1   33.44    2.34
   6  11  -1   36.69    2.64
  -6 -11   0   15.89    2.51
  -6 -11   0   24.35    2.12
   6  11   0   18.93    2.19
  -6 -11   0   19.69    1.63
   6  11   0   14.50    1.96
  -6  11   0   19.38    2.17
  -6  11  -1   39.71    2.77
  -6 -11  -1   39.48    2.63
   6 -11   1   38.26    2.95
   6  11   1   33.73    2.56
  -6 -11  -1   38.00    3.33
   6  11   1   42.06    2.72
  -6 -11  -2   -0.45    1.74
   6 -11   2    1.35    1.05
   6  11   2    1.05    1.60
  -6  11  -2    0.12    1.87
   6  11   2   -0.80    1.53
   6  11   3   67.85    3.48
  -6  11  -3   69.82    3.80
  -6 -11  -3   73.48    3.78
   6 -11   3   72.20    3.11
  -6 -11  -3   68.14    4.44
   6 -11   4    2.98    1.59
  -6 -11  -4    2.45    2.56
  -6  11  -4    4.80    2.03
   6  11   4    3.69    1.66
  -6 -11  -4    3.72    1.85
   6  11   5   12.24    2.79
  -6 -11  -5   13.05    2.99
  -6  11  -5    7.42    2.14
   6 -11   5   13.21    2.06
   6 -11   6   10.57    2.23
  -6 -12   6   13.02    2.07
  -6 -12   5   15.11    1.94
  -6  12   5   17.08    2.62
  -6 -12   4   27.87    2.05
  -6  12   4   28.23    2.81
  -6  12   3   88.32    4.59
  -6  12   3   88.01    4.04
  -6 -12   3   90.84    3.72
   6  12  -3   95.92    4.89
  -6 -12   2  152.77    6.76
  -6 -12   2  157.70    5.56
   6  12  -2  147.50    6.63
  -6 -12   1    2.32    1.77
  -6 -12   1    3.15    1.38
  -6  12   1    3.07    1.95
   6  12  -1    1.64    1.89
   6  12  -1    2.10    2.03
  -6 -12   1   -1.25    2.32
  -6  12   0   50.66    3.30
  -6 -12   0   54.19    3.92
   6  12   0   54.63    3.43
  -6 -12   0   63.99    3.27
   6  12   0   50.83    3.24
   6  12   1    5.09    1.85
  -6  12  -1    3.00    1.99
  -6 -12  -1    6.43    2.67
   6  12   1    2.30    1.74
   6 -12   1   -0.37    2.46
  -6 -12  -1    3.17    1.98
   6  12   2    1.57    1.74
  -6  12  -2    0.72    1.91
  -6 -12  -2    2.01    1.92
   6  12   2    3.84    1.69
   6 -12   2   -1.82    2.28
   6  12   3    8.33    1.95
  -6  12  -3    5.95    2.17
  -6 -12  -3    6.56    1.96
  -6 -12  -3    8.21    3.00
  -6 -12  -4   37.55    2.83
  -6  12  -4   33.18    3.00
   6  12   4   31.67    2.59
  -6 -12  -4   40.17    3.70
  -6 -13   5    1.91    1.80
  -6 -13   4   -0.47    1.59
  -6  13   3    0.27    2.16
  -6 -13   3    3.16    1.53
   6  13  -3    2.01    2.33
  -6  13   2   34.21    2.64
   6  13  -2   38.09    3.25
  -6 -13   2   32.46    2.12
  -6 -13   2   28.18    2.58
   6 -13  -2   41.54    4.10
   6 -13  -1   24.71    3.60
  -6 -13   1   26.43    2.46
  -6 -13   1   25.42    1.86
   6  13  -1   20.51    2.71
  -6  13   1   23.60    2.44
  -6  13   1   25.61    2.69
   6  13  -1   17.60    2.49
  -6 -13   1   23.83    3.08
   6  13   0    5.22    2.13
   6  13   0    5.91    2.13
  -6  13   0    6.35    2.28
  -6 -13   0   11.81    2.23
  -6 -13   0    9.25    2.67
   6  13   1   17.71    2.35
   6  13   1   13.45    2.25
  -6  13  -1   15.92    2.53
  -6 -13  -1   20.89    3.18
  -6 -13  -2   37.44    2.98
   6  13   2   36.25    2.85
   6 -13   2   39.82    3.36
  -6  13  -2   37.94    3.05
  -6 -13  -3   -0.68    2.03
   6  13   3   -1.39    1.88
  -6  13  -3    1.24    2.09
  -6  14   2    0.33    1.85
  -6 -14   2    2.33    2.11
  -6  14   1    9.12    2.25
  -6 -14   1   10.00    2.30
   6  14   0   -0.92    2.19
  -6 -14  -2    4.15    2.24
  -7   0  11   -0.30    1.71
  -7   0  10    9.60    1.81
  -7   0   9    0.84    1.47
  -7   0   8  502.28   16.67
   7   0  -7   -0.87    1.33
  -7   0   7   -0.39    1.03
   7   0  -6    7.98    1.27
  -7   0   6    7.88    1.07
  -7   0   6    5.85    0.91
  -7   0   5    0.12    0.68
   7   0  -5   -0.07    0.92
  -7   0   5    0.56    0.70
  -7   0   5   -0.31    0.51
   7   0  -4  144.03    5.02
  -7   0   4  146.65    5.11
  -7   0   4  136.64    4.90
   7   0  -4  147.97    5.28
   7   0  -3    1.22    0.63
   7   0  -3    0.11    0.28
  -7   0   3    0.49    0.51
  -7   0   3    0.47    0.50
  -7   0   3    0.14    0.64
  -7   0   2 1615.32   51.76
   7   0  -2 1624.33   51.61
  -7   0   2 1649.59   51.62
  -7   0   2 1615.10   51.87
   7   0  -1    0.91    0.50
  -7   0   1    0.62    0.42
  -7   0   1    0.48    0.37
  -7   0   1    1.18    0.50
  -7   0   0  422.61   13.99
  -7   0   0  425.36   13.93
   7   0   0  431.71   13.98
   7   0   1   -0.06    0.26
  -7   0  -1    0.31    0.74
  -7   0  -1    0.27    0.52
  -7   0  -2   26.23    1.62
  -7   0  -2   23.73    0.95
  -7   0  -2   26.30    0.94
  -7   0  -2   21.63    1.43
   7   0   2   28.52    1.44
   7   0   3    0.07    0.91
  -7   0  -3   -0.48    0.97
  -7   0  -4  183.04    6.57
   7   0   4  175.68    6.47
  -7   0  -4  169.24    6.30
  -7   0  -4  164.19    6.46
  -7   0  -5    0.31    1.40
  -7   0  -5   -0.37    1.34
   7   0   5   -2.02    1.38
   7   0   6  135.47    5.67
  -7   0  -6  146.68    5.80
  -7   0  -6  139.99    6.01
  -7   0  -7    2.51    2.10
  -7   0  -7    0.22    1.73
   7   0   7   -1.51    1.69
  -7   0  -8   29.19    3.17
   7   0   8   25.64    2.56
   7   0   9    1.17    1.99
  -7   1  11    3.48    1.73
  -7  -1  11    0.08    1.82
  -7   1  10   13.97    1.82
  -7  -1  10   11.27    1.89
  -7   1   9    9.05    1.53
  -7  -1   9    6.53    1.64
  -7  -1   8   14.70    1.69
  -7   1   8   17.18    1.58
  -7   1   7   19.20    1.22
   7   1  -7   21.50    1.89
  -7   1   7   17.02    1.41
  -7  -1   7   18.30    1.55
  -7   1   7   20.31    0.97
  -7   1   7   17.31    0.82
  -7   1   6    6.15    0.63
  -7  -1   6    6.38    1.07
  -7   1   6    6.33    0.96
   7   1  -6    8.64    1.25
  -7   1   6    6.54    0.89
  -7  -1   6    6.92    1.03
  -7   1   6    6.72    0.68
  -7  -1   5   24.04    1.41
  -7   1   5   22.63    1.32
  -7   1   5   21.22    1.25
  -7  -1   5   21.77    1.35
   7   1  -5   25.40    1.65
  -7   1   5   22.08    1.06
  -7  -1   5   20.48    1.12
   7   1  -4   65.34    2.18
  -7  -1   4   63.71    1.80
  -7   1   4   64.77    1.65
  -7  -1   4   60.21    1.75
  -7   1   4   69.04    1.60
  -7  -1   4   62.98    1.98
  -7   1   4   63.24    1.90
   7   1  -4   66.76    1.95
   7   1  -3   33.96    1.54
  -7   1   3   33.59    1.34
  -7   1   3   31.27    1.30
  -7  -1   3   30.90    1.38
  -7  -1   3   29.25    1.51
   7   1  -3   31.76    1.25
   7  -1  -3   27.52    1.11
   7   1  -3   32.51    1.63
  -7   1   3   31.01    1.53
  -7  -1   3   30.60    1.58
  -7   1   2   84.85    2.25
  -7  -1   2   82.25    2.46
  -7  -1   2   85.62    2.20
  -7   1   2   87.17    2.11
   7  -1  -2   83.49    2.26
   7  -1  -2   81.10    2.09
  -7   1   2   83.96    2.28
  -7  -1   2   86.62    2.55
  -7   1   2   80.02    2.18
   7   1  -2   86.13    2.28
   7  -1  -1  120.33    4.23
   7  -1  -1  117.19    4.28
  -7  -1   1  117.62    4.35
  -7   1   1  120.64    4.26
  -7   1   1  128.09    4.12
   7   1  -1  120.52    4.36
  -7   1   1  118.65    4.28
   7  -1  -1  123.38    4.19
  -7  -1   1  128.32    4.20
  -7  -1   0  372.09   12.21
  -7   1   0  365.51   12.14
  -7   1   0  366.94   12.20
   7  -1   0  370.84   12.17
   7   1   0  387.09   12.29
   7  -1   0  366.66   11.95
  -7  -1  -1  217.98    7.43
  -7  -1  -1  220.29    7.13
  -7   1  -1  232.99    7.55
   7  -1   1  231.21    7.20
  -7   1  -1  217.30    7.42
   7  -1   2  254.81    8.25
   7   1   2  249.16    8.29
   7   1   2  258.75    8.06
  -7   1  -2  253.65    8.45
  -7   1  -2  225.15    8.31
  -7  -1  -2  230.84    7.85
  -7   1  -2  243.82    7.87
  -7  -1  -2  245.54    8.58
  -7   1  -2  255.47    8.34
  -7  -1  -3  187.62    6.53
  -7   1  -3  174.32    6.61
   7   1   3  190.57    6.74
   7  -1   3  185.43    6.63
  -7  -1  -3  178.26    6.77
  -7  -1  -4   25.76    1.70
   7   1   4   24.55    1.88
   7  -1   4   26.66    1.85
  -7   1  -4   24.54    1.92
  -7  -1  -4   26.77    1.98
   7  -1   5    0.25    1.27
   7   1   5    0.36    1.28
  -7   1  -5    2.06    1.45
  -7  -1  -5    1.80    1.13
  -7  -1  -5    0.70    1.37
  -7   1  -5    0.77    1.24
   7   1   6   45.60    2.85
   7  -1   6   48.71    2.85
  -7   1  -6   49.69    3.10
  -7  -1  -6   48.59    2.99
  -7   1  -6   50.20    2.87
  -7   1  -7    1.75    1.71
  -7  -1  -7    3.06    1.84
  -7   1  -7   -0.69    2.17
   7  -1   7    0.60    1.67
   7   1   7    3.00    1.74
  -7   1  -8   14.08    2.80
  -7  -1  -8   13.02    2.23
   7  -1   8    9.14    2.16
   7   1   8   10.13    2.15
   7  -1   9    0.73    2.07
   7   1   9    3.77    2.18
  -7  -2  10    2.19    1.73
  -7   2  10   -1.01    1.47
  -7   2   9   42.05    2.37
  -7  -2   9   44.26    2.65
  -7   2   8    7.96    1.27
  -7  -2   8    5.76    1.50
  -7   2   7   31.35    1.31
  -7  -2   7   38.58    2.11
  -7   2   7   35.67    1.83
   7   2  -7   37.90    2.38
   7  -2  -7   37.69    2.40
   7   2  -7   38.59    2.11
  -7   2   6   55.41    2.33
  -7  -2   6   57.72    2.59
  -7   2   6   53.12    2.20
   7   2  -6   60.34    2.69
  -7   2   6   55.52    2.29
   7  -2  -6   60.76    2.84
   7   2  -6   56.04    2.82
   7   2  -5  371.28   11.79
  -7  -2   5  361.30   11.64
  -7   2   5  369.71   11.48
  -7   2   5  324.46   11.01
   7   2  -5  353.65   11.84
   7  -2  -5  365.85   11.86
  -7   2   5  360.30   11.32
   7   2  -5  361.69   11.07
  -7  -2   5  364.64   11.56
  -7   2   5  336.98   11.34
  -7  -2   5  342.55   11.32
   7  -2  -4    9.39    1.02
   7   2  -4    7.61    0.98
  -7   2   4    8.59    1.11
   7   2  -4    9.47    1.02
  -7  -2   4    8.81    0.89
  -7  -2   4    8.86    0.87
  -7   2   4    8.06    0.67
  -7  -2   4    7.94    0.95
   7   2  -4    8.99    1.04
  -7   2   4    8.62    0.86
  -7   2   4    8.48    0.53
  -7   2   3  146.13    5.05
  -7   2   3  155.81    5.10
   7   2  -3  156.73    5.48
   7  -2  -3  158.14    5.49
  -7  -2   3  148.08    5.44
   7   2  -3  158.78    5.38
   7  -2  -3  160.67    5.20
  -7  -2   3  150.89    5.24
  -7   2   3  150.69    5.07
   7   2  -3  158.29    5.56
  -7  -2   3  157.06    5.51
  -7   2   3  148.35    5.35
  -7   2   2   14.39    0.91
  -7   2   2   13.80    0.81
   7  -2  -2   14.24    0.88
   7  -2  -2   15.25    0.88
  -7   2   2   14.35    0.73
  -7  -2   2   14.64    0.86
  -7  -2   2   11.01    0.95
  -7  -2   2   14.34    1.12
  -7   2   2   13.21    0.82
   7  -2  -2   13.02    0.77
   7  -2  -2   16.82    1.04
   7   2  -2   14.09    1.01
   7  -2  -1   65.99    2.39
  -7  -2   1   71.19    2.45
  -7   2   1   65.52    2.51
   7  -2  -1   65.78    2.46
  -7  -2   1   66.01    2.80
  -7   2   1   65.59    2.47
   7   2  -1   64.83    2.66
   7  -2  -1   62.54    2.47
  -7  -2   1   60.11    2.62
   7   2   0   49.73    1.76
  -7  -2   0   47.45    1.60
  -7  -2   0   53.66    1.43
  -7  -2   0   49.04    1.65
   7  -2   0   50.49    1.35
  -7  -2   0   50.03    1.38
  -7   2   0   47.92    1.46
  -7   2   0   49.82    1.58
   7  -2   0   50.91    1.53
  -7  -2  -1   18.28    1.15
   7  -2   1   15.30    1.06
   7   2   1   17.76    0.98
  -7   2  -1   17.57    1.13
  -7   2  -1   17.92    0.99
  -7  -2  -1   17.96    0.95
  -7   2  -1   15.98    1.23
   7  -2   1   16.45    1.19
  -7  -2  -2    2.13    1.04
  -7  -2  -2    1.69    0.70
  -7  -2  -2    2.13    0.48
  -7   2  -2    1.54    0.49
  -7  -2  -2    1.05    0.78
  -7   2  -2    2.14    0.81
   7   2   2    1.46    0.60
  -7   2  -2    1.07    0.85
   7  -2   3  184.23    6.50
   7   2   3  188.42    6.69
   7   2   3  174.80    5.82
  -7  -2  -3  188.87    6.43
  -7  -2  -3  173.99    6.49
  -7   2  -3  174.92    6.48
  -7  -2  -3  174.97    6.73
  -7  -2  -3  182.40    6.20
  -7  -2  -4   37.20    1.78
  -7  -2  -4   39.62    2.45
   7   2   4   33.96    1.55
  -7  -2  -4   37.79    2.29
  -7   2  -4   37.44    2.26
  -7  -2  -4   37.74    2.06
   7   2   4   38.87    2.37
   7  -2   4   37.93    2.18
  -7  -2  -5   48.59    2.86
  -7   2  -5   42.66    2.70
  -7  -2  -5   42.79    1.99
   7  -2   5   45.80    2.58
   7   2   5   42.74    2.69
  -7  -2  -5   45.32    2.45
  -7  -2  -5   47.32    2.85
  -7   2  -6    1.46    1.41
  -7  -2  -6    0.35    1.61
  -7  -2  -6    1.21    1.73
  -7   2  -6    2.92    1.76
   7   2   6   -0.10    1.61
   7  -2   6    4.17    1.60
  -7   2  -7  140.56    5.74
  -7  -2  -7  142.03    5.99
  -7  -2  -7  145.49    6.27
  -7   2  -7  143.89    6.19
   7   2   7  129.50    5.78
   7  -2   7  135.27    5.71
  -7  -2  -8    1.11    2.37
  -7   2  -8   -0.46    2.32
   7  -2   8    1.34    1.91
   7   2   8    3.19    2.00
  -7  -2  -8   -0.82    1.97
   7   2   9   20.00    2.56
   7  -2   9   14.99    2.38
  -7   3  10    5.72    1.96
  -7  -3  10    6.46    1.93
  -7   3   9   76.02    3.24
  -7  -3   9   75.85    3.68
  -7   3   9   76.72    3.84
   7   3  -8   -0.80    1.30
  -7   3   8    0.23    1.08
  -7  -3   8   -0.16    1.48
  -7   3   7   14.33    1.22
   7   3  -7   16.65    0.90
   7   3  -7   17.14    1.77
   7  -3  -7   15.37    1.77
  -7  -3   7   14.99    1.63
   7   3  -7   17.65    1.67
  -7   3   6    2.31    0.81
  -7   3   6    2.27    0.76
  -7  -3   6    2.59    1.07
   7  -3  -6    2.11    1.13
   7   3  -6    4.65    1.20
  -7   3   6    2.19    0.68
   7   3  -6    0.62    1.11
   7   3  -6    2.29    0.59
  -7   3   5    0.55    0.70
  -7  -3   5   -0.04    0.65
  -7  -3   5    0.62    0.88
   7   3  -5    0.37    0.52
   7   3  -5    1.47    1.04
  -7   3   5   -0.24    0.68
  -7   3   5   -0.46    0.58
   7   3  -5    0.43    0.89
   7  -3  -5   -0.35    0.90
   7   3  -4   38.99    2.00
   7  -3  -4   41.03    2.04
  -7  -3   4   40.03    1.85
  -7   3   4   38.67    1.53
  -7  -3   4   41.06    2.03
   7   3  -4   41.99    2.14
  -7   3   4   39.59    1.45
  -7  -3   4   40.24    1.92
  -7  -3   3    1.04    0.78
   7   3  -3    1.04    0.72
   7  -3  -3    1.23    0.65
  -7   3   3    1.23    0.46
  -7   3   3    1.01    0.39
  -7  -3   3    0.44    0.59
  -7   3   3    0.66    0.71
  -7  -3   3    1.78    0.80
   7  -3  -3    1.85    0.52
  -7  -3   2    6.14    0.77
  -7  -3   2    6.82    0.72
   7  -3  -2    6.03    0.62
  -7  -3   2    5.65    0.92
   7   3  -2    5.02    0.91
  -7  -3   2    5.80    0.86
  -7   3   2    6.28    0.59
   7  -3  -2    8.30    0.83
  -7   3   2    7.97    0.75
   7  -3  -2    5.66    0.62
   7   3  -2    6.77    0.82
   7   3  -2    6.20    0.82
  -7   3   2    6.07    0.65
   7  -3  -1  964.74   31.05
   7   3  -1 1067.95   31.24
   7  -3  -1 1051.25   31.41
   7   3  -1 1055.50   31.55
  -7   3   1  981.15   31.39
  -7  -3   1  996.16   31.67
  -7   3   1 1029.80   31.25
   7  -3  -1  999.87   31.21
  -7   3   0  227.83    7.90
   7  -3   0  230.65    7.81
  -7  -3   0  219.89    8.02
   7  -3   0  253.47    7.66
   7   3   0  253.55    7.78
   7  -3   0  228.93    7.86
  -7   3   0  233.98    7.90
  -7  -3   0  230.55    8.30
  -7  -3   0  247.72    8.01
  -7  -3   0  224.35    7.44
   7  -3   0  245.79    7.85
  -7  -3  -1   93.13    3.65
   7   3   1   96.79    3.41
  -7   3  -1   96.31    3.53
  -7  -3  -1   97.94    3.48
   7  -3   1   96.95    3.57
  -7  -3  -1   99.72    3.60
  -7   3  -1   97.60    3.59
   7  -3   1   93.55    3.65
  -7   3  -1   91.08    3.65
  -7  -3  -2  193.26    6.64
   7   3   2  195.69    6.30
  -7  -3  -2  166.72    6.93
  -7  -3  -2  183.21    6.59
  -7   3  -2  190.66    6.58
  -7  -3  -2  197.16    6.53
  -7   3  -2  191.77    6.36
  -7  -3  -2  174.12    6.30
  -7  -3  -3  106.37    4.70
  -7  -3  -3  110.77    4.31
   7  -3   3  108.06    4.36
  -7  -3  -3  115.99    4.42
  -7   3  -3  115.18    4.39
   7   3   3  116.01    4.65
  -7  -3  -3  117.56    4.13
  -7  -3  -3  106.40    3.82
  -7   3  -3  111.68    3.82
  -7  -3  -4   18.62    1.55
   7   3   4   18.75    1.80
   7  -3   4   18.62    1.67
   7   3   4   15.98    0.93
  -7  -3  -4   20.63    1.27
  -7   3  -4   16.65    1.64
  -7  -3  -4   17.47    1.63
  -7  -3  -4   16.64    1.90
  -7  -3  -5  129.72    5.38
  -7   3  -5  127.44    5.31
  -7  -3  -5  127.44    4.55
  -7  -3  -5  128.26    5.07
   7  -3   5  125.59    5.14
   7   3   5  124.81    5.33
  -7  -3  -5  129.14    5.52
   7  -3   6   33.35    2.46
   7   3   6   34.85    2.61
  -7  -3  -6   33.59    2.31
  -7  -3  -6   34.59    2.74
  -7   3  -6   35.40    2.64
  -7  -3  -6   35.39    2.75
  -7  -3  -7    8.18    2.28
  -7  -3  -7    7.06    2.12
  -7   3  -7    8.79    1.81
  -7   3  -7    4.99    2.03
   7  -3   7    8.81    1.93
   7   3   7    5.64    1.94
  -7  -3  -8    0.78    2.41
  -7   3  -8    2.67    2.36
   7   3   8   -1.85    2.11
   7  -3   8    5.21    2.01
  -7  -3  -8    4.63    2.18
   7   3   9    4.02    2.14
  -7   4  10   -1.43    1.80
  -7  -4  10    1.20    1.90
  -7  -4   9   12.77    2.02
  -7   4   9   11.02    1.94
   7   4  -9   13.13    1.90
  -7   4   8   25.05    2.28
   7   4  -8   30.28    2.20
  -7   4   8   27.72    1.63
  -7  -4   8   25.65    2.19
   7   4  -7    3.19    1.43
  -7   4   7    2.66    0.86
  -7  -4   7    2.79    1.39
   7  -4  -7    3.19    1.46
   7   4  -7    3.01    1.43
  -7   4   7    2.80    1.42
   7   4  -7    4.12    0.82
   7   4  -6  220.03    7.99
  -7   4   6  202.74    7.29
  -7   4   6  225.43    7.23
  -7   4   6  203.51    7.52
   7   4  -6  228.62    7.30
  -7  -4   6  225.54    7.75
   7   4  -6  215.61    7.88
   7  -4  -6  220.93    7.94
  -7   4   6  226.80    8.11
  -7   4   5   70.05    2.68
   7   4  -5   72.11    3.26
  -7   4   5   68.07    2.43
  -7  -4   5   67.83    2.77
  -7   4   5   67.71    2.82
  -7   4   5   69.02    2.37
  -7  -4   5   66.08    2.90
   7  -4  -5   68.20    3.06
   7   4  -5   67.42    3.03
  -7   4   5   73.09    3.28
  -7   4   4   94.22    3.57
  -7  -4   4   93.12    3.69
  -7   4   4   93.09    3.21
  -7   4   4   91.01    3.09
  -7  -4   4   91.98    3.54
  -7   4   4   97.28    3.90
   7   4  -4   96.54    3.92
   7   4  -4   94.44    3.71
   7  -4  -4   91.03    3.68
  -7   4   3   20.91    1.07
   7  -4  -3   21.78    1.02
   7   4  -3   20.60    1.34
   7  -4  -3   21.02    1.33
   7  -4  -3   20.32    0.93
  -7  -4   3   18.27    1.43
  -7   4   3   21.91    1.28
  -7  -4   3   18.25    1.19
   7   4  -2  114.91    4.64
  -7  -4   2  116.53    4.52
  -7   4   2  119.86    4.25
   7  -4  -2  121.04    4.18
  -7   4   2  112.20    4.54
  -7  -4   2  119.42    4.42
   7  -4  -2  129.18    4.09
   7   4  -2  122.29    4.37
  -7  -4   2  117.86    4.72
   7   4  -2  121.88    4.39
   7  -4  -2  125.18    4.41
  -7  -4   1   16.78    1.50
  -7   4   1   19.53    1.17
   7  -4  -1   18.72    1.14
   7  -4  -1   16.62    0.90
   7  -4  -1   20.67    1.38
  -7   4   1   19.78    1.31
  -7  -4   1   18.89    1.21
   7   4  -1   20.65    1.20
   7   4  -1   18.08    1.34
  -7  -4   1   17.95    1.32
   7  -4   0   10.76    1.03
   7   4   0   10.16    1.09
  -7   4   0    9.10    0.95
  -7  -4   0   10.27    1.04
   7  -4   0   11.11    0.90
  -7   4   0    9.07    0.97
  -7  -4   0   10.42    0.95
  -7  -4   0    6.92    1.16
   7  -4   0    9.90    0.96
   7  -4   0   10.06    0.70
  -7  -4   0   10.46    0.90
   7   4   0    8.76    0.86
  -7  -4  -1   24.12    1.47
   7  -4   1   25.08    1.52
  -7   4  -1   25.73    1.56
   7  -4   1   24.16    1.40
   7   4   1   25.83    1.28
  -7  -4  -1   21.67    1.87
  -7  -4  -1   24.12    1.39
  -7   4  -1   25.65    1.39
  -7   4  -1   25.70    1.43
   7   4   2    2.96    1.18
  -7  -4  -2    1.91    0.83
  -7   4  -2    1.71    0.83
  -7  -4  -2    1.02    0.79
  -7  -4  -2    2.08    0.93
  -7  -4  -2    1.71    0.74
  -7   4  -2    0.60    0.68
  -7  -4  -3    6.81    0.94
  -7  -4  -3    7.27    1.13
   7  -4   3    8.46    1.30
   7   4   3    7.32    1.46
  -7  -4  -3    7.83    1.20
  -7   4  -3    7.21    1.13
  -7  -4  -3    6.65    1.52
  -7  -4  -3    5.17    0.79
  -7   4  -3    5.41    0.78
  -7  -4  -4  185.72    7.48
   7  -4   4  189.27    7.03
   7   4   4  191.78    7.32
  -7  -4  -4  190.36    7.10
  -7   4  -4  189.14    7.04
  -7  -4  -4  195.98    6.59
  -7  -4  -4  189.20    6.95
   7   4   5   13.21    0.93
   7  -4   5   19.66    1.85
  -7  -4  -5   21.73    2.31
  -7  -4  -5   18.20    1.72
  -7  -4  -5   22.53    2.11
  -7   4  -5   20.59    1.93
   7   4   5   21.89    2.15
   7  -4   6   36.11    2.61
   7   4   6   39.55    2.87
  -7  -4  -6   43.10    2.61
  -7  -4  -6   40.58    2.92
  -7   4  -6   36.41    2.77
  -7  -4  -6   46.09    3.11
   7  -4   7   42.92    2.90
   7   4   7   43.95    3.12
  -7  -4  -7   43.52    3.25
  -7   4  -7   39.14    3.08
  -7   4  -7   40.43    2.72
  -7  -4  -7   45.35    3.26
  -7  -4  -8   24.02    3.02
  -7   4  -8   30.46    3.02
   7  -4   8   22.44    2.56
   7   4   8   25.15    2.70
  -7  -4  -8   27.30    2.80
  -7   5  10   23.59    2.44
  -7  -5   9   20.51    2.27
  -7   5   9   19.49    2.32
   7   5  -9   22.49    2.30
  -7  -5   8    3.08    1.65
   7   5  -8    5.21    1.73
  -7   5   8    0.44    1.59
  -7  -5   7   30.65    2.18
  -7   5   7   27.43    2.32
   7   5  -7   30.03    2.31
  -7   5   7   30.31    1.43
  -7   5   6   33.64    1.93
   7   5  -6   35.19    1.69
  -7   5   6   28.00    1.35
   7   5  -6   31.49    2.07
   7  -5  -6   31.63    2.07
  -7  -5   6   35.01    2.07
  -7   5   6   30.01    2.25
   7   5  -6   34.23    2.32
  -7   5   6   31.01    1.33
  -7   5   5   15.89    0.91
   7   5  -5   17.31    1.19
  -7   5   5   16.16    0.73
   7   5  -5   14.50    1.40
   7  -5  -5   14.14    1.37
  -7  -5   5   15.85    1.42
  -7  -5   5   14.96    1.27
  -7   5   5   17.79    1.69
   7   5  -5   13.76    1.60
   7   5  -4   79.66    3.38
   7  -5  -4   84.21    3.39
   7   5  -4   86.50    3.76
  -7   5   4   85.30    3.03
  -7  -5   4   85.60    3.52
  -7   5   4   85.13    3.69
  -7   5   4   77.96    3.19
  -7  -5   4   88.65    3.35
   7   5  -3   -0.17    0.86
  -7   5   3   -0.71    0.64
  -7  -5   3   -0.23    0.98
   7  -5  -3   -0.41    0.49
   7  -5  -3   -0.45    0.74
   7   5  -3    0.41    0.71
   7   5  -2  167.27    6.10
   7  -5  -2  184.47    6.14
   7  -5  -2  172.45    5.94
   7  -5  -2  178.65    6.59
   7  -5  -2  182.88    5.75
  -7   5   2  174.87    6.06
   7   5  -2  175.57    6.55
  -7   5   2  169.12    6.42
  -7  -5   2  176.11    6.62
   7   5  -2  175.48    6.39
  -7  -5   1  265.51    9.30
   7   5  -1  251.43    8.97
   7  -5  -1  256.35    8.57
   7  -5  -1  238.49    8.34
  -7  -5   1  273.40    8.63
   7   5  -1  262.43    8.64
  -7   5   1  258.66    8.67
   7   5  -1  257.48    9.04
   7  -5  -1  279.20    9.01
  -7  -5   1  278.08    8.87
  -7   5   1  264.37    8.95
   7   5   0  228.82    8.43
  -7  -5   0  232.85    8.31
   7  -5   0  243.98    8.18
  -7  -5   0  264.92    8.18
   7   5   0  245.38    8.09
   7  -5   0  258.02    8.36
  -7   5   0  228.37    8.20
   7  -5   0  239.09    8.25
  -7  -5   0  225.00    8.76
  -7  -5   0  240.24    8.26
  -7   5   0  242.27    8.36
   7  -5   1   72.47    2.96
  -7  -5  -1   65.60    3.08
  -7   5  -1   70.20    2.96
  -7  -5  -1   70.43    2.92
  -7  -5  -1   67.81    3.48
  -7  -5  -1   73.25    2.83
  -7   5  -1   70.48    2.78
  -7  -5  -1   69.85    2.91
  -7  -5  -2  172.89    6.57
   7   5   2  173.08    6.22
  -7  -5  -2  170.77    6.35
  -7   5  -2  190.20    6.45
  -7  -5  -2  188.48    6.43
  -7   5  -2  185.30    6.37
  -7  -5  -2  187.42    6.37
   7  -5   3   62.56    2.92
  -7  -5  -3   59.00    2.83
  -7  -5  -3   62.76    3.42
   7   5   3   60.62    2.41
  -7  -5  -3   61.26    2.82
  -7   5  -3   61.30    2.76
  -7   5  -3   54.08    2.53
  -7  -5  -3   63.13    2.57
   7   5   3   61.12    3.22
  -7  -5  -4   93.97    3.88
  -7  -5  -4   90.09    3.42
  -7  -5  -4   92.27    4.44
   7  -5   4   84.11    3.89
  -7  -5  -4   89.65    3.94
  -7   5  -4   94.47    3.88
   7   5   4   88.84    4.28
  -7   5  -4   87.28    3.39
  -7  -5  -5   16.76    2.31
   7   5   5   22.51    2.31
  -7  -5  -5   25.18    2.00
  -7  -5  -5   19.93    2.07
  -7   5  -5   21.24    2.01
   7  -5   5   19.26    1.97
   7  -5   6   26.50    2.33
   7   5   6   25.96    2.57
  -7  -5  -6   26.13    2.18
  -7  -5  -6   26.57    2.49
  -7   5  -6   27.07    2.34
  -7  -5  -6   20.84    2.60
  -7  -5  -7   17.28    2.50
  -7   5  -7   11.99    2.24
  -7  -5  -7   17.05    2.52
   7  -5   7   12.79    2.14
   7   5   7   15.17    2.43
  -7  -5  -8   12.38    2.68
  -7   5  -8   13.78    2.55
   7  -5   8   16.08    2.44
   7   5   8   11.70    2.43
  -7  -5  -8    8.93    2.46
  -7   6  10    2.42    1.99
  -7   6   9   31.85    2.69
   7   6  -9   24.64    2.55
  -7  -6   9   25.77    2.55
   7   6  -8   55.21    3.38
  -7   6   8   57.93    3.39
  -7  -6   8   55.87    3.15
  -7  -6   7    6.76    1.70
   7   6  -7    9.45    1.89
  -7   6   7    8.36    1.81
   7   6  -6    2.25    1.55
  -7   6   6    1.71    1.31
   7  -6  -6    1.40    1.27
   7   6  -6    1.41    1.25
   7  -6  -5  198.25    7.31
   7   6  -5  199.67    7.30
  -7   6   5  205.09    7.73
  -7   6   5  210.09    6.88
   7   6  -5  212.80    7.13
   7   6  -5  202.16    7.77
  -7  -6   5  204.00    7.29
  -7   6   4   76.82    3.53
   7   6  -4   76.37    3.20
  -7  -6   4   71.72    3.30
  -7   6   4   77.74    2.83
   7   6  -4   74.18    3.09
   7  -6  -4   75.48    3.08
  -7   6   4   71.77    2.91
  -7  -6   4   71.15    3.02
   7   6  -3    7.95    1.25
   7   6  -3    5.35    1.37
   7  -6  -3    6.86    0.67
  -7   6   3    7.29    0.90
   7  -6  -3    6.04    0.90
   7   6  -3    6.54    0.91
  -7  -6   3    5.37    0.95
  -7  -6   3    5.84    1.25
   7   6  -2  124.74    4.69
   7  -6  -2  135.25    4.71
  -7  -6   2  134.63    4.74
  -7   6   2  134.98    4.74
   7  -6  -2  148.54    5.45
  -7  -6   2  130.40    5.31
   7   6  -2  129.05    5.23
  -7   6   2  127.78    5.09
   7   6  -1  128.63    5.13
  -7  -6   1  136.99    4.66
   7  -6  -1  126.20    4.31
  -7   6   1  125.33    4.71
  -7   6   1  132.49    5.02
   7  -6  -1  146.04    5.19
   7  -6  -1  132.68    4.63
  -7  -6   1  128.21    5.32
   7  -6   0   68.76    2.79
   7  -6   0   69.82    3.06
  -7  -6   0   70.96    2.60
  -7  -6   0   72.89    2.80
  -7   6   0   67.17    3.00
  -7  -6   0   65.37    3.43
   7   6   0   60.09    3.06
   7   6   1   10.09    1.09
  -7  -6  -1    7.79    1.22
  -7   6  -1   10.03    1.23
  -7  -6  -1    9.90    1.02
  -7   6  -1    9.16    0.98
  -7  -6  -1    9.12    0.91
  -7  -6  -1    9.50    1.55
   7   6   1   10.10    1.24
  -7  -6  -1    9.89    1.30
  -7  -6  -2    6.39    1.23
   7   6   2    8.52    1.04
  -7   6  -2    9.37    1.23
  -7  -6  -2    8.64    1.18
  -7   6  -2    8.44    1.07
  -7  -6  -2   10.20    1.18
  -7  -6  -2    9.83    1.12
  -7  -6  -3   66.26    2.71
  -7  -6  -3   60.32    3.58
  -7  -6  -3   65.70    3.08
  -7   6  -3   61.99    2.85
  -7  -6  -3   53.50    2.77
   7   6   3   67.28    2.66
  -7  -6  -3   72.85    3.04
  -7   6  -3   63.74    2.87
   7  -6   3   62.90    3.06
  -7  -6  -4    5.07    0.96
  -7  -6  -4    6.49    1.44
  -7  -6  -4    4.93    1.41
  -7   6  -4    5.78    1.39
   7   6   4    4.69    1.79
   7   6   4    5.55    0.90
  -7   6  -4    3.78    1.04
  -7  -6  -4    4.37    1.01
  -7  -6  -4    4.45    1.96
   7  -6   4    6.13    1.52
  -7  -6  -5    6.71    1.56
  -7  -6  -5    7.23    2.12
   7  -6   5    7.53    1.74
   7   6   5    5.88    2.02
  -7  -6  -5    6.98    1.71
  -7   6  -5   10.46    1.66
  -7  -6  -6   86.48    4.61
  -7  -6  -6   82.10    3.94
  -7  -6  -6   89.80    4.26
  -7   6  -6   82.22    4.03
   7   6   6   77.67    4.33
   7  -6   6   84.12    4.08
  -7  -6  -7   81.69    4.53
  -7  -6  -7   81.86    3.97
   7   6   7   77.89    4.35
   7  -6   7   79.66    4.10
  -7  -6  -7   81.62    4.36
  -7   6  -7   76.67    4.16
   7   6   8    4.77    2.37
   7  -6   8    2.32    2.16
  -7  -6  -8    9.69    2.67
  -7   6  -8    5.08    2.24
  -7  -7   9   27.17    2.62
   7   7  -9   30.27    2.82
  -7   7   9   31.07    2.78
   7   7  -8   12.84    2.29
  -7   7   8   10.48    2.12
   7   7  -7   40.38    2.92
  -7   7   7   41.15    2.87
  -7   7   6   18.62    2.12
   7   7  -6   19.09    2.16
   7   7  -5   35.38    2.60
  -7  -7   5   35.65    2.16
  -7  -7   5   38.95    2.22
   7  -7  -5   37.26    2.09
   7   7  -5   36.94    2.08
  -7   7   5   37.32    2.51
  -7  -7   4   19.58    1.54
   7   7  -4   16.94    1.34
   7  -7  -4   15.88    1.30
  -7  -7   4   17.77    1.71
  -7   7   4   19.10    1.25
  -7   7   4   18.01    1.85
  -7  -7   4   19.99    1.37
  -7  -7   3   52.55    2.89
   7  -7  -3   54.71    2.07
  -7  -7   3   58.21    2.33
  -7   7   3   52.67    2.20
   7   7  -3   59.64    3.03
  -7  -7   3   51.06    2.41
   7   7  -3   50.54    2.30
   7  -7  -3   51.91    2.29
   7   7  -2   -0.29    1.16
   7  -7  -2    0.11    0.70
   7  -7  -2    1.64    0.61
   7   7  -2    0.53    0.70
  -7  -7   2    1.59    1.41
  -7   7   2    0.68    1.08
   7  -7  -2    0.21    1.45
  -7  -7   2   -0.57    0.88
   7   7  -1  134.25    5.61
   7  -7  -1  142.99    5.09
   7   7  -1  136.14    4.99
   7  -7  -1  147.34    4.70
  -7  -7   1  148.48    5.13
   7  -7  -1  149.41    5.71
  -7   7   1  146.21    5.57
  -7  -7   1  134.04    5.87
   7   7   0    1.09    1.14
  -7  -7   0    0.30    0.82
   7  -7   0    1.77    1.26
  -7  -7   0    0.12    1.32
  -7  -7   0    0.63    0.71
  -7   7   0    1.05    0.69
  -7  -7   0   -0.14    0.92
  -7   7   0    0.88    1.06
   7   7   0    0.34    0.94
  -7  -7  -1  124.08    5.28
   7   7   1  124.46    5.17
  -7   7  -1  144.98    5.31
  -7  -7  -1  133.66    5.79
  -7  -7  -1  140.93    4.85
   7   7   1  128.66    5.03
  -7  -7  -1  138.50    4.81
  -7   7  -1  133.74    4.74
  -7   7  -2    8.48    1.05
  -7  -7  -2    8.25    1.13
   7   7   2    5.93    1.12
  -7   7  -2    9.94    1.38
  -7  -7  -2    7.77    1.36
  -7  -7  -3  217.67    8.49
  -7  -7  -3  234.06    7.64
  -7   7  -3  210.40    7.47
   7   7   3  209.53    7.42
  -7   7  -3  202.24    7.64
  -7  -7  -3  207.73    7.81
   7   7   4    1.31    0.95
  -7   7  -4    1.27    1.13
  -7  -7  -4    2.04    1.41
  -7  -7  -4    2.67    1.90
   7   7   4    1.07    1.85
  -7  -7  -4    1.56    1.38
  -7   7  -4    3.11    1.28
  -7  -7  -5   -0.09    1.55
  -7   7  -5    0.99    1.39
  -7  -7  -5    1.46    1.60
   7   7   5    1.93    1.99
  -7  -7  -5    5.21    2.26
  -7  -7  -6   -0.53    1.82
  -7   7  -6    2.01    1.68
   7   7   6    0.69    2.17
  -7  -7  -6    2.35    2.30
  -7  -7  -6   -0.78    1.67
  -7  -7  -7    7.92    2.23
  -7   7  -7    7.45    2.01
  -7  -7  -7   13.20    2.78
   7   7   7    8.10    2.44
  -7  -7  -7   10.71    2.06
  -7   7  -8    0.27    2.23
  -7  -7  -8    0.13    2.29
  -7   8   9   13.66    2.29
   7   8  -9   10.56    2.52
  -7   8   8    6.92    2.11
   7   8  -8    9.14    2.28
  -7   8   7   32.44    2.73
   7   8  -7   31.77    2.81
  -7  -8   7   31.43    2.44
  -7  -8   6   36.06    2.45
   7   8  -6   39.04    2.92
  -7   8   6   43.36    2.81
   7   8  -5   14.29    1.45
  -7  -8   5   15.09    1.71
  -7   8   5   16.16    1.95
  -7  -8   5   14.46    1.64
   7   8  -5   16.52    2.08
  -7  -8   4   36.39    1.80
  -7   8   4   38.05    2.43
  -7  -8   4   35.29    2.05
   7   8  -4   33.06    1.84
   7  -8  -4   35.78    1.83
  -7  -8   4   34.14    2.38
   7  -8  -4   33.17    1.33
  -7   8   3   82.83    3.13
  -7  -8   3   89.38    3.24
   7   8  -3   80.33    4.01
  -7  -8   3   86.01    4.02
   7  -8  -3   90.36    3.25
   7   8  -3   81.16    3.24
  -7  -8   3   78.53    3.38
   7   8  -2   78.51    3.82
   7  -8  -2   81.04    3.05
   7   8  -2   73.79    2.99
  -7  -8   2   81.69    3.20
   7  -8  -2   84.33    4.11
  -7   8   2   81.31    3.73
  -7  -8   2   79.77    3.95
   7   8  -1    9.64    1.54
   7   8  -1   10.09    0.92
   7  -8  -1   11.38    1.88
  -7  -8   1   10.68    1.84
  -7  -8   1   10.67    1.18
  -7   8   1    9.85    1.48
  -7  -8   0   49.11    2.05
  -7   8   0   45.84    1.99
  -7  -8   0   54.72    2.37
   7  -8   0   54.57    2.88
  -7  -8   0   53.64    2.32
   7   8   0   45.07    2.55
   7   8   0   45.99    2.71
  -7   8   0   52.87    2.76
  -7  -8   0   49.28    3.21
  -7  -8  -1    0.08    0.84
  -7   8  -1    1.23    0.77
   7   8   1   -1.09    1.08
  -7   8  -1    0.18    1.25
  -7  -8  -1    1.09    1.08
   7  -8   1    1.03    1.45
   7   8   1    0.33    1.24
  -7  -8  -1   -0.14    1.59
  -7  -8  -2    2.95    1.00
  -7   8  -2    2.97    0.93
   7   8   2    2.54    1.10
  -7   8  -2    4.37    1.39
  -7  -8  -2    2.47    1.38
  -7  -8  -3   24.37    1.74
  -7   8  -3   26.18    1.67
  -7  -8  -3   27.35    2.73
  -7  -8  -3   23.36    2.10
   7   8   3   25.49    1.75
  -7   8  -3   23.17    2.02
  -7  -8  -4   -0.16    2.06
  -7  -8  -4   -0.47    1.55
  -7  -8  -4    0.80    1.29
  -7   8  -4   -0.40    1.19
   7   8   4    1.13    1.10
  -7   8  -4   -0.88    1.25
   7   8   4    0.57    2.05
  -7  -8  -5   19.78    2.03
  -7  -8  -5   20.76    2.14
  -7  -8  -5   23.63    2.93
  -7   8  -5   21.79    1.92
  -7  -8  -6  114.16    5.01
  -7   8  -6  114.12    4.84
  -7  -8  -6  124.44    5.84
  -7  -8  -6  107.29    4.91
   7   8   6  106.65    5.49
  -7  -8  -7   19.62    2.53
  -7   8  -7   18.28    2.25
  -7  -8  -7   23.64    3.12
  -7   9   8    0.78    2.06
  -7  -9   8    0.66    2.04
   7   9  -8    0.29    2.20
  -7   9   7    8.28    2.17
   7   9  -7   14.59    2.36
  -7  -9   7   10.28    2.04
   7   9  -6   29.04    2.75
  -7   9   6   28.83    2.65
  -7  -9   6   29.39    2.29
  -7   9   5   10.85    1.98
   7   9  -5   13.96    2.19
  -7  -9   5   11.60    1.65
  -7   9   4   62.18    3.44
  -7  -9   4   57.57    2.86
   7   9  -4   66.69    2.73
  -7  -9   4   65.88    3.43
  -7  -9   3    1.78    1.18
  -7  -9   3    1.04    1.64
   7   9  -3    0.68    0.81
   7  -9  -3    0.88    0.61
   7   9  -3    2.54    1.60
   7   9  -2   27.93    2.38
  -7  -9   2   29.01    2.55
  -7  -9   2   30.15    1.78
   7   9  -2   29.24    1.46
  -7   9   2   30.03    2.27
  -7  -9   1   33.51    1.43
  -7   9   1   32.84    1.39
   7  -9  -1   32.44    1.45
   7   9  -1   29.42    1.46
  -7  -9   1   36.26    1.88
  -7  -9   1   34.64    2.70
   7   9  -1   30.98    2.38
  -7   9   1   28.33    2.29
   7  -9  -1   34.09    2.66
   7   9  -1   24.89    2.17
   7  -9   0  111.17    4.04
   7   9   0  122.32    5.10
   7  -9   0  135.00    5.29
  -7  -9   0  134.86    4.67
   7   9   0  118.15    4.91
  -7  -9   0  127.24    4.18
  -7   9   0  123.53    4.14
   7  -9   0  113.81    4.00
  -7  -9   0  141.19    4.59
  -7   9   0  128.53    5.12
  -7  -9   0  117.19    5.52
   7   9   0  112.25    4.13
   7   9   1    0.09    1.34
  -7  -9  -1   -0.06    1.24
   7  -9   1   -0.58    1.57
  -7   9  -1    0.40    0.73
  -7  -9  -1    0.11    0.79
   7  -9   1    0.62    0.91
  -7   9  -1    1.75    1.48
   7   9   1   -0.65    1.31
  -7  -9  -1   -0.61    1.88
  -7  -9  -2  124.82    5.49
   7   9   2  135.53    5.26
  -7   9  -2  144.22    5.57
   7   9   2  125.06    5.24
   7  -9   2  137.67    4.96
  -7  -9  -2  139.62    4.87
  -7   9  -2  132.35    4.79
  -7  -9  -3    3.78    1.17
  -7   9  -3    1.11    1.03
  -7  -9  -3    3.26    2.31
   7   9   3    2.42    1.28
  -7   9  -3    1.43    1.56
  -7  -9  -3    2.42    1.63
  -7  -9  -4    9.45    1.50
  -7   9  -4   10.35    1.40
  -7  -9  -4   11.18    1.90
   7   9   4    8.00    1.45
  -7   9  -4    6.48    1.67
  -7  -9  -4    8.17    2.42
   7   9   5   23.74    2.94
  -7  -9  -5   25.19    3.14
  -7  -9  -5   29.17    2.22
  -7   9  -5   27.03    2.02
  -7  -9  -5   29.39    2.45
  -7  -9  -6   28.88    3.34
  -7  -9  -6   29.13    2.41
   7   9   6   26.91    3.16
  -7  -9  -6   23.72    2.40
   7  -9   6   19.80    2.48
  -7  -9  -7    2.78    2.75
   7  10  -7   -1.04    2.22
  -7 -10   7    1.30    1.89
  -7  10   7    1.62    2.11
  -7 -10   6   61.49    3.19
  -7  10   6   66.93    3.80
  -7 -10   5   62.05    3.08
  -7  10   5   63.54    3.70
   7  10  -4   28.44    2.67
  -7  10   4   28.65    2.49
  -7 -10   4   32.31    2.58
  -7 -10   4   29.89    2.07
  -7 -10   3    1.20    1.27
   7  10  -3   -1.05    1.85
  -7 -10   3    2.69    1.94
  -7 -10   2    8.84    0.71
  -7  10   2   11.37    1.82
  -7 -10   2   10.46    1.36
   7  10  -2    7.98    2.00
  -7 -10   2    8.10    2.11
  -7 -10   1   11.05    2.23
   7 -10  -1    9.92    0.66
  -7 -10   1    9.45    1.37
  -7  10   1   12.21    1.92
   7  10  -1    7.66    1.68
   7  10  -1   10.83    1.95
  -7 -10   1    9.54    0.68
   7 -10  -1    9.82    2.28
  -7 -10   0   23.29    1.90
   7 -10   0   27.83    2.61
  -7 -10   0   21.61    1.04
  -7 -10   0   16.86    2.42
   7  10   0   17.94    2.02
  -7  10   0   22.06    2.15
   7  10   0   23.51    2.26
   7 -10   0   19.79    0.97
  -7 -10   0   26.03    1.73
   7 -10   0   20.73    1.00
  -7 -10  -1   -0.03    0.71
   7 -10   1    1.71    1.82
  -7 -10  -1    1.41    1.45
   7 -10   1    1.83    0.89
  -7 -10  -1    3.34    2.22
   7  10   1   -0.59    1.53
   7 -10   1    0.60    0.63
   7  10   1   -1.37    1.45
  -7  10  -1    0.31    1.55
   7  10   2    3.13    1.48
  -7  10  -2    3.58    1.84
  -7 -10  -2    3.85    1.67
   7  10   2    3.43    1.46
  -7 -10  -2    4.17    0.92
   7 -10   2    2.80    1.14
  -7 -10  -3   20.74    2.32
   7  10   3   19.59    1.91
  -7  10  -3   21.54    2.21
   7 -10   3   21.05    1.78
  -7 -10  -3   21.17    2.95
  -7 -10  -3   20.99    1.50
  -7 -10  -4   66.53    4.31
  -7 -10  -4   63.18    3.42
   7 -10   4   57.91    3.08
  -7  10  -4   54.26    3.28
   7  10   4   57.39    2.99
  -7 -10  -5    5.98    2.66
   7 -10   5    0.61    1.83
   7  10   5   -0.96    2.55
  -7 -10  -5    1.03    1.85
   7 -10   6    6.52    2.13
  -7 -10  -6    2.25    2.76
   7  11  -6   12.06    2.59
  -7  11   6    7.89    2.24
  -7 -11   6    7.67    1.90
  -7  11   5    3.52    2.16
  -7 -11   5    2.01    1.60
   7  11  -4    3.22    2.11
  -7  11   4    3.56    2.05
  -7 -11   4    4.67    1.55
   7  11  -3    0.84    2.03
  -7 -11   3    1.07    1.98
  -7 -11   3    1.62    1.41
  -7 -11   2   -0.44    2.08
  -7 -11   2    0.82    1.32
   7  11  -2   -2.42    2.06
  -7  11   2    1.99    1.85
  -7  11   1  217.45    8.35
  -7 -11   1  219.65    8.74
   7  11  -1  206.99    8.41
   7  11  -1  199.05    8.18
  -7 -11   1  220.53    7.76
  -7 -11   1  224.12    7.56
   7  11   0   44.92    2.98
  -7 -11   0   43.24    2.58
   7 -11   0   50.41    3.42
   7  11   0   38.13    2.77
  -7 -11   0   46.16    3.43
  -7  11   0   41.26    2.89
  -7 -11  -1    0.50    2.30
  -7 -11  -1   -1.08    1.67
   7 -11   1    0.33    2.12
   7  11   1    0.73    1.62
   7  11   1   -0.30    1.66
  -7  11  -1    1.82    1.74
   7  11   2   11.45    1.87
  -7  11  -2   11.14    2.08
  -7 -11  -2    6.97    1.98
   7 -11   2    9.76    2.19
   7  11   2    7.79    1.72
   7 -11   2    8.24    1.24
  -7 -11  -3   71.44    3.77
  -7  11  -3   66.95    3.72
   7 -11   3   64.84    3.01
  -7 -11  -3   65.46    4.44
   7  11   3   68.96    3.45
   7 -11   4    1.17    1.59
  -7 -11  -4    0.36    2.54
   7  11   4   -0.43    1.61
  -7  11  -4    1.99    1.91
  -7 -11  -4    2.15    1.89
   7 -11   5   18.92    2.18
  -7 -12   5   28.12    2.31
  -7  12   5   35.55    3.12
   7  12  -4   -0.15    2.36
  -7 -12   4   -0.06    1.51
  -7  12   4    2.93    2.14
  -7 -12   3   10.72    1.66
   7  12  -3    9.11    2.32
  -7 -12   3   10.78    2.52
  -7 -12   2    1.86    1.39
  -7 -12   2   -2.28    2.43
   7  12  -2   -1.14    2.07
  -7  12   2   -2.07    1.95
  -7 -12   1   23.05    3.04
   7  12  -1   19.81    2.55
  -7  12   1   21.37    2.51
   7  12  -1   19.17    2.41
  -7 -12   1   21.50    1.81
  -7 -12   1   21.76    2.20
   7  12   0   -0.12    1.85
  -7  12   0    0.73    1.87
   7  12   0    1.80    1.80
  -7 -12   0    2.23    2.52
  -7 -12   0   -0.08    1.75
   7 -12   0   -1.35    2.45
   7  12   1   -1.42    1.86
   7  12   1    1.08    1.85
  -7  12  -1    2.22    2.03
  -7 -12  -1    4.60    2.57
   7 -12   1    4.00    2.48
   7  12   2    5.09    1.88
  -7  12  -2    6.88    2.16
  -7 -12  -2    7.59    2.12
   7 -12   2    5.59    2.39
   7  12   2    7.15    1.80
  -7 -12  -3   48.29    4.07
   7  12   3   42.68    2.90
   7 -12   3   44.08    3.22
  -7 -12  -3   40.35    3.10
  -7  12  -3   43.42    3.14
  -7 -12  -4   55.75    3.39
  -7  12  -4   46.50    3.36
  -7 -13   4   16.51    1.93
  -7 -13   3   17.75    1.83
   7  13  -3   17.25    2.79
  -7 -13   2    1.95    1.45
  -7 -13   2    1.31    1.86
  -7  13   2    4.01    2.17
  -7 -13   2    6.84    2.58
   7  13  -2    5.99    2.40
  -7 -13   1    0.61    1.45
  -7 -13   1    2.55    1.91
   7  13  -1    1.96    2.19
  -7 -13   1    2.18    2.73
  -7  13   1   -0.39    2.06
   7 -13   0   23.56    3.32
   7  13   0   21.72    2.58
  -7 -13   0   25.17    3.29
  -7  13   0   18.19    2.54
   7  13   0   17.68    2.43
  -7  13  -1   15.48    2.53
   7  13   1   14.49    2.28
   7 -13   1   16.60    2.91
  -7 -13  -1   12.81    2.97
   7  13   1   15.43    2.33
  -7 -13  -1   11.42    2.37
  -7 -13  -2   59.91    3.65
  -7  13  -2   56.44    3.63
   7  13   2   53.18    3.40
   7  13   3   24.67    2.51
  -7  13  -3   26.61    2.76
  -7 -13  -3   23.14    2.69
  -7  14   2   58.14    3.46
  -8   0  11   -0.37    1.69
  -8   0  10   10.22    1.79
  -8   0   9   -0.20    1.45
   8   0  -8  212.65    7.98
  -8   0   8  199.90    7.28
  -8   0   7   -0.87    1.05
   8   0  -7    1.11    1.37
  -8   0   7   -0.25    0.89
  -8   0   6  137.55    4.68
  -8   0   6  135.97    4.71
  -8   0   6  128.01    4.34
   8   0  -6  139.67    5.19
  -8   0   5    0.73    0.82
  -8   0   5   -0.08    0.74
   8   0  -5   -1.58    1.00
  -8   0   4  219.72    7.27
   8   0  -4  224.99    7.63
   8   0  -4  219.02    7.31
  -8   0   4  202.80    7.15
  -8   0   4  211.08    7.40
  -8   0   3    0.61    0.51
   8   0  -3   -0.58    0.71
   8   0  -3    1.09    0.75
   8   0  -3    0.42    0.37
  -8   0   3   -0.28    0.57
  -8   0   3    0.72    0.77
  -8   0   2   14.87    0.85
   8   0  -2   15.71    1.00
  -8   0   2   13.87    0.95
   8   0  -2   13.76    0.88
  -8   0   2   13.62    0.90
  -8   0   2   14.29    1.08
   8   0  -1    0.24    0.57
  -8   0   1    0.32    0.40
   8   0  -1    0.72    0.62
  -8   0   1    0.41    0.48
  -8   0   1   -0.04    0.51
   8   0   0   58.93    2.53
  -8   0   0   60.15    2.51
   8   0   0   56.89    2.54
   8   0   1    0.25    0.58
   8   0   1    0.18    0.80
  -8   0  -1   -0.05    0.63
  -8   0  -1    0.06    0.85
  -8   0  -2  135.99    4.48
  -8   0  -2  143.88    4.46
  -8   0  -3   -0.08    1.02
   8   0   3    0.23    1.02
  -8   0  -4  133.74    5.57
  -8   0  -4  140.85    5.38
   8   0   4  148.73    5.60
  -8   0  -4  139.46    5.58
  -8   0  -5    0.51    1.46
   8   0   5    0.29    1.40
  -8   0  -5    0.34    1.49
   8   0   6   39.89    2.79
  -8   0  -6   49.20    3.21
  -8   0  -6   43.12    2.89
   8   0   7   -0.75    1.84
  -8   0  -7    5.00    1.98
  -8   0  -7    0.15    2.14
   8   0   8  182.10    7.17
  -8   0  -8  169.42    7.81
  -8   1  10   12.51    1.78
  -8  -1  10   11.53    1.89
  -8  -1   9   16.31    1.91
  -8   1   9   18.43    1.76
   8   1  -8    3.45    1.71
  -8   1   8    1.82    1.22
  -8  -1   8    1.87    1.36
   8   1  -7    7.73    1.57
  -8   1   7    8.78    1.21
  -8  -1   7    7.78    1.30
  -8   1   7    9.20    0.69
  -8  -1   6    3.02    1.02
  -8   1   6    2.50    0.62
   8   1  -6    4.07    1.23
  -8   1   6    2.77    0.60
  -8   1   6    4.38    0.91
  -8   1   6    2.53    0.89
  -8  -1   6    1.75    0.54
  -8  -1   5    9.00    0.86
  -8  -1   5    7.62    0.94
  -8   1   5    7.11    0.84
   8   1  -5    9.21    1.22
  -8   1   5    8.77    1.01
  -8  -1   5    7.79    1.05
  -8   1   5    7.85    0.70
  -8   1   4   48.03    1.83
  -8  -1   4   45.63    1.93
  -8   1   4   45.16    1.83
  -8  -1   4   42.65    2.00
   8   1  -4   46.72    2.09
   8  -1  -4   47.79    2.00
   8   1  -4   42.33    1.55
   8   1  -4   49.29    2.30
  -8   1   4   47.28    2.10
  -8  -1   4   44.17    2.13
  -8   1   3  237.66    8.02
  -8  -1   3  240.39    8.10
   8  -1  -3  222.39    7.59
   8   1  -3  237.74    7.72
  -8   1   3  245.29    7.82
  -8  -1   3  237.99    8.02
   8   1  -3  251.98    8.20
   8   1  -3  244.86    7.97
  -8  -1   3  230.78    8.04
  -8   1   3  229.71    7.93
  -8   1   3  233.58    7.72
  -8  -1   3  235.34    7.81
  -8   1   2  133.58    4.59
  -8  -1   2  129.91    4.72
  -8  -1   2  132.84    4.51
  -8   1   2  136.11    4.45
   8   1  -2  138.09    4.65
  -8   1   2  118.21    4.52
  -8   1   2  128.56    4.51
  -8  -1   2  134.76    4.81
   8  -1  -2  127.60    4.47
   8   1  -2  137.32    4.60
  -8  -1   1  185.52    2.44
  -8   1   1  183.94    2.76
  -8  -1   1  175.71    2.86
  -8   1   1  178.54    2.66
  -8  -1   1  170.72    1.86
  -8  -1   1  177.56    2.95
   8   1  -1  181.04    2.82
   8  -1  -1  176.08    2.56
   8  -1   0  576.49   16.86
  -8  -1   0  508.25   17.09
   8  -1   0  507.83   17.02
  -8   1   0  503.62   17.05
  -8   1   0  519.36   17.11
  -8  -1   0  510.87   17.12
   8  -1   0  523.90   17.08
   8   1   0  506.64   17.16
  -8   1  -1   11.91    1.02
   8   1   1   13.82    1.13
  -8  -1  -1   13.82    1.06
   8  -1   1   12.86    0.89
   8  -1   1   13.10    0.74
  -8  -1  -1   13.27    0.78
   8  -1   1   11.87    1.12
   8   1   1   12.32    1.16
  -8   1  -1   12.95    1.20
  -8  -1  -2   64.86    2.94
  -8   1  -2   65.35    2.68
  -8  -1  -2   60.46    2.14
  -8   1  -2   62.99    2.16
  -8   1  -3  169.11    6.81
   8   1   3  196.52    6.99
   8  -1   3  195.51    6.91
  -8  -1  -3  193.21    6.79
  -8  -1  -3  188.40    7.07
  -8   1  -4   37.98    2.41
  -8  -1  -4   39.06    2.49
  -8  -1  -4   39.20    2.22
   8   1   4   41.29    2.43
   8  -1   4   38.08    2.35
  -8  -1  -5   14.32    1.97
  -8   1  -5   12.80    1.71
  -8  -1  -5   16.05    1.67
   8   1   5   13.22    1.81
   8  -1   5   15.31    1.81
  -8   1  -5   15.97    1.96
   8   1   6    7.54    1.86
   8  -1   6   13.77    1.92
  -8  -1  -6   12.24    2.04
  -8   1  -6   11.37    1.88
  -8   1  -6   14.41    2.17
   8  -1   7   20.82    2.33
   8   1   7   18.47    2.36
  -8  -1  -7   19.02    2.47
  -8   1  -7   19.17    2.33
  -8   1  -7   15.25    2.56
   8  -1   8   15.88    2.38
   8   1   8    9.85    2.33
  -8   1  -8   14.56    2.83
  -8   2  11    9.59    2.11
  -8   2  10    5.99    1.54
  -8  -2  10    6.33    1.82
  -8   2   9    8.58    1.46
  -8  -2   9    5.44    1.66
  -8   2   8    4.73    1.25
  -8  -2   8    5.66    1.50
   8  -2  -8    6.96    1.80
   8   2  -8    4.35    1.74
   8  -2  -7  138.12    5.75
   8   2  -7  142.12    5.78
  -8   2   7  144.73    5.12
  -8  -2   7  142.70    5.37
  -8  -2   6    1.16    1.05
  -8   2   6    1.31    0.78
  -8   2   6    1.58    0.80
  -8   2   6    1.90    0.69
  -8  -2   6    2.31    0.55
   8   2  -6    0.79    1.12
   8  -2  -6    1.75    1.22
  -8   2   5  216.14    6.75
  -8   2   5  222.81    6.99
  -8  -2   5  221.78    7.22
   8   2  -5  230.72    7.63
   8  -2  -5  231.94    7.63
   8   2  -5  197.33    6.67
   8   2  -5  202.51    6.71
  -8  -2   5  209.03    7.12
  -8   2   5  216.02    7.19
   8   2  -4   29.66    1.34
  -8   2   4   32.51    1.29
   8  -2  -4   30.12    1.78
   8   2  -4   29.56    1.79
  -8  -2   4   28.11    1.62
  -8  -2   4   32.03    1.56
  -8   2   4   30.33    1.33
  -8   2   4   31.11    1.60
  -8  -2   4   31.19    1.72
  -8   2   4   31.17    1.75
   8   2  -3   27.76    1.40
  -8   2   3   26.83    1.26
   8   2  -3   32.06    1.62
  -8   2   3   31.44    1.33
   8   2  -3   32.02    1.72
   8  -2  -3   30.46    1.68
  -8   2   3   29.78    1.25
  -8  -2   3   31.36    1.45
  -8  -2   3   31.07    1.70
  -8  -2   3   30.77    1.69
  -8   2   3   30.60    1.55
   8  -2  -2   36.50    1.63
  -8  -2   2   33.97    1.79
  -8   2   2   37.10    1.58
  -8  -2   2   36.03    1.58
  -8   2   2   36.77    1.44
   8  -2  -2   33.21    1.48
  -8   2   2   34.45    1.56
   8   2  -2   35.32    1.71
  -8  -2   2   37.85    1.84
  -8  -2   2   33.79    1.88
  -8   2   2   37.67    1.59
  -8  -2   1  184.69    6.48
  -8  -2   1  194.42    6.22
  -8   2   1  184.61    6.27
   8   2  -1  186.19    6.47
   8  -2  -1  180.18    6.24
  -8   2   1  179.98    6.30
  -8  -2   1  171.48    6.60
  -8  -2   0   80.57    3.62
   8  -2   0   87.80    3.29
  -8  -2   0   80.98    3.38
   8   2   0   90.16    3.21
   8  -2   0   95.32    3.13
   8  -2   0   88.80    3.34
  -8   2   0   87.29    3.38
  -8   2   0   87.72    3.32
  -8  -2   0   82.03    3.40
   8  -2   0   86.89    3.18
  -8  -2   0   87.34    3.18
   8   2   0   86.56    3.53
  -8   2  -1  148.98    5.59
   8  -2   1  158.14    5.55
   8  -2   1  153.87    5.31
   8   2   1  159.29    5.36
   8  -2   1  157.12    5.65
  -8   2  -1  151.09    5.67
   8   2   1  159.83    5.84
   8  -2   1  163.11    5.29
  -8  -2  -1  157.50    5.61
  -8   2  -1  157.16    5.41
  -8  -2  -1  161.49    5.34
  -8   2  -2   38.62    1.97
  -8  -2  -2   35.35    1.98
  -8   2  -2   37.86    1.97
  -8  -2  -2   36.91    2.26
  -8  -2  -2   39.29    1.88
  -8   2  -2   41.73    1.59
  -8  -2  -2   34.42    1.53
  -8  -2  -3   31.32    1.67
  -8  -2  -3   31.62    2.22
   8  -2   3   31.61    1.94
   8   2   3   28.50    2.05
  -8  -2  -3   30.62    1.84
  -8  -2  -3   28.77    1.93
  -8   2  -3   26.68    1.86
  -8  -2  -4   13.01    1.81
  -8  -2  -4   14.16    1.45
  -8  -2  -4   13.98    1.70
  -8   2  -4   14.37    1.67
  -8  -2  -4   14.63    1.18
   8  -2   4   12.88    1.55
   8   2   4   12.11    1.65
   8   2   4   11.48    0.80
  -8  -2  -5  131.75    5.08
   8  -2   5  123.95    5.12
   8   2   5  121.60    5.26
  -8  -2  -5  124.46    5.44
  -8  -2  -5  121.73    4.57
  -8  -2  -5  120.08    5.33
  -8   2  -5  130.96    5.38
   8   2   6   35.02    2.71
   8  -2   6   39.34    2.73
  -8  -2  -6   36.93    2.94
  -8   2  -6   38.15    2.63
  -8  -2  -6   42.06    3.06
  -8   2  -6   37.64    2.91
  -8   2  -7  142.04    5.87
  -8  -2  -7  146.26    6.15
  -8  -2  -7  133.23    6.29
  -8   2  -7  140.07    6.26
   8   2   7  127.20    5.88
   8  -2   7  140.26    5.83
   8  -2   8    5.77    2.14
   8   2   8    3.26    2.16
  -8  -2  -8    6.04    2.63
  -8   2  -8    1.94    2.49
  -8   3  10   -0.79    1.82
  -8  -3  10    2.50    1.83
  -8   3   9   35.90    2.08
  -8  -3   9   34.44    2.51
   8   3  -8   11.13    1.60
  -8   3   8    8.49    1.25
  -8  -3   8    6.22    1.57
  -8   3   7    1.98    0.94
  -8  -3   7    3.27    1.29
   8   3  -7    2.49    1.35
   8   3  -7    1.29    1.43
   8  -3  -7    1.78    1.43
  -8  -3   6    0.03    0.58
  -8   3   6    1.03    0.78
  -8  -3   6    0.47    1.07
  -8   3   6    0.76    0.74
   8   3  -6    0.61    1.17
   8  -3  -6    0.17    1.13
  -8   3   6    0.39    0.78
   8   3  -6    2.35    1.21
   8   3  -6    1.77    0.52
   8   3  -5   37.32    2.16
   8  -3  -5   35.79    2.12
  -8  -3   5   36.55    1.87
  -8   3   5   37.80    1.54
  -8   3   5   33.53    1.73
  -8  -3   5   37.51    1.83
   8   3  -5   36.99    1.50
   8   3  -5   36.20    2.12
  -8   3   5   34.60    1.76
   8  -3  -4   50.74    2.40
   8   3  -4   52.42    2.41
  -8   3   4   48.52    1.80
  -8  -3   4   50.13    2.15
  -8  -3   4   45.90    2.25
   8   3  -4   47.44    2.42
  -8   3   4   44.48    1.72
   8  -3  -4   49.41    1.94
   8  -3  -3  111.51    4.06
   8   3  -3  106.86    4.05
  -8  -3   3  100.52    3.80
  -8   3   3  107.95    3.54
  -8  -3   3  103.17    4.12
  -8   3   3   99.82    3.61
  -8   3   3   99.98    3.62
   8  -3  -3  108.37    3.67
  -8   3   3  107.12    3.84
  -8  -3   2   27.39    1.75
   8  -3  -2   29.37    1.37
   8  -3  -2   27.79    1.31
  -8  -3   2   28.98    1.41
  -8   3   2   26.96    1.32
  -8  -3   2   28.83    1.67
  -8   3   2   28.59    1.39
   8  -3  -2   28.49    1.34
  -8  -3   2   27.39    1.49
  -8   3   2   30.52    1.41
  -8   3   1  191.46    6.53
  -8  -3   1  189.94    6.79
   8   3  -1  212.86    6.58
  -8  -3   1  210.62    6.51
  -8  -3   1  188.84    6.98
   8  -3  -1  190.88    6.51
  -8   3   1  194.85    6.57
  -8  -3   1  195.40    6.56
   8  -3  -1  203.17    6.68
  -8   3   1  196.71    6.71
  -8   3   0  142.14    4.88
  -8  -3   0  139.69    5.31
  -8  -3   0  140.60    4.98
   8  -3   0  141.37    4.80
  -8  -3   0  135.99    5.01
   8   3   0  153.11    4.76
   8  -3   0  152.71    4.82
   8   3   0  147.07    5.19
   8  -3   0  136.97    4.85
  -8   3   0  142.83    4.91
   8   3   1  352.92   13.28
   8  -3   1  378.90   12.97
  -8   3  -1  385.22   13.10
   8  -3   1  387.09   13.08
   8  -3   1  410.16   12.82
  -8  -3  -1  402.82   13.09
  -8  -3  -1  410.62   12.87
  -8   3  -1  393.66   12.93
  -8  -3  -1  398.56   13.02
  -8   3  -1  388.92   13.01
  -8  -3  -2    0.98    0.84
  -8  -3  -2    1.54    0.98
  -8   3  -2    1.31    0.91
  -8  -3  -2    1.27    0.83
  -8  -3  -2    0.71    0.62
  -8   3  -2    1.48    0.66
  -8  -3  -3  115.97    4.33
  -8  -3  -3   99.98    3.66
  -8   3  -3  105.14    3.65
  -8  -3  -3  107.73    4.36
  -8   3  -3  119.19    4.40
  -8  -3  -3  106.07    4.71
  -8  -3  -3  111.83    4.06
   8   3   3  110.90    4.58
   8  -3   3  106.64    4.34
   8  -3   4   69.86    3.33
   8   3   4   68.95    3.50
  -8  -3  -4   73.64    3.48
  -8   3  -4   68.58    3.36
  -8  -3  -4   72.33    2.91
  -8  -3  -4   67.63    3.25
  -8  -3  -4   72.28    3.72
  -8  -3  -5   -0.23    0.93
  -8  -3  -5    1.31    1.35
   8   3   5    1.31    0.67
  -8  -3  -5    0.64    1.69
  -8  -3  -5   -2.61    1.78
  -8   3  -5    0.96    1.60
   8  -3   5    0.28    1.44
   8   3   5    3.93    1.73
  -8  -3  -6    1.48    1.87
  -8  -3  -6    1.43    1.97
  -8   3  -6    1.23    1.83
  -8  -3  -6    3.02    1.63
   8  -3   6    2.97    1.70
   8   3   6    0.12    1.82
  -8  -3  -7   19.30    2.60
  -8   3  -7   20.56    2.26
  -8   3  -7   15.18    2.55
  -8  -3  -7   17.51    2.67
   8  -3   7   20.39    2.33
   8   3   7   15.61    2.39
  -8  -3  -8   21.27    3.03
  -8   3  -8   22.45    2.97
   8   3   8   23.10    2.65
   8  -3   8   18.14    2.48
  -8   4  10   10.45    2.18
  -8  -4  10   14.84    2.20
   8   4  -9   -1.58    1.68
  -8  -4   9   -1.30    1.69
  -8   4   9    0.35    1.81
  -8  -4   8  113.62    4.61
   8   4  -8   99.39    4.65
  -8   4   8  111.19    4.01
  -8   4   8  107.11    4.91
  -8   4   7   64.63    3.39
   8   4  -7   58.60    3.18
   8  -4  -7   56.58    3.20
  -8   4   7   65.18    2.46
   8   4  -7   60.08    3.17
  -8  -4   7   61.02    3.01
  -8   4   6    3.09    0.81
   8   4  -6    3.88    1.38
   8   4  -6    2.71    1.25
   8  -4  -6    3.94    1.30
   8   4  -6    4.38    0.78
  -8   4   6    2.51    0.69
  -8  -4   6    3.12    1.20
  -8   4   6    3.71    0.98
  -8  -4   6    2.60    0.73
  -8   4   5    6.76    1.02
  -8  -4   5    5.46    0.99
  -8   4   5    5.55    0.64
  -8  -4   5    6.99    1.14
  -8   4   5    5.95    0.87
   8   4  -5    5.40    1.24
   8   4  -5    8.11    1.27
   8  -4  -5    6.80    1.23
  -8   4   5    5.98    0.50
  -8  -4   4  323.95   11.18
   8  -4  -4  332.71   11.20
   8   4  -4  329.23   11.19
   8   4  -4  328.50   11.40
  -8   4   4  326.54   10.65
  -8  -4   4  330.67   10.97
  -8   4   4  329.77   10.55
   8  -4  -3   39.79    1.69
  -8  -4   3   39.84    1.84
  -8  -4   3   39.16    2.18
  -8   4   3   39.36    1.69
   8  -4  -3   38.06    1.57
   8   4  -3   39.41    2.00
   8  -4  -3   42.00    2.02
   8   4  -2   82.39    3.30
   8  -4  -2   92.89    3.37
   8  -4  -2   88.40    2.99
  -8  -4   2   79.89    3.27
  -8  -4   2   75.76    3.59
  -8   4   2   85.23    3.16
  -8   4   2   76.20    3.41
   8   4  -2   83.59    3.54
   8   4  -1  188.78    6.95
   8  -4  -1  193.74    6.56
   8  -4  -1  189.68    6.39
  -8  -4   1  193.71    6.68
  -8  -4   1  188.36    7.18
  -8   4   1  192.78    6.84
   8  -4  -1  205.80    6.89
  -8   4   1  197.05    6.66
   8  -4  -1  191.54    6.62
  -8   4   0   88.29    3.47
   8  -4   0   90.86    3.45
  -8  -4   0   85.21    2.93
   8  -4   0   93.62    3.45
  -8  -4   0   94.63    3.43
  -8   4   0   89.02    3.49
  -8  -4   0   85.20    3.94
  -8  -4   0   92.23    3.55
   8  -4   0   90.36    3.36
  -8  -4  -1  245.15    5.83
  -8   4  -1  239.92    5.79
  -8   4  -1  238.32    5.82
  -8  -4  -1  227.91    5.88
  -8  -4  -1  221.69    6.58
   8  -4   1  227.92    5.91
  -8  -4  -2    4.17    1.05
  -8   4  -2    4.07    1.00
  -8  -4  -2    4.33    0.96
  -8  -4  -2    3.83    1.01
  -8   4  -2    4.65    0.90
  -8  -4  -3    0.64    0.69
  -8  -4  -3    1.09    0.86
  -8  -4  -3    0.97    1.09
   8   4   3    0.52    1.33
  -8  -4  -3    2.97    1.19
  -8   4  -3    1.58    1.13
  -8   4  -3    1.53    0.72
  -8  -4  -3    0.48    1.40
  -8  -4  -4  176.80    7.25
  -8  -4  -4  181.00    6.88
  -8   4  -4  187.84    6.85
   8  -4   4  175.97    6.76
   8   4   4  175.11    7.02
  -8  -4  -4  174.46    6.68
  -8  -4  -4  183.29    6.31
   8  -4   5    8.44    1.70
   8   4   5    5.95    1.82
  -8   4  -5    8.12    1.76
  -8  -4  -5   10.23    1.86
  -8  -4  -5    7.65    1.56
  -8  -4  -5    3.67    1.83
  -8  -4  -6   81.95    4.41
   8   4   6   81.18    4.23
   8  -4   6   78.37    3.98
  -8  -4  -6   83.55    3.94
  -8  -4  -6   80.79    4.25
  -8   4  -6   82.45    4.16
   8  -4   7   18.33    2.38
   8   4   7   21.11    2.62
  -8   4  -7   20.26    2.30
  -8  -4  -7   21.86    2.70
  -8  -4  -7   21.50    2.83
  -8   4  -7   22.51    2.64
   8  -4   8   18.12    2.59
   8   4   8   21.56    2.73
  -8  -4  -8   28.11    3.26
  -8   4  -8   27.35    3.07
  -8   5  10    3.51    2.08
  -8   5   9   10.73    2.11
   8   5  -9    7.54    1.97
  -8  -5   9    7.34    2.01
  -8   5   8   16.39    2.18
  -8  -5   8   17.71    2.02
   8   5  -8   17.80    2.12
  -8   5   7   -0.41    0.71
  -8   5   7    2.13    1.60
   8   5  -7   -0.42    1.49
  -8  -5   7    0.68    1.49
   8   5  -7   -0.29    1.51
   8  -5  -7   -1.43    1.46
   8   5  -6    5.06    1.48
  -8  -5   6    2.54    0.88
  -8   5   6    3.08    0.61
   8  -5  -6    4.05    1.28
   8   5  -6    3.33    1.29
  -8  -5   6    3.01    1.28
  -8   5   6    4.05    0.48
   8   5  -6    5.05    0.93
  -8   5   6    4.09    1.53
   8   5  -5   10.68    1.57
  -8  -5   5    9.93    1.21
  -8   5   5    9.75    0.61
  -8  -5   5   14.36    1.38
  -8   5   5    9.62    0.76
  -8   5   5   11.62    1.59
   8   5  -5   10.67    1.06
   8   5  -5    8.15    1.31
   8  -5  -5   11.11    1.30
   8   5  -4   92.09    3.62
   8   5  -4   91.40    3.94
  -8   5   4   88.54    3.16
   8  -5  -4   85.57    3.58
  -8   5   4   84.67    3.86
  -8  -5   4   82.30    3.68
   8  -5  -3   18.65    1.05
   8   5  -3   17.59    1.33
   8  -5  -3   18.47    1.35
  -8  -5   3   16.91    1.58
  -8   5   3   19.52    1.15
   8  -5  -3   18.30    0.85
  -8  -5   2   42.19    2.57
  -8   5   2   47.43    2.10
   8  -5  -2   51.41    2.22
   8   5  -2   45.50    2.17
   8  -5  -2   50.30    1.82
  -8   5   2   45.86    2.42
   8   5  -2   49.02    2.54
   8  -5  -2   55.28    2.67
  -8   5   1    4.50    0.98
   8   5  -1    2.95    1.03
  -8   5   1    2.38    0.86
  -8  -5   1    2.25    0.81
   8  -5  -1    3.00    0.62
   8  -5  -1    2.60    0.74
  -8  -5   1    4.33    1.18
   8  -5  -1    4.06    1.12
   8  -5   0  546.65   18.51
  -8  -5   0  568.95   18.12
   8  -5   0  596.38   18.63
  -8  -5   0  571.80   18.53
  -8   5   0  550.09   18.62
  -8  -5   0  601.10   18.46
  -8  -5   0  549.52   19.15
   8  -5   0  543.55   18.42
  -8  -5  -1   94.64    4.07
  -8  -5  -1   92.27    4.47
  -8   5  -1  102.98    3.93
  -8  -5  -1  103.06    3.87
   8  -5   1   98.57    3.95
  -8   5  -1   99.42    3.79
  -8  -5  -1  104.87    3.85
  -8  -5  -2  108.07    4.28
  -8   5  -2  119.54    4.36
  -8  -5  -2  109.64    4.55
  -8  -5  -2  117.29    4.42
  -8   5  -2  115.96    4.36
  -8  -5  -3    7.70    1.81
  -8  -5  -3    9.94    1.13
  -8  -5  -3    6.45    1.29
   8   5   3    8.60    1.79
  -8   5  -3    8.50    1.06
  -8  -5  -3   13.32    1.47
  -8   5  -3    8.90    1.32
  -8  -5  -4   29.69    2.11
  -8  -5  -4   26.74    2.57
   8   5   4   23.93    2.36
  -8   5  -4   25.96    1.45
   8  -5   4   28.36    2.17
  -8  -5  -4   28.54    1.62
  -8  -5  -4   31.07    2.22
  -8   5  -4   30.04    2.10
   8   5   5   30.96    2.69
   8  -5   5   31.57    2.43
  -8  -5  -5   30.95    2.90
  -8  -5  -5   35.32    2.39
  -8  -5  -5   31.44    2.53
  -8   5  -5   32.82    2.45
  -8  -5  -6   11.38    2.44
  -8   5  -6    5.31    1.90
  -8  -5  -6    8.23    2.06
   8  -5   6    7.43    1.99
   8   5   6    9.03    2.22
  -8  -5  -6    7.47    1.79
  -8  -5  -7   35.45    3.24
  -8  -5  -7   39.11    3.30
  -8   5  -7   35.99    3.03
   8   5   7   36.75    3.13
   8  -5   7   31.61    2.81
   8   5   8    8.99    2.57
  -8  -5  -8   11.88    2.82
  -8   5  -8    9.20    2.60
   8   6  -9    1.27    1.92
  -8  -6   9    4.10    2.00
  -8   6   9    1.50    1.94
   8   6  -8   13.56    2.23
  -8   6   8   19.89    2.33
  -8  -6   8   17.34    2.15
  -8  -6   7   66.51    3.31
  -8   6   7   70.04    3.76
   8   6  -7   68.66    3.61
   8   6  -7   64.55    3.34
   8   6  -6   76.39    3.42
   8  -6  -6   74.22    3.40
  -8  -6   6   65.59    3.28
   8   6  -6   72.19    3.73
  -8  -6   6   68.53    2.96
   8   6  -5   78.92    3.39
   8  -6  -5   76.44    3.37
  -8   6   5   83.17    3.82
   8   6  -5   77.36    3.82
  -8  -6   5   75.17    3.37
  -8   6   4    1.24    0.77
   8   6  -4    2.44    0.99
   8  -6  -4    0.92    0.94
  -8   6   4    1.74    1.28
  -8  -6   4    1.96    1.20
   8  -6  -3   14.02    1.22
   8   6  -3   13.84    1.21
   8   6  -3   13.37    1.66
   8  -6  -3   14.32    0.95
  -8  -6   3   12.16    1.21
  -8  -6   3   13.36    1.62
  -8   6   3   15.12    1.12
   8  -6  -2   38.19    1.35
   8  -6  -2   38.74    2.43
  -8  -6   2   35.29    2.35
   8  -6  -2   36.21    1.65
  -8  -6   2   31.79    1.77
   8   6  -2   36.11    2.30
   8   6  -2   34.54    1.79
   8  -6  -2   37.62    1.82
  -8   6   2   35.48    2.16
  -8   6   2   36.61    1.82
   8  -6  -1   82.33    3.13
   8  -6  -1   78.69    2.84
  -8  -6   1   84.44    3.18
  -8   6   1   80.21    3.48
   8  -6  -1   89.31    3.70
  -8  -6   1   77.34    3.82
   8   6  -1   81.06    3.63
  -8  -6   0   24.76    1.53
  -8  -6   0   22.99    2.14
  -8   6   0   21.69    1.60
   8   6   0   21.40    1.72
   8  -6   0   26.70    1.79
  -8  -6   0   23.49    1.24
  -8  -6  -1   71.24    3.40
   8  -6   1   71.62    3.21
  -8  -6  -1   77.67    3.91
  -8   6  -1   73.40    3.25
   8  -6   1   73.50    3.16
  -8  -6  -1   80.21    3.09
  -8   6  -1   76.19    3.01
  -8  -6  -2   69.42    2.96
  -8   6  -2   61.65    2.85
  -8  -6  -2   65.84    2.97
  -8   6  -2   72.50    3.05
  -8  -6  -2   65.12    3.18
  -8  -6  -3   14.35    2.21
  -8   6  -3   10.86    1.32
  -8  -6  -3   12.65    1.61
   8   6   3   16.51    2.10
  -8  -6  -3    9.41    1.25
  -8  -6  -3   14.31    1.58
  -8   6  -3   12.05    1.43
   8  -6   4   28.87    2.19
  -8  -6  -4   33.05    2.23
  -8   6  -4   27.51    2.04
  -8  -6  -4   27.78    2.73
   8   6   4   26.38    2.56
  -8   6  -4   23.76    1.62
  -8  -6  -4   26.20    2.11
   8   6   5   62.75    3.92
   8  -6   5   62.48    3.55
  -8  -6  -5   69.20    4.23
  -8  -6  -5   72.21    3.55
  -8  -6  -5   75.67    3.71
  -8   6  -5   69.60    3.53
  -8  -6  -6    3.60    2.30
  -8  -6  -6    5.31    2.06
  -8   6  -6    5.68    1.92
   8  -6   6    2.98    2.00
   8   6   6    4.62    2.27
  -8  -6  -6    4.05    1.80
  -8  -6  -7   35.85    3.21
  -8   6  -7   44.98    3.19
   8   6   7   42.70    3.42
   8  -6   7   39.29    3.07
  -8  -6  -7   46.52    3.00
  -8  -6  -7   42.84    3.53
  -8   7   9   10.83    2.33
   8   7  -9    6.95    2.23
  -8  -7   9    8.50    2.11
  -8  -7   8    0.63    1.87
   8   7  -8    2.93    1.96
  -8   7   8    4.46    2.07
  -8   7   7   63.92    3.60
   8   7  -7   52.87    3.44
  -8   7   6    0.59    1.70
   8  -7  -6   -0.39    1.29
   8   7  -6    1.35    1.29
   8   7  -6   -1.44    1.73
   8   7  -5   68.34    3.66
  -8  -7   5   73.35    3.20
  -8  -7   5   69.30    3.27
   8   7  -5   69.79    3.13
   8  -7  -5   67.35    3.10
  -8   7   5   76.43    3.76
  -8   7   4   16.25    1.24
  -8  -7   4   13.93    1.43
  -8  -7   4   16.59    1.79
   8   7  -4   14.09    1.36
   8  -7  -4   15.20    1.34
  -8   7   4   17.50    1.88
  -8  -7   3  156.64    5.54
   8  -7  -3  155.73    5.49
   8   7  -3  148.52    5.49
   8   7  -3  155.42    6.17
  -8  -7   3  149.92    6.12
   8   7  -2    9.68    1.48
   8  -7  -2    7.95    0.90
   8   7  -2    9.57    1.01
   8  -7  -2    7.39    0.96
  -8  -7   2    8.01    1.16
   8  -7  -2    9.81    1.86
  -8  -7   2    6.00    1.57
  -8   7   2    7.22    1.41
   8   7  -1  366.77   13.59
   8  -7  -1  404.89   12.66
  -8  -7   1  409.81   13.06
   8  -7  -1  413.61   13.68
  -8   7   1  371.85   13.44
  -8  -7   1  361.96   13.83
   8   7  -1  375.03   12.95
   8  -7  -1  407.16   13.00
   8   7   0    6.72    1.37
  -8  -7   0   10.73    1.04
  -8   7   0    8.50    0.96
  -8  -7   0   12.07    1.86
  -8  -7   0   10.02    1.25
  -8   7   0   11.84    1.41
  -8  -7   0   10.22    1.04
   8  -7   0    9.61    1.58
  -8  -7  -1   26.30    2.08
  -8  -7  -1   28.43    2.52
  -8   7  -1   30.40    2.04
   8  -7   1   29.18    1.95
  -8  -7  -1   27.67    1.52
  -8  -7  -1   32.25    1.68
  -8   7  -1   30.40    1.62
  -8  -7  -2    1.92    1.33
  -8  -7  -2    0.12    1.08
  -8   7  -2    1.77    1.01
  -8   7  -2    0.69    1.17
  -8  -7  -3  171.34    6.47
  -8   7  -3  160.64    6.21
   8   7   3  159.42    6.88
  -8  -7  -3  177.73    6.27
  -8   7  -3  168.27    6.13
  -8  -7  -3  158.25    7.07
  -8  -7  -4    3.33    1.57
  -8  -7  -4    1.10    2.06
   8   7   4    1.39    1.97
  -8   7  -4    1.20    1.18
  -8   7  -4    1.78    1.33
  -8  -7  -4    2.23    1.54
   8  -7   4   -0.58    1.66
  -8  -7  -5   -1.62    2.34
  -8   7  -5    1.77    1.47
  -8  -7  -5    2.16    1.72
   8   7   5    5.58    2.27
   8  -7   5    1.77    1.84
  -8  -7  -5    0.81    1.70
  -8  -7  -6    0.96    1.84
   8  -7   6    0.33    2.02
   8   7   6    0.86    2.27
  -8  -7  -6    2.82    1.99
  -8   7  -6    1.82    1.77
  -8  -7  -6    2.30    2.40
  -8  -7  -7    0.87    1.98
  -8  -7  -7    1.64    2.59
   8   7   7   -0.57    2.33
  -8  -7  -7    0.63    2.24
  -8   7  -7    4.19    2.08
   8   8  -9    9.39    2.41
  -8   8   8    9.74    2.29
   8   8  -8    9.02    2.34
  -8   8   7   25.32    2.56
   8   8  -7   22.51    2.62
  -8  -8   7   29.29    2.37
   8   8  -6   31.90    2.76
  -8  -8   6   25.80    2.16
  -8   8   6   28.23    2.51
  -8  -8   5   38.15    2.46
   8   8  -5   41.11    2.87
  -8   8   5   38.75    2.70
   8   8  -5   38.62    2.16
   8  -8  -5   37.38    2.16
  -8  -8   5   39.00    2.30
  -8  -8   4   29.85    2.28
  -8   8   4   30.68    2.40
  -8  -8   4   30.93    1.95
   8  -8  -4   27.97    1.70
   8   8  -4   27.32    1.72
   8  -8  -4   29.83    1.27
  -8  -8   3   23.33    2.18
  -8  -8   3   23.19    1.44
  -8  -8   3   21.24    1.61
   8   8  -3   21.04    2.19
   8   8  -3   21.34    1.46
   8  -8  -3   23.89    1.45
   8  -8  -2    4.91    0.90
  -8  -8   2    5.30    1.18
  -8  -8   2    3.99    1.66
   8  -8  -2    3.11    0.86
   8   8  -2    1.96    0.85
  -8   8   2    5.39    1.45
   8   8  -2    2.75    1.45
   8  -8  -2    8.12    1.99
   8   8  -1   14.46    1.11
   8  -8  -1   16.50    1.14
  -8  -8   1   14.81    2.04
  -8  -8   1   14.24    1.39
   8  -8  -1   15.51    0.73
   8   8  -1   11.85    1.70
   8  -8  -1   13.35    0.70
   8  -8  -1   16.61    2.02
  -8   8   1   13.95    1.66
  -8  -8   0    9.73    1.19
   8  -8   0   13.45    1.83
  -8  -8   0   11.19    1.96
   8   8   0    9.40    1.57
  -8  -8   0   11.20    1.35
  -8   8   0   11.74    1.57
  -8  -8   0   10.41    1.04
  -8   8   0   10.03    0.98
  -8  -8  -1   10.46    1.70
  -8  -8  -1   11.62    1.18
  -8   8  -1   10.89    1.08
   8   8   1   11.70    1.56
   8  -8   1    9.70    1.64
  -8  -8  -1   11.38    1.24
  -8  -8  -1   12.66    2.21
  -8   8  -1   10.16    1.59
   8   8   1   10.84    1.42
  -8   8  -2   10.07    1.22
  -8  -8  -2   12.02    1.36
  -8  -8  -2   12.74    1.73
  -8   8  -2   12.31    1.66
   8   8   2    9.20    1.34
  -8  -8  -3   24.94    2.77
   8   8   3   22.08    1.66
  -8   8  -3   21.83    1.94
  -8  -8  -3   21.50    1.78
  -8   8  -3   20.17    1.65
  -8  -8  -3   17.80    1.99
  -8  -8  -4  152.58    6.03
   8   8   4  152.82    5.49
   8   8   4  143.44    6.55
  -8  -8  -4  164.33    5.86
  -8  -8  -4  152.82    6.82
  -8   8  -4  151.83    5.67
   8   8   5   16.83    2.78
  -8   8  -5   16.88    1.90
  -8  -8  -5   21.39    3.07
  -8  -8  -5   24.10    2.33
  -8  -8  -5   19.14    2.12
  -8  -8  -6   12.88    2.15
  -8  -8  -6   14.32    2.28
  -8   8  -6   16.49    2.06
  -8  -8  -6   10.95    2.81
   8   8   6   13.23    2.67
  -8  -8  -7   46.91    3.37
  -8  -8  -7   48.19    3.91
   8   9  -8   30.04    3.02
  -8   9   8   26.69    2.80
  -8  -9   7   15.50    2.13
   8   9  -7   15.32    2.55
  -8   9   7   20.32    2.55
  -8  -9   6    2.09    1.65
   8   9  -6    2.38    2.09
  -8   9   6    6.01    2.07
  -8  -9   5   54.51    3.04
  -8   9   5   50.06    3.22
  -8  -9   5   52.60    2.77
  -8  -9   4   69.16    3.10
  -8  -9   4   64.38    3.59
   8   9  -4   65.95    3.84
  -8   9   4   66.38    3.63
   8   9  -4   65.99    2.87
   8  -9  -4   70.15    2.86
  -8  -9   3    5.28    1.86
   8   9  -3    4.76    1.79
   8  -9  -3    6.36    0.97
   8   9  -3    8.25    1.03
  -8  -9   3    7.36    1.32
   8   9  -2    9.42    0.99
   8  -9  -2   11.35    1.00
  -8  -9   2    7.31    2.04
  -8  -9   2    8.97    1.33
   8   9  -2   12.05    1.95
  -8   9   2   10.31    1.76
   8  -9  -2   11.89    2.26
  -8  -9   1    3.48    1.23
  -8  -9   1    5.56    1.96
   8   9  -1    3.94    1.64
  -8  -9   1    5.44    0.85
  -8   9   1    5.09    0.77
   8  -9  -1    6.53    0.73
   8  -9  -1    4.24    1.99
  -8   9   1    3.33    1.56
   8   9  -1    4.60    0.85
  -8  -9   0  268.22   10.34
  -8  -9   0  280.31    9.18
   8  -9   0  292.59    9.90
  -8  -9   0  296.74    9.24
   8   9   0  251.24    8.87
   8  -9   0  278.08    8.90
   8   9   0  244.06    9.72
  -8  -9   0  277.67    8.93
  -8   9   0  270.62    8.87
   8  -9   0  251.35    8.74
  -8   9   0  275.57    9.78
  -8  -9  -1   70.15    3.69
  -8   9  -1   73.25    3.62
  -8  -9  -1   74.69    4.34
  -8  -9  -1   78.58    2.98
  -8   9  -1   70.72    2.88
   8   9   1   68.92    3.55
   8   9   1   68.48    3.39
  -8  -9  -1   76.12    3.21
  -8  -9  -2   17.39    1.44
  -8   9  -2   15.45    1.32
  -8   9  -2   20.75    1.98
   8   9   2   15.04    1.68
  -8  -9  -2   13.86    2.01
  -8  -9  -3   21.33    2.19
  -8  -9  -3   19.06    1.65
  -8  -9  -3   20.81    2.95
   8   9   3   17.74    1.70
  -8   9  -3   20.04    2.01
  -8   9  -3   16.53    1.50
  -8  -9  -4   47.50    3.83
  -8   9  -4   39.25    2.64
   8   9   4   46.35    2.48
  -8   9  -4   46.96    2.47
  -8  -9  -4   46.41    2.59
   8   9   4   46.44    3.60
  -8  -9  -4   51.89    3.02
   8   9   5    6.51    2.59
  -8  -9  -5    1.95    2.66
  -8  -9  -5    3.11    1.85
  -8  -9  -5    7.04    1.74
  -8  -9  -6    2.28    2.71
  -8  -9  -6    2.98    2.07
  -8  -9  -6    1.91    1.87
   8   9   6    2.66    2.54
  -8 -10   7    2.84    1.95
   8  10  -7    5.31    2.48
  -8  10   7    0.14    2.08
  -8 -10   6    3.04    1.77
   8  10  -6    1.79    2.20
  -8  10   6    3.29    2.13
  -8  10   5   23.84    2.57
  -8 -10   5   21.42    2.05
  -8  10   4  118.82    5.33
  -8 -10   4  115.74    4.57
   8  10  -4  109.35    5.38
  -8 -10   4  117.54    5.25
   8  10  -3   -2.70    1.96
   8 -10  -3    0.20    0.59
  -8 -10   3   -1.08    1.32
  -8 -10   3    0.39    1.88
   8 -10  -2    8.50    2.55
  -8 -10   2   11.91    0.91
  -8 -10   2   10.18    2.30
  -8 -10   2   12.80    1.48
   8  10  -2    7.84    2.03
  -8  10   2   13.32    2.04
  -8 -10   1   25.29    1.78
   8 -10  -1   23.76    1.20
   8  10  -1   20.94    2.36
  -8  10   1   28.54    2.42
   8 -10  -1   24.75    2.73
  -8 -10   1   19.55    1.77
  -8 -10   1   22.73    1.19
  -8 -10   1   24.83    2.70
  -8 -10   0   12.24    1.54
  -8  10   0    8.64    1.85
  -8 -10   0    9.57    1.50
   8 -10   0   10.88    2.21
  -8 -10   0   12.00    0.98
  -8 -10   0    9.56    2.38
   8  10   0   10.34    1.91
   8  10   1   11.52    1.87
   8 -10   1   13.68    1.04
  -8 -10  -1   14.18    2.57
  -8 -10  -1   14.30    1.66
   8 -10   1   13.84    2.27
   8 -10   1   11.46    1.13
  -8 -10  -1   13.66    2.01
  -8  10  -1   12.12    1.90
   8  10   1   11.51    1.78
  -8 -10  -1   13.53    1.13
   8 -10   2    3.70    1.24
   8 -10   2    3.44    1.93
  -8 -10  -2    1.98    1.01
  -8  10  -2    2.68    1.76
   8  10   2    1.38    1.46
  -8 -10  -2    5.32    1.83
   8 -10   3   13.71    1.71
  -8 -10  -3   13.40    2.84
  -8 -10  -3   14.98    2.19
  -8  10  -3   13.88    2.08
   8  10   3   15.81    1.77
  -8  10  -4   16.97    2.06
   8 -10   4   14.07    1.98
  -8 -10  -4   15.85    2.96
   8  10   4   11.98    2.68
  -8 -10  -4   15.73    2.22
  -8 -10  -5    5.10    2.74
   8  10   5    5.63    2.69
  -8 -10  -5    4.05    2.02
   8 -10   5    2.73    1.93
   8 -10   6   48.94    3.23
  -8  11   6   -0.43    2.20
  -8 -11   6    1.08    1.84
   8  11  -6    0.79    2.42
  -8  11   5    3.33    2.09
  -8 -11   5    8.00    1.80
  -8  11   4   -1.07    2.04
   8  11  -4    1.95    2.29
  -8 -11   4    2.44    1.56
  -8 -11   4   -0.25    2.00
  -8 -11   3   42.62    2.35
  -8 -11   3   39.51    3.23
   8  11  -3   36.59    3.20
  -8 -11   2   23.91    1.86
  -8 -11   2   22.77    2.78
  -8  11   2   24.26    2.55
   8  11  -2   19.63    2.61
  -8 -11   1   14.21    2.57
  -8  11   1   12.42    2.18
  -8 -11   1   13.40    1.62
   8 -11  -1   12.41    2.74
  -8 -11   1   11.13    1.72
   8  11  -1   14.20    2.24
  -8 -11   0   -0.33    2.34
  -8  11   0   -1.17    1.75
  -8 -11   0    1.39    1.54
   8 -11   0    0.63    2.30
   8  11   0    1.54    1.88
   8  11   1   83.88    4.33
  -8  11  -1   99.44    4.58
  -8 -11  -1   93.86    5.22
   8 -11   1  104.79    4.89
   8  11   1   93.25    4.38
  -8 -11  -1   94.95    4.63
  -8  11  -2    5.08    1.97
   8  11   2    3.40    1.72
   8 -11   2    4.06    2.17
  -8 -11  -2    1.07    1.84
  -8 -11  -3   32.10    2.64
   8  11   3   25.26    2.25
  -8  11  -3   23.91    2.53
  -8 -11  -3   22.35    3.30
  -8  11  -4   14.36    2.23
  -8 -11  -4   16.09    2.43
  -8 -11  -4   19.60    3.27
   8  11   4   16.66    3.03
  -8 -12   5   60.15    3.15
  -8  12   4  105.71    5.34
   8  12  -4  109.00    5.52
  -8 -12   4  107.18    4.40
   8  12  -3    6.54    2.39
  -8 -12   3    6.50    1.59
  -8 -12   3   10.53    2.53
  -8 -12   2   29.65    3.19
  -8  12   2   31.71    2.82
   8  12  -2   26.95    2.94
  -8 -12   2   28.26    2.04
  -8 -12   1    1.00    1.47
  -8 -12   1    0.51    2.49
  -8  12   1    0.25    1.91
   8 -12  -1    3.39    2.66
  -8 -12   1    3.75    1.74
   8  12  -1    0.82    2.09
  -8 -12   0    2.46    2.55
  -8  12   0    5.37    2.08
   8 -12   0    6.86    2.65
   8  12   0    4.09    1.99
  -8 -12  -1    4.18    2.68
  -8  12  -1    3.91    2.04
   8  12   1    2.16    1.82
  -8 -12  -1    6.32    2.24
   8 -12   1    1.39    2.48
   8  12   1    5.83    1.98
  -8  12  -2   28.40    2.74
   8  12   2   27.57    2.53
   8 -12   2   30.03    3.03
  -8 -12  -2   29.87    2.84
  -8 -12  -3   15.07    2.39
  -8  12  -3   14.97    2.34
   8  12   3   12.60    2.12
   8 -12   3   15.60    2.63
  -8 -12  -4   44.73    3.24
  -8 -13   4   13.46    1.89
  -8 -13   3   11.29    1.71
  -8 -13   2    6.80    1.66
  -8  13   2    4.20    2.13
  -8 -13   2    8.60    2.75
   8  13  -2    4.68    2.45
   8 -13  -1   22.92    3.47
  -8 -13   1   17.26    1.80
   8  13  -1   19.91    2.71
  -8  13   1   18.96    2.49
  -8 -13   1   21.55    3.15
  -8  13   0   38.44    3.14
   8  13   0   37.93    3.12
   8  13   1    1.12    1.97
  -8 -13  -1    0.26    2.14
  -8  13  -1    1.54    2.20
  -8 -13  -2    3.73    2.15
  -8  13  -2    4.00    2.18
   8  13   2    2.18    2.00
  -9   0  11   -0.21    1.73
  -9   0  10  240.52    8.58
  -9   0   9    0.20    1.46
  -9   0   8    3.77    1.30
   9   0  -8    1.69    1.77
   9   0  -7   -0.11    1.42
  -9   0   7   -0.16    0.83
  -9   0   7    1.11    1.06
  -9   0   6   40.44    1.86
  -9   0   6   36.12    1.72
  -9   0   6   38.24    1.90
   9   0  -6   36.13    2.40
  -9   0   5   -0.23    0.76
  -9   0   5    0.39    0.74
   9   0  -5    0.78    1.13
  -9   0   4  939.26   29.38
   9   0  -4  931.93   29.79
  -9   0   4  899.50   29.53
  -9   0   4  877.71   29.22
   9   0  -4  944.92   29.44
   9   0  -3    0.83    0.49
  -9   0   3    0.71    0.69
   9   0  -3    0.78    0.82
  -9   0   3   -0.03    0.57
   9   0  -3    0.41    0.85
  -9   0   3    0.17    0.76
  -9   0   2  135.63    4.61
   9   0  -2  131.92    4.74
  -9   0   2  137.08    4.82
   9   0  -2  130.75    4.67
  -9   0   2  132.88    4.92
  -9   0   2  135.90    4.60
  -9   0   1    0.88    0.66
   9   0  -1    0.73    0.63
   9   0  -1    0.32    0.71
   9   0   0   12.01    1.08
  -9   0   0   12.66    1.09
   9   0   0   12.05    1.13
   9   0   0   15.80    1.00
   9   0   1   -0.20    0.90
  -9   0  -1   -0.06    0.72
  -9   0  -2  129.41    3.92
  -9   0  -2  130.53    3.88
   9   0   2  105.59    3.77
  -9   0  -2   91.65    4.37
  -9   0  -2  138.23    4.61
  -9   0  -3    0.59    1.10
  -9   0  -4  162.64    6.87
   9   0   4  185.85    6.91
  -9   0  -4  188.58    6.76
  -9   0  -4  180.92    6.98
   9   0   5    1.63    1.59
  -9   0  -5    1.69    1.59
  -9   0  -5    0.37    1.73
   9   0   6   69.77    3.81
  -9   0  -6   77.67    3.98
  -9   0  -6   73.10    4.21
   9   0   7   -0.11    1.97
  -9   0  -7    2.34    2.13
  -9   0  -7   -1.11    2.42
   9   0   8   30.71    2.90
  -9   0  -8   31.18    3.54
  -9   1  10    6.03    1.65
  -9  -1  10    5.41    1.78
  -9  -1   9    9.24    1.72
  -9   1   9    7.83    1.53
  -9  -1   8    4.68    1.46
   9   1  -8    4.20    1.79
  -9   1   8    7.97    1.33
  -9  -1   7    2.02    1.14
  -9   1   7    1.54    1.06
   9   1  -7    4.65    1.52
  -9   1   7    3.33    0.61
  -9   1   7    3.71    0.60
  -9  -1   6   21.78    1.55
  -9   1   6   23.78    1.45
  -9  -1   6   22.75    1.28
  -9   1   6   23.05    1.51
   9   1  -6   23.42    1.94
  -9   1   6   24.48    1.19
   9   1  -5   25.58    1.85
  -9  -1   5   24.93    1.49
  -9   1   5   25.24    1.36
  -9  -1   5   28.28    1.53
  -9   1   5   23.21    1.52
  -9   1   5   26.85    1.29
  -9   1   4   34.18    1.84
  -9  -1   4   37.45    1.87
  -9   1   4   36.86    1.62
  -9  -1   4   36.45    1.67
  -9   1   4   37.39    1.58
  -9  -1   4   34.87    1.85
   9   1  -4   32.07    1.33
   9  -1  -4   38.58    1.79
  -9   1   4   37.44    1.91
   9   1  -4   37.45    2.08
  -9   1   3   54.09    2.33
  -9  -1   3   48.57    2.36
  -9   1   3   50.90    2.11
  -9  -1   3   52.26    2.31
  -9  -1   3   49.86    2.07
  -9   1   3   52.04    1.98
  -9  -1   3   51.07    2.37
   9   1  -3   50.89    2.00
   9  -1  -3   49.63    1.89
   9   1  -3   52.67    2.47
   9  -1  -3   51.30    2.19
   9   1  -3   54.94    2.30
  -9   1   3   47.48    2.16
  -9   1   2  254.90    8.68
  -9  -1   2  261.06    8.83
  -9  -1   2  265.57    8.58
  -9   1   2  269.01    8.53
   9  -1  -2  235.39    8.61
  -9   1   2  265.00    8.54
  -9  -1   2  258.25    8.89
   9  -1  -2  249.53    8.56
   9   1  -2  266.04    8.69
   9   1  -2  267.83    8.72
   9   1  -1  123.50    4.56
   9  -1  -1  117.87    4.43
  -9  -1   1  124.20    4.09
   9   1  -1  132.36    4.43
  -9  -1   1  128.83    4.37
   9  -1  -1  133.36    4.39
  -9  -1   1  118.45    4.55
  -9   1   1  117.39    4.46
   9  -1  -1  117.78    4.49
  -9   1   1  123.09    4.52
   9   1   0  241.19    7.85
   9  -1   0  255.94    7.82
  -9   1   0  228.87    8.11
  -9  -1   0  236.90    8.11
   9   1   0  227.13    8.15
   9  -1   0  232.01    8.07
  -9  -1   0  224.83    8.07
   9  -1   0  225.22    8.00
  -9   1   0  228.74    8.05
  -9  -1  -1  311.51   10.85
   9   1   1  325.00   11.00
   9  -1   1  329.85   10.91
   9  -1   1  319.93   10.38
  -9  -1  -1  320.73   10.45
  -9  -1  -1  332.86   10.84
  -9   1  -1  313.34   10.83
  -9  -1  -2   43.79    1.61
  -9   1  -2   43.46    1.64
  -9   1  -2   43.22    2.17
  -9  -1  -2   39.91    2.41
   9   1   3   -0.44    1.26
  -9  -1  -3    1.11    1.08
  -9  -1  -3   -0.40    1.24
  -9   1  -3    0.08    1.05
  -9  -1  -4   91.69    3.83
   9   1   4   82.89    3.98
   9  -1   4   83.99    3.89
  -9   1  -4   85.42    4.02
  -9  -1  -4   86.19    4.14
  -9   1  -5   -1.57    1.63
  -9  -1  -5    0.28    1.39
  -9  -1  -5   -0.12    1.58
  -9   1  -5   -1.48    1.53
   9   1   5    1.80    1.62
   9  -1   5   -0.20    1.54
  -9   1  -6   18.38    2.50
  -9   1  -6   16.75    2.26
  -9  -1  -6   20.43    2.41
   9   1   6   17.95    2.29
   9  -1   6   16.29    2.17
  -9   1  -7    4.38    2.32
   9  -1   7    7.90    2.14
   9   1   7    7.95    2.19
  -9  -1  -7    6.38    2.17
  -9   1  -7    8.96    2.18
  -9   1  -8    9.77    2.91
   9   1   8    6.46    2.29
   9  -1   8   12.23    2.43
  -9  -2  10    5.36    1.82
  -9   2   9   11.60    1.54
  -9  -2   9   15.18    1.88
  -9   2   8   18.76    1.55
  -9  -2   8   17.07    1.82
   9   2  -8   20.02    2.22
   9  -2  -8   22.88    2.33
  -9   2   7  166.81    5.82
   9   2  -7  161.45    6.55
   9  -2  -7  170.86    6.60
  -9  -2   7  162.94    6.08
   9   2  -6   10.39    1.56
   9  -2  -6   16.20    1.72
  -9   2   6   12.97    1.18
  -9   2   6   12.87    1.07
  -9  -2   6   13.16    1.33
  -9   2   6    9.51    0.50
  -9   2   6   10.71    0.94
  -9  -2   6   11.22    0.96
  -9  -2   5   64.39    2.65
   9   2  -5   55.64    2.01
   9   2  -5   57.45    2.03
  -9   2   5   65.99    2.20
   9   2  -5   66.13    3.05
   9  -2  -5   67.39    3.06
  -9   2   5   63.89    2.63
  -9  -2   5   66.54    2.63
  -9   2   5   66.58    2.38
  -9  -2   4    5.21    1.01
  -9   2   4    5.86    0.96
  -9   2   4    6.80    0.66
   9   2  -4    9.98    1.26
   9  -2  -4    8.49    1.21
   9  -2  -4    9.60    0.95
  -9  -2   4    6.45    0.91
   9   2  -4    7.60    0.73
  -9   2   4    7.72    0.74
   9  -2  -3   78.60    2.89
  -9   2   3   84.83    3.04
   9   2  -3   84.64    3.45
   9  -2  -3   85.53    3.45
   9  -2  -3   77.93    3.05
  -9   2   3   81.68    3.12
  -9  -2   3   84.02    3.10
  -9   2   3   89.01    2.94
   9   2  -3   83.51    3.13
  -9   2   3   77.84    2.96
  -9  -2   3   80.72    3.43
  -9   2   2   16.19    1.08
  -9  -2   2   14.51    1.23
   9  -2  -2   12.73    0.94
  -9  -2   2   17.83    1.05
   9   2  -2   17.84    1.25
  -9  -2   2   15.35    1.38
  -9   2   2   16.42    1.01
   9  -2  -2   16.33    0.99
   9   2  -2   17.14    1.19
  -9   2   2   17.13    1.09
  -9  -2   1   16.01    1.25
   9  -2  -1   17.87    1.17
  -9  -2   1   19.60    1.12
   9  -2  -1   19.36    1.10
  -9   2   1   16.41    1.19
   9  -2  -1   16.60    1.11
  -9  -2   1   17.03    1.10
  -9  -2   1   15.87    0.77
  -9  -2   1   13.82    1.38
  -9   2   1   16.14    1.13
   9   2  -1   16.49    1.30
  -9   2   0    7.97    1.06
   9   2   0    7.86    1.11
   9  -2   0    7.25    0.96
   9  -2   0    8.96    0.84
  -9  -2   0    6.33    1.01
  -9  -2   0    8.81    1.25
  -9   2   0    7.37    0.90
   9  -2   0    9.89    0.82
  -9  -2   0    7.09    0.98
   9  -2   0    8.01    0.92
  -9   2  -1  129.19    4.88
  -9  -2  -1  121.48    4.88
   9  -2   1  140.11    4.58
   9   2   1  136.71    5.13
   9  -2   1  133.97    4.93
  -9   2  -1  125.90    4.62
  -9  -2  -1  136.13    4.56
   9  -2   1  129.73    4.50
  -9  -2  -1  128.09    4.88
  -9  -2  -2   57.54    2.74
  -9   2  -2   52.55    2.68
  -9  -2  -2   55.23    3.04
  -9   2  -2   63.77    2.74
  -9   2  -2   64.18    2.28
  -9  -2  -2   56.46    2.21
[truncated: 202,201 more chars]
